# Supplementary material for: Genome-Wide Characterization and Development of Simple Sequence Repeat Markers for Molecular Diversity Analyses in Yellowhorn (Xanthoceras sorbifolium Bunge)
Source: Plants (Basel). 2024 Oct 5;13(19):2794. doi: 10.3390/plants13192794 (PMC11479088; doi:10.3390/plants13192794)
Supplement: Supplementary file 1 [file plants-13-02794-s001.zip]

Archive with 8 entries (8 files):
- Table S1.xlsx
- Table S2.xlsx
- Table S3.xlsx
- Table S4.xlsx
- Table S5.xlsx
- Table S6.xlsx
- Table S7.xlsx
- Figure S1.tif
