# Supplementary material for: Genome-Wide Characterization and Development of Simple Sequence Repeat Markers for Molecular Diversity Analyses in Yellowhorn (Xanthoceras sorbifolium Bunge)
Source: Plants (Basel). 2024 Oct 5;13(19):2794. doi: 10.3390/plants13192794 (PMC11479088; doi:10.3390/plants13192794)
Supplement: Supplementary file 1 [file plants-13-02794-s001.zip › Table S1.xlsx]

## Sheet: Sheet1
	Supplementary Table 1. Detailed information for 174 yellowhorn germplasms used in this study.
	No.	Sample ID	Population Abbreviation	Speices	Collection Region
	1	SX076	HL	Xanthoceras sorbifolia	Helongjiang Province
	2	SX036	HL	Xanthoceras sorbifolia	Helongjiang Province
	3	SX087	HL	Xanthoceras sorbifolia	Helongjiang Province
	4	SX062	HL	Xanthoceras sorbifolia	Helongjiang Province
	5	SX023	HL	Xanthoceras sorbifolia	Helongjiang Province
	6	SX019	HL	Xanthoceras sorbifolia	Helongjiang Province
	7	SX108	HL	Xanthoceras sorbifolia	Helongjiang Province
	8	SX122	HL	Xanthoceras sorbifolia	Helongjiang Province
	9	SX101	HL	Xanthoceras sorbifolia	Helongjiang Province
	10	SX105	HL	Xanthoceras sorbifolia	Helongjiang Province
	11	SX027	HL	Xanthoceras sorbifolia	Helongjiang Province
	12	SX030	HL	Xanthoceras sorbifolia	Helongjiang Province
	13	SX129	HL	Xanthoceras sorbifolia	Helongjiang Province
	14	SX014	HL	Xanthoceras sorbifolia	Helongjiang Province
	15	SX068	HL	Xanthoceras sorbifolia	Helongjiang Province
	16	SX006	HL	Xanthoceras sorbifolia	Helongjiang Province
	17	SX005	HL	Xanthoceras sorbifolia	Helongjiang Province
	18	SX162	JL	Xanthoceras sorbifolia	Jiling Province
	19	SX029	JL	Xanthoceras sorbifolia	Jiling Province
	20	SX168	JL	Xanthoceras sorbifolia	Jiling Province
	21	SX109	JL	Xanthoceras sorbifolia	Jiling Province
	22	SX113	JL	Xanthoceras sorbifolia	Jiling Province
	23	SX033	JL	Xanthoceras sorbifolia	Jiling Province
	24	SX002	JL	Xanthoceras sorbifolia	Jiling Province
	25	SX001	JL	Xanthoceras sorbifolia	Jiling Province
	26	SX167	JL	Xanthoceras sorbifolia	Jiling Province
	27	SX166	JL	Xanthoceras sorbifolia	Jiling Province
	28	SX032	JL	Xanthoceras sorbifolia	Jiling Province
	29	SX152	JL	Xanthoceras sorbifolia	Jiling Province
	30	SX130	JL	Xanthoceras sorbifolia	Jiling Province
	31	SX118	JL	Xanthoceras sorbifolia	Jiling Province
	32	SX155	NX	Xanthoceras sorbifolia	Ningxia Hui Autonomous Region
	33	SX066	NX	Xanthoceras sorbifolia	Ningxia Hui Autonomous Region
	34	SX028	NX	Xanthoceras sorbifolia	Ningxia Hui Autonomous Region
	35	SX091	NX	Xanthoceras sorbifolia	Ningxia Hui Autonomous Region
	36	SX090	NX	Xanthoceras sorbifolia	Ningxia Hui Autonomous Region
	37	SX017	NX	Xanthoceras sorbifolia	Ningxia Hui Autonomous Region
	38	SX024	NX	Xanthoceras sorbifolia	Ningxia Hui Autonomous Region
	39	SX026	NX	Xanthoceras sorbifolia	Ningxia Hui Autonomous Region
	40	SX025	NX	Xanthoceras sorbifolia	Ningxia Hui Autonomous Region
	41	SX153	NX	Xanthoceras sorbifolia	Ningxia Hui Autonomous Region
	42	SX146	NX	Xanthoceras sorbifolia	Ningxia Hui Autonomous Region
	43	SX054	NX	Xanthoceras sorbifolia	Ningxia Hui Autonomous Region
	44	SX148	NX	Xanthoceras sorbifolia	Ningxia Hui Autonomous Region
	45	SX078	NX	Xanthoceras sorbifolia	Ningxia Hui Autonomous Region
	46	SX055	NX	Xanthoceras sorbifolia	Ningxia Hui Autonomous Region
	47	SX053	NX	Xanthoceras sorbifolia	Ningxia Hui Autonomous Region
	48	SX049	NX	Xanthoceras sorbifolia	Ningxia Hui Autonomous Region
	49	SX107	NX	Xanthoceras sorbifolia	Ningxia Hui Autonomous Region
	50	SX040	NX	Xanthoceras sorbifolia	Ningxia Hui Autonomous Region
	51	SX022	NX	Xanthoceras sorbifolia	Ningxia Hui Autonomous Region
	52	SX071	SX	Xanthoceras sorbifolia	Shanxi Province
	53	SX069	SX	Xanthoceras sorbifolia	Shanxi Province
	54	SX117	SX	Xanthoceras sorbifolia	Shanxi Province
	55	SX082	SX	Xanthoceras sorbifolia	Shanxi Province
	56	SX173	SX	Xanthoceras sorbifolia	Shanxi Province
	57	SX070	SX	Xanthoceras sorbifolia	Shanxi Province
	58	SX093	SX	Xanthoceras sorbifolia	Shanxi Province
	59	SX045	SX	Xanthoceras sorbifolia	Shanxi Province
	60	SX095	SX	Xanthoceras sorbifolia	Shanxi Province
	61	SX046	SX	Xanthoceras sorbifolia	Shanxi Province
	62	SX096	SX	Xanthoceras sorbifolia	Shanxi Province
	63	SX061	SX	Xanthoceras sorbifolia	Shanxi Province
	64	SX060	SX	Xanthoceras sorbifolia	Shanxi Province
	65	SX094	SX	Xanthoceras sorbifolia	Shanxi Province
	66	SX059	SX	Xanthoceras sorbifolia	Shanxi Province
	67	SX052	SX	Xanthoceras sorbifolia	Shanxi Province
	68	SX077	SX	Xanthoceras sorbifolia	Shanxi Province
	69	SX051	SX	Xanthoceras sorbifolia	Shanxi Province
	70	SX050	SX	Xanthoceras sorbifolia	Shanxi Province
	71	SX074	HB	Xanthoceras sorbifolia	Hebei Province
	72	SX058	HB	Xanthoceras sorbifolia	Hebei Province
	73	SX075	HB	Xanthoceras sorbifolia	Hebei Province
	74	SX081	HB	Xanthoceras sorbifolia	Hebei Province
	75	SX083	HB	Xanthoceras sorbifolia	Hebei Province
	76	SX067	HB	Xanthoceras sorbifolia	Hebei Province
	77	SX043	HB	Xanthoceras sorbifolia	Hebei Province
	78	SX042	HB	Xanthoceras sorbifolia	Hebei Province
	79	SX106	HB	Xanthoceras sorbifolia	Hebei Province
	80	SX011	HB	Xanthoceras sorbifolia	Hebei Province
	81	SX004	HB	Xanthoceras sorbifolia	Hebei Province
	82	SX080	HB	Xanthoceras sorbifolia	Hebei Province
	83	SX064	HB	Xanthoceras sorbifolia	Hebei Province
	84	SX035	HB	Xanthoceras sorbifolia	Hebei Province
	85	SX003	HB	Xanthoceras sorbifolia	Hebei Province
	86	SX089	XX	Xanthoceras sorbifolia	Shaanxi Province
	87	SX013	XX	Xanthoceras sorbifolia	Shaanxi Province
	88	SX072	XX	Xanthoceras sorbifolia	Shaanxi Province
	89	SX103	XX	Xanthoceras sorbifolia	Shaanxi Province
	90	SX009	XX	Xanthoceras sorbifolia	Shaanxi Province
	91	SX007	XX	Xanthoceras sorbifolia	Shaanxi Province
	92	SX133	XX	Xanthoceras sorbifolia	Shaanxi Province
	93	SX031	XX	Xanthoceras sorbifolia	Shaanxi Province
	94	SX008	XX	Xanthoceras sorbifolia	Shaanxi Province
	95	SX018	XX	Xanthoceras sorbifolia	Shaanxi Province
	96	SX034	XX	Xanthoceras sorbifolia	Shaanxi Province
	97	SX154	XX	Xanthoceras sorbifolia	Shaanxi Province
	98	SX139	XX	Xanthoceras sorbifolia	Shaanxi Province
	99	SX136	XX	Xanthoceras sorbifolia	Shaanxi Province
	100	SX038	NM	Xanthoceras sorbifolia	Inner Mongolia Autonomous Region
	101	SX037	NM	Xanthoceras sorbifolia	Inner Mongolia Autonomous Region
	102	SX084	NM	Xanthoceras sorbifolia	Inner Mongolia Autonomous Region
	103	SX048	NM	Xanthoceras sorbifolia	Inner Mongolia Autonomous Region
	104	SX039	NM	Xanthoceras sorbifolia	Inner Mongolia Autonomous Region
	105	SX135	NM	Xanthoceras sorbifolia	Inner Mongolia Autonomous Region
	106	SX115	NM	Xanthoceras sorbifolia	Inner Mongolia Autonomous Region
	107	SX169	NM	Xanthoceras sorbifolia	Inner Mongolia Autonomous Region
	108	SX159	NM	Xanthoceras sorbifolia	Inner Mongolia Autonomous Region
	109	SX073	NM	Xanthoceras sorbifolia	Inner Mongolia Autonomous Region
	110	SX092	NM	Xanthoceras sorbifolia	Inner Mongolia Autonomous Region
	111	SX012	NM	Xanthoceras sorbifolia	Inner Mongolia Autonomous Region
	112	SX085	NM	Xanthoceras sorbifolia	Inner Mongolia Autonomous Region
	113	SX079	NM	Xanthoceras sorbifolia	Inner Mongolia Autonomous Region
	114	SX016	NM	Xanthoceras sorbifolia	Inner Mongolia Autonomous Region
	115	SX010	NM	Xanthoceras sorbifolia	Inner Mongolia Autonomous Region
	116	SX021	NM	Xanthoceras sorbifolia	Inner Mongolia Autonomous Region
	117	SX015	NM	Xanthoceras sorbifolia	Inner Mongolia Autonomous Region
	118	SX088	NM	Xanthoceras sorbifolia	Inner Mongolia Autonomous Region
	119	SX044	NM	Xanthoceras sorbifolia	Inner Mongolia Autonomous Region
	120	SX056	NM	Xanthoceras sorbifolia	Inner Mongolia Autonomous Region
	121	SX057	NM	Xanthoceras sorbifolia	Inner Mongolia Autonomous Region
	122	SX065	NM	Xanthoceras sorbifolia	Inner Mongolia Autonomous Region
	123	SX020	NM	Xanthoceras sorbifolia	Inner Mongolia Autonomous Region
	124	SX086	NM	Xanthoceras sorbifolia	Inner Mongolia Autonomous Region
	125	SX063	NM	Xanthoceras sorbifolia	Inner Mongolia Autonomous Region
	126	SX116	XJ	Xanthoceras sorbifolia	Xinjiang Uygur Autonomous Region
	127	SX100	XJ	Xanthoceras sorbifolia	Xinjiang Uygur Autonomous Region
	128	SX120	XJ	Xanthoceras sorbifolia	Xinjiang Uygur Autonomous Region
	129	SX119	XJ	Xanthoceras sorbifolia	Xinjiang Uygur Autonomous Region
	130	SX114	XJ	Xanthoceras sorbifolia	Xinjiang Uygur Autonomous Region
	131	SX132	XJ	Xanthoceras sorbifolia	Xinjiang Uygur Autonomous Region
	132	SX131	XJ	Xanthoceras sorbifolia	Xinjiang Uygur Autonomous Region
	133	SX125	XJ	Xanthoceras sorbifolia	Xinjiang Uygur Autonomous Region
	134	SX123	XJ	Xanthoceras sorbifolia	Xinjiang Uygur Autonomous Region
	135	SX041	XJ	Xanthoceras sorbifolia	Xinjiang Uygur Autonomous Region
	136	SX121	XJ	Xanthoceras sorbifolia	Xinjiang Uygur Autonomous Region
	137	SX165	XJ	Xanthoceras sorbifolia	Xinjiang Uygur Autonomous Region
	138	SX104	XJ	Xanthoceras sorbifolia	Xinjiang Uygur Autonomous Region
	139	SX174	XJ	Xanthoceras sorbifolia	Xinjiang Uygur Autonomous Region
	140	SX172	XJ	Xanthoceras sorbifolia	Xinjiang Uygur Autonomous Region
	141	SX143	XJ	Xanthoceras sorbifolia	Xinjiang Uygur Autonomous Region
	142	SX170	XJ	Xanthoceras sorbifolia	Xinjiang Uygur Autonomous Region
	143	SX098	XJ	Xanthoceras sorbifolia	Xinjiang Uygur Autonomous Region
	144	SX097	XJ	Xanthoceras sorbifolia	Xinjiang Uygur Autonomous Region
	145	SX102	XJ	Xanthoceras sorbifolia	Xinjiang Uygur Autonomous Region
	146	SX099	XJ	Xanthoceras sorbifolia	Xinjiang Uygur Autonomous Region
	147	SX171	GS	Xanthoceras sorbifolia	Gansu Province
	148	SX149	GS	Xanthoceras sorbifolia	Gansu Province
	149	SX164	GS	Xanthoceras sorbifolia	Gansu Province
	150	SX140	GS	Xanthoceras sorbifolia	Gansu Province
	151	SX151	GS	Xanthoceras sorbifolia	Gansu Province
	152	SX137	GS	Xanthoceras sorbifolia	Gansu Province
	153	SX128	GS	Xanthoceras sorbifolia	Gansu Province
	154	SX163	GS	Xanthoceras sorbifolia	Gansu Province
	155	SX127	GS	Xanthoceras sorbifolia	Gansu Province
	156	SX126	GS	Xanthoceras sorbifolia	Gansu Province
	157	SX124	GS	Xanthoceras sorbifolia	Gansu Province
	158	SX157	HN	Xanthoceras sorbifolia	Henan Province
	159	SX156	HN	Xanthoceras sorbifolia	Henan Province
	160	SX138	HN	Xanthoceras sorbifolia	Henan Province
	161	SX047	HN	Xanthoceras sorbifolia	Henan Province
	162	SX142	HN	Xanthoceras sorbifolia	Henan Province
	163	SX150	HN	Xanthoceras sorbifolia	Henan Province
	164	SX141	HN	Xanthoceras sorbifolia	Henan Province
	165	SX147	HN	Xanthoceras sorbifolia	Henan Province
	166	SX145	HN	Xanthoceras sorbifolia	Henan Province
	167	SX144	HN	Xanthoceras sorbifolia	Henan Province
	168	SX112	HN	Xanthoceras sorbifolia	Henan Province
	169	SX110	HN	Xanthoceras sorbifolia	Henan Province
	170	SX134	HN	Xanthoceras sorbifolia	Henan Province
	171	SX160	HN	Xanthoceras sorbifolia	Henan Province
	172	SX158	HN	Xanthoceras sorbifolia	Henan Province
	173	SX161	HN	Xanthoceras sorbifolia	Henan Province
	174	SX111	HN	Xanthoceras sorbifolia	Henan Province
