# Supplementary material for: Genome-Wide Characterization and Development of Simple Sequence Repeat Markers for Molecular Diversity Analyses in Yellowhorn (Xanthoceras sorbifolium Bunge)
Source: Plants (Basel). 2024 Oct 5;13(19):2794. doi: 10.3390/plants13192794 (PMC11479088; doi:10.3390/plants13192794)
Supplement: Supplementary file 1 [file plants-13-02794-s001.zip › Table S2.xlsx]

## Sheet: Sheet1
	Supplementary Table S2. Characteristics of SSR loci in the yellowhorn genome.
	id	sequence	standard	motif	type	repeat	start	end	length
	1	chr1	AT	AT	2	25	207	256	50
	2	chr1	A	T	1	14	2727	2740	14
	3	chr1	A	T	1	15	3125	3139	15
	4	chr1	A	T	1	14	4529	4542	14
	5	chr1	A	A	1	12	8097	8108	12
	6	chr1	AT	AT	2	6	8986	8997	12
	7	chr1	AG	AG	2	6	11136	11147	12
	8	chr1	AAT	AAT	3	5	14781	14795	15
	9	chr1	A	A	1	15	14917	14931	15
	10	chr1	A	T	1	20	14987	15006	20
	11	chr1	A	T	1	21	15109	15129	21
	12	chr1	AC	TG	2	7	16352	16365	14
	13	chr1	AG	AG	2	11	18144	18165	22
	14	chr1	A	T	1	13	19880	19892	13
	15	chr1	A	T	1	19	20906	20924	19
	16	chr1	AAG	TTC	3	6	21748	21765	18
	17	chr1	A	T	1	12	24570	24581	12
	18	chr1	A	T	1	16	27014	27029	16
	19	chr1	A	T	1	23	27384	27406	23
	20	chr1	AAG	GAA	3	7	28506	28526	21
	21	chr1	A	A	1	15	29322	29336	15
	22	chr1	AAAAAT	TATTTT	6	4	30251	30274	24
	23	chr1	A	A	1	14	30967	30980	14
	24	chr1	AG	TC	2	10	32525	32544	20
	25	chr1	A	A	1	15	40458	40472	15
	26	chr1	AAAT	AAAT	4	4	41205	41220	16
	27	chr1	AG	GA	2	10	42422	42441	20
	28	chr1	AG	AG	2	8	43023	43038	16
	29	chr1	AG	TC	2	13	43251	43276	26
	30	chr1	A	T	1	15	43524	43538	15
	31	chr1	AT	TA	2	8	44182	44197	16
	32	chr1	A	A	1	12	48427	48438	12
	33	chr1	AAAT	AAAT	4	4	49151	49166	16
	34	chr1	A	A	1	15	49560	49574	15
	35	chr1	A	A	1	19	51714	51732	19
	36	chr1	AC	CA	2	14	52016	52043	28
	37	chr1	AT	TA	2	7	52044	52057	14
	38	chr1	AG	GA	2	11	52058	52079	22
	39	chr1	AT	TA	2	6	53559	53570	12
	40	chr1	AT	AT	2	11	57032	57053	22
	41	chr1	A	A	1	13	61482	61494	13
	42	chr1	A	T	1	17	62893	62909	17
	43	chr1	AAAT	TTTA	4	4	63125	63140	16
	44	chr1	AT	AT	2	6	65719	65730	12
	45	chr1	A	T	1	17	66841	66857	17
	46	chr1	A	T	1	17	67686	67702	17
	47	chr1	C	C	1	25	69140	69164	25
	48	chr1	A	A	1	14	73445	73458	14
	49	chr1	A	A	1	14	76475	76488	14
	50	chr1	A	T	1	16	80356	80371	16
	51	chr1	AAT	TTA	3	7	83106	83126	21
	52	chr1	AT	AT	2	21	83264	83305	42
	53	chr1	A	A	1	15	84350	84364	15
	54	chr1	AT	TA	2	11	85591	85612	22
	55	chr1	AT	AT	2	12	86360	86383	24
	56	chr1	AT	AT	2	8	86806	86821	16
	57	chr1	AT	AT	2	9	87163	87180	18
	58	chr1	AT	AT	2	6	87652	87663	12
	59	chr1	A	T	1	13	88051	88063	13
	60	chr1	A	T	1	17	88179	88195	17
	61	chr1	ACC	GTG	3	6	88959	88976	18
	62	chr1	AT	AT	2	8	89712	89727	16
	63	chr1	AG	AG	2	7	89988	90001	14
	64	chr1	A	T	1	16	90793	90808	16
	65	chr1	A	T	1	18	91582	91599	18
	66	chr1	AT	AT	2	16	91780	91811	32
	67	chr1	A	A	1	12	93323	93334	12
	68	chr1	A	A	1	20	95133	95152	20
	69	chr1	AG	TC	2	11	95847	95868	22
	70	chr1	AT	TA	2	12	95869	95892	24
	71	chr1	AG	TC	2	7	96124	96137	14
	72	chr1	AG	CT	2	8	96360	96375	16
	73	chr1	AT	AT	2	9	97141	97158	18
	74	chr1	AT	TA	2	12	98453	98476	24
	75	chr1	AT	AT	2	15	99894	99923	30
	76	chr1	AG	AG	2	26	99924	99975	52
	77	chr1	AT	TA	2	6	100963	100974	12
	78	chr1	AT	TA	2	12	104774	104797	24
	79	chr1	A	A	1	16	109723	109738	16
	80	chr1	A	A	1	16	110523	110538	16
	81	chr1	AT	AT	2	12	112193	112216	24
	82	chr1	AT	TA	2	7	112474	112487	14
	83	chr1	A	A	1	12	114705	114716	12
	84	chr1	AAT	AAT	3	5	114945	114959	15
	85	chr1	A	A	1	16	115240	115255	16
	86	chr1	A	T	1	14	115311	115324	14
	87	chr1	AAT	ATT	3	6	116466	116483	18
	88	chr1	AT	TA	2	6	116657	116668	12
	89	chr1	A	A	1	12	116986	116997	12
	90	chr1	A	T	1	18	118181	118198	18
	91	chr1	A	T	1	12	119652	119663	12
	92	chr1	AT	AT	2	10	120667	120686	20
	93	chr1	AG	CT	2	8	121784	121799	16
	94	chr1	AC	TG	2	8	121960	121975	16
	95	chr1	AT	AT	2	7	123510	123523	14
	96	chr1	AC	AC	2	10	123524	123543	20
	97	chr1	A	T	1	13	127654	127666	13
	98	chr1	AT	AT	2	8	129687	129702	16
	99	chr1	A	A	1	12	130048	130059	12
	100	chr1	AAAT	AAAT	4	4	147031	147046	16
	101	chr1	A	A	1	13	147351	147363	13
	102	chr1	AAAT	AATA	4	5	147378	147397	20
	103	chr1	A	T	1	15	147951	147965	15
	104	chr1	A	A	1	12	148446	148457	12
	105	chr1	A	T	1	18	148564	148581	18
	106	chr1	AAT	AAT	3	5	149239	149253	15
	107	chr1	A	T	1	14	154053	154066	14
	108	chr1	AAAT	AAAT	4	5	159330	159349	20
	109	chr1	A	T	1	13	159565	159577	13
	110	chr1	AT	AT	2	13	160754	160779	26
	111	chr1	AAT	AAT	3	5	160803	160817	15
	112	chr1	AT	AT	2	12	162747	162770	24
	113	chr1	A	T	1	13	163208	163220	13
	114	chr1	A	A	1	12	166203	166214	12
	115	chr1	A	T	1	15	167993	168007	15
	116	chr1	A	T	1	12	172933	172944	12
	117	chr1	AT	AT	2	6	173147	173158	12
	118	chr1	AC	AC	2	6	173159	173170	12
	119	chr1	A	T	1	14	174580	174593	14
	120	chr1	AT	TA	2	12	174786	174809	24
	121	chr1	AT	TA	2	6	176129	176140	12
	122	chr1	AT	TA	2	14	177108	177135	28
	123	chr1	A	A	1	14	177500	177513	14
	124	chr1	A	A	1	12	177625	177636	12
	125	chr1	A	T	1	14	178110	178123	14
	126	chr1	A	A	1	17	179587	179603	17
	127	chr1	AG	TC	2	6	179759	179770	12
	128	chr1	A	T	1	15	180880	180894	15
	129	chr1	A	A	1	12	183235	183246	12
	130	chr1	A	T	1	14	184009	184022	14
	131	chr1	A	A	1	19	187525	187543	19
	132	chr1	A	T	1	14	189752	189765	14
	133	chr1	AC	TG	2	6	195651	195662	12
	134	chr1	A	A	1	15	199813	199827	15
	135	chr1	AACAGC	CTGTTG	6	5	201113	201142	30
	136	chr1	AAT	ATT	3	5	201212	201226	15
	137	chr1	A	T	1	12	202533	202544	12
	138	chr1	AAAAT	AAAAT	5	4	204463	204482	20
	139	chr1	AG	GA	2	8	205267	205282	16
	140	chr1	A	T	1	17	205539	205555	17
	141	chr1	AT	AT	2	14	205937	205964	28
	142	chr1	A	A	1	18	207140	207157	18
	143	chr1	AAT	TTA	3	5	209132	209146	15
	144	chr1	AAT	TAT	3	7	209158	209178	21
	145	chr1	A	T	1	14	210284	210297	14
	146	chr1	AT	AT	2	6	210316	210327	12
	147	chr1	AT	TA	2	6	210485	210496	12
	148	chr1	A	A	1	13	211355	211367	13
	149	chr1	AAT	AAT	3	5	212159	212173	15
	150	chr1	AT	TA	2	8	212361	212376	16
	151	chr1	AT	AT	2	6	212415	212426	12
	152	chr1	AT	TA	2	9	213204	213221	18
	153	chr1	A	A	1	17	215804	215820	17
	154	chr1	A	A	1	16	216745	216760	16
	155	chr1	A	T	1	19	218614	218632	19
	156	chr1	A	T	1	12	221964	221975	12
	157	chr1	AATT	TTAA	4	4	223895	223910	16
	158	chr1	A	T	1	24	224194	224217	24
	159	chr1	AT	AT	2	8	225832	225847	16
	160	chr1	A	T	1	19	228923	228941	19
	161	chr1	ATAC	TACA	4	5	232664	232683	20
	162	chr1	A	T	1	12	234034	234045	12
	163	chr1	A	T	1	15	234621	234635	15
	164	chr1	ACC	ACC	3	5	235420	235434	15
	165	chr1	A	T	1	16	236549	236564	16
	166	chr1	A	T	1	12	236967	236978	12
	167	chr1	AT	TA	2	28	237752	237807	56
	168	chr1	AT	TA	2	7	240673	240686	14
	169	chr1	A	T	1	12	241119	241130	12
	170	chr1	A	T	1	17	242283	242299	17
	171	chr1	A	A	1	13	244483	244495	13
	172	chr1	A	A	1	14	244640	244653	14
	173	chr1	A	A	1	15	244794	244808	15
	174	chr1	A	T	1	13	246240	246252	13
	175	chr1	A	T	1	15	246583	246597	15
	176	chr1	AT	TA	2	25	247520	247569	50
	177	chr1	A	A	1	13	250039	250051	13
	178	chr1	AT	TA	2	14	250204	250231	28
	179	chr1	A	A	1	15	251544	251558	15
	180	chr1	A	A	1	12	253349	253360	12
	181	chr1	A	T	1	16	254056	254071	16
	182	chr1	A	T	1	16	254489	254504	16
	183	chr1	AT	AT	2	9	257922	257939	18
	184	chr1	AAT	ATA	3	7	258140	258160	21
	185	chr1	A	T	1	13	259854	259866	13
	186	chr1	AAT	ATA	3	5	260125	260139	15
	187	chr1	AT	AT	2	12	260585	260608	24
	188	chr1	AT	AT	2	7	260611	260624	14
	189	chr1	AAAT	AAAT	4	4	261746	261761	16
	190	chr1	AT	AT	2	10	261942	261961	20
	191	chr1	A	A	1	12	264029	264040	12
	192	chr1	A	A	1	12	265354	265365	12
	193	chr1	AG	CT	2	9	265493	265510	18
	194	chr1	AG	CT	2	6	265553	265564	12
	195	chr1	A	T	1	12	265792	265803	12
	196	chr1	AG	TC	2	10	266478	266497	20
	197	chr1	A	T	1	19	268228	268246	19
	198	chr1	AT	TA	2	10	273048	273067	20
	199	chr1	ATC	CAT	3	5	274302	274316	15
	200	chr1	A	A	1	17	275898	275914	17
	201	chr1	AT	TA	2	7	277490	277503	14
	202	chr1	A	T	1	14	280475	280488	14
	203	chr1	A	A	1	12	280909	280920	12
	204	chr1	AT	AT	2	9	286400	286417	18
	205	chr1	AG	TC	2	7	289516	289529	14
	206	chr1	AT	TA	2	9	289751	289768	18
	207	chr1	AG	GA	2	6	292693	292704	12
	208	chr1	AAG	AGA	3	7	292705	292725	21
	209	chr1	AG	AG	2	6	292901	292912	12
	210	chr1	A	A	1	12	296411	296422	12
	211	chr1	A	A	1	12	298108	298119	12
	212	chr1	A	T	1	19	300815	300833	19
	213	chr1	A	A	1	18	303523	303540	18
	214	chr1	AG	GA	2	10	305520	305539	20
	215	chr1	AAG	AGA	3	8	305540	305563	24
	216	chr1	AG	AG	2	6	305739	305750	12
	217	chr1	A	A	1	12	309239	309250	12
	218	chr1	AT	AT	2	10	313585	313604	20
	219	chr1	AT	TA	2	6	314864	314875	12
	220	chr1	AT	TA	2	6	316081	316092	12
	221	chr1	AG	AG	2	11	316104	316125	22
	222	chr1	AG	AG	2	10	316128	316147	20
	223	chr1	A	A	1	14	318034	318047	14
	224	chr1	AG	TC	2	10	318848	318867	20
	225	chr1	ATC	GTA	3	6	319945	319962	18
	226	chr1	AG	CT	2	6	322969	322980	12
	227	chr1	A	A	1	13	328572	328584	13
	228	chr1	A	A	1	13	329460	329472	13
	229	chr1	A	T	1	22	330123	330144	22
	230	chr1	A	T	1	13	337064	337076	13
	231	chr1	A	T	1	16	339424	339439	16
	232	chr1	AG	TC	2	6	340434	340445	12
	233	chr1	A	T	1	14	340448	340461	14
	234	chr1	AT	AT	2	7	340890	340903	14
	235	chr1	AATCC	AATCC	5	6	341189	341218	30
	236	chr1	AATCC	TCCAA	5	4	341230	341249	20
	237	chr1	A	T	1	12	343794	343805	12
	238	chr1	A	T	1	22	344180	344201	22
	239	chr1	AT	AT	2	7	346334	346347	14
	240	chr1	AAC	TGT	3	8	352398	352421	24
	241	chr1	AAG	TCT	3	5	352527	352541	15
	242	chr1	AG	AG	2	9	353375	353392	18
	243	chr1	AT	TA	2	6	354081	354092	12
	244	chr1	AAAT	AAAT	4	4	354636	354651	16
	245	chr1	AAT	AAT	3	6	356083	356100	18
	246	chr1	AG	TC	2	8	356455	356470	16
	247	chr1	AT	AT	2	10	356834	356853	20
	248	chr1	AAAT	ATTT	4	5	357663	357682	20
	249	chr1	AT	AT	2	6	359289	359300	12
	250	chr1	A	T	1	14	359591	359604	14
	251	chr1	A	T	1	12	361005	361016	12
	252	chr1	AT	TA	2	6	362896	362907	12
	253	chr1	A	A	1	14	363288	363301	14
	254	chr1	A	T	1	13	363669	363681	13
	255	chr1	AAG	TCT	3	5	366166	366180	15
	256	chr1	AT	TA	2	8	367170	367185	16
	257	chr1	A	T	1	15	367498	367512	15
	258	chr1	A	A	1	13	370446	370458	13
	259	chr1	ACG	CTG	3	5	373856	373870	15
	260	chr1	AT	AT	2	6	376076	376087	12
	261	chr1	AT	AT	2	12	376487	376510	24
	262	chr1	A	A	1	16	380005	380020	16
	263	chr1	AT	TA	2	9	380056	380073	18
	264	chr1	AT	AT	2	7	380202	380215	14
	265	chr1	AT	AT	2	27	380351	380404	54
	266	chr1	A	A	1	15	380805	380819	15
	267	chr1	A	T	1	15	382624	382638	15
	268	chr1	AAG	AAG	3	8	384344	384367	24
	269	chr1	A	T	1	16	384686	384701	16
	270	chr1	AG	AG	2	10	384742	384761	20
	271	chr1	A	T	1	20	384920	384939	20
	272	chr1	AG	GA	2	17	385286	385319	34
	273	chr1	A	T	1	12	392159	392170	12
	274	chr1	AT	TA	2	10	392178	392197	20
	275	chr1	AG	GA	2	7	392198	392211	14
	276	chr1	AT	AT	2	15	397885	397914	30
	277	chr1	A	A	1	17	400490	400506	17
	278	chr1	A	T	1	18	400986	401003	18
	279	chr1	A	A	1	12	405019	405030	12
	280	chr1	A	T	1	21	407121	407141	21
	281	chr1	AT	TA	2	7	407380	407393	14
	282	chr1	A	T	1	16	407394	407409	16
	283	chr1	A	T	1	12	409794	409805	12
	284	chr1	A	T	1	15	415888	415902	15
	285	chr1	A	T	1	16	417062	417077	16
	286	chr1	A	T	1	15	419619	419633	15
	287	chr1	AT	AT	2	12	420672	420695	24
	288	chr1	AT	AT	2	6	421783	421794	12
	289	chr1	AT	AT	2	6	423457	423468	12
	290	chr1	AT	TA	2	14	423758	423785	28
	291	chr1	AG	GA	2	13	423786	423811	26
	292	chr1	A	A	1	24	424492	424515	24
	293	chr1	A	T	1	13	424955	424967	13
	294	chr1	A	A	1	15	430048	430062	15
	295	chr1	A	T	1	14	430833	430846	14
	296	chr1	A	A	1	14	432085	432098	14
	297	chr1	AT	AT	2	19	432770	432807	38
	298	chr1	AAT	AAT	3	8	438160	438183	24
	299	chr1	A	A	1	12	440343	440354	12
	300	chr1	AAT	ATA	3	5	440724	440738	15
	301	chr1	A	T	1	13	441019	441031	13
	302	chr1	A	A	1	15	441936	441950	15
	303	chr1	AT	TA	2	13	442968	442993	26
	304	chr1	A	A	1	13	444119	444131	13
	305	chr1	AT	TA	2	8	444280	444295	16
	306	chr1	A	A	1	21	444883	444903	21
	307	chr1	A	A	1	16	446305	446320	16
	308	chr1	AAAT	TTTA	4	5	447709	447728	20
	309	chr1	A	A	1	19	449164	449182	19
	310	chr1	AT	TA	2	7	449557	449570	14
	311	chr1	A	T	1	15	450281	450295	15
	312	chr1	A	A	1	14	455345	455358	14
	313	chr1	AAT	AAT	3	8	456571	456594	24
	314	chr1	A	A	1	16	456663	456678	16
	315	chr1	AT	TA	2	11	456782	456803	22
	316	chr1	A	T	1	14	457194	457207	14
	317	chr1	AT	AT	2	12	459040	459063	24
	318	chr1	A	A	1	13	459705	459717	13
	319	chr1	AT	TA	2	7	459718	459731	14
	320	chr1	A	A	1	13	460477	460489	13
	321	chr1	AG	AG	2	8	460492	460507	16
	322	chr1	A	A	1	21	461191	461211	21
	323	chr1	A	A	1	14	461279	461292	14
	324	chr1	A	T	1	12	462299	462310	12
	325	chr1	A	T	1	12	465315	465326	12
	326	chr1	AATT	TTAA	4	4	465636	465651	16
	327	chr1	AAT	AAT	3	6	465978	465995	18
	328	chr1	AT	AT	2	12	471775	471798	24
	329	chr1	A	A	1	13	473567	473579	13
	330	chr1	A	T	1	12	484909	484920	12
	331	chr1	AT	AT	2	8	484936	484951	16
	332	chr1	AT	AT	2	17	485981	486014	34
	333	chr1	AAG	GAA	3	9	493396	493422	27
	334	chr1	AC	AC	2	6	493851	493862	12
	335	chr1	A	T	1	18	495691	495708	18
	336	chr1	A	A	1	21	499167	499187	21
	337	chr1	ACC	CCA	3	6	501528	501545	18
	338	chr1	A	T	1	13	502989	503001	13
	339	chr1	A	T	1	14	503745	503758	14
	340	chr1	AC	AC	2	7	510902	510915	14
	341	chr1	AT	AT	2	14	510916	510943	28
	342	chr1	AAT	TTA	3	5	513020	513034	15
	343	chr1	AT	AT	2	32	513391	513454	64
	344	chr1	A	T	1	14	514881	514894	14
	345	chr1	AT	TA	2	23	520452	520497	46
	346	chr1	A	A	1	13	520773	520785	13
	347	chr1	AAT	AAT	3	5	524171	524185	15
	348	chr1	AT	AT	2	15	524981	525010	30
	349	chr1	A	T	1	12	525332	525343	12
	350	chr1	AT	AT	2	19	525423	525460	38
	351	chr1	AT	TA	2	17	528067	528100	34
	352	chr1	A	A	1	13	533060	533072	13
	353	chr1	AAT	AAT	3	5	534569	534583	15
	354	chr1	AT	TA	2	10	535824	535843	20
	355	chr1	AAAT	TTTA	4	4	536301	536316	16
	356	chr1	C	C	1	16	537807	537822	16
	357	chr1	AAAT	ATTT	4	4	538041	538056	16
	358	chr1	A	T	1	12	538286	538297	12
	359	chr1	AT	AT	2	8	538560	538575	16
	360	chr1	A	A	1	14	539148	539161	14
	361	chr1	AT	AT	2	16	539435	539466	32
	362	chr1	AT	TA	2	7	540058	540071	14
	363	chr1	AC	AC	2	7	542371	542384	14
	364	chr1	AT	TA	2	10	543049	543068	20
	365	chr1	AG	GA	2	8	543069	543084	16
	366	chr1	A	A	1	13	543355	543367	13
	367	chr1	A	A	1	12	545225	545236	12
	368	chr1	AT	TA	2	10	547989	548008	20
	369	chr1	AAAT	TTTA	4	4	548467	548482	16
	370	chr1	C	C	1	17	549969	549985	17
	371	chr1	AAAT	ATTT	4	4	550203	550218	16
	372	chr1	A	T	1	12	550446	550457	12
	373	chr1	AT	AT	2	7	550714	550727	14
	374	chr1	A	A	1	13	551298	551310	13
	375	chr1	AT	AT	2	10	551584	551603	20
	376	chr1	AT	TA	2	8	552193	552208	16
	377	chr1	AC	AC	2	7	554505	554518	14
	378	chr1	AT	TA	2	10	555180	555199	20
	379	chr1	AG	GA	2	7	555200	555213	14
	380	chr1	A	A	1	13	555483	555495	13
	381	chr1	A	A	1	13	557340	557352	13
	382	chr1	AAT	AAT	3	5	558843	558857	15
	383	chr1	AT	TA	2	10	560095	560114	20
	384	chr1	AAAT	TTTA	4	4	560570	560585	16
	385	chr1	AAT	AAT	3	5	570908	570922	15
	386	chr1	AT	AT	2	22	571711	571754	44
	387	chr1	AT	TA	2	14	572166	572193	28
	388	chr1	A	A	1	12	574775	574786	12
	389	chr1	A	T	1	12	577315	577326	12
	390	chr1	AAT	TTA	3	14	585619	585660	42
	391	chr1	AT	AT	2	13	588962	588987	26
	392	chr1	A	A	1	12	591182	591193	12
	393	chr1	AT	AT	2	26	591650	591701	52
	394	chr1	AT	AT	2	20	594433	594472	40
	395	chr1	A	A	1	14	594972	594985	14
	396	chr1	AT	AT	2	11	595283	595304	22
	397	chr1	A	A	1	13	595880	595892	13
	398	chr1	AT	AT	2	6	596161	596172	12
	399	chr1	AT	TA	2	8	596776	596791	16
	400	chr1	AC	AC	2	8	599085	599100	16
	401	chr1	A	A	1	14	600222	600235	14
	402	chr1	AT	AT	2	22	600528	600571	44
	403	chr1	AT	AT	2	19	603302	603339	38
	404	chr1	A	A	1	14	603839	603852	14
	405	chr1	AT	AT	2	6	604151	604162	12
	406	chr1	A	A	1	13	604738	604750	13
	407	chr1	AT	AT	2	6	605019	605030	12
	408	chr1	AT	TA	2	8	605634	605649	16
	409	chr1	AC	AC	2	8	607942	607957	16
	410	chr1	A	A	1	15	609079	609093	15
	411	chr1	AT	AT	2	13	609386	609411	26
	412	chr1	AT	AT	2	27	612143	612196	54
	413	chr1	A	A	1	14	612696	612709	14
	414	chr1	AT	AT	2	7	613008	613021	14
	415	chr1	A	A	1	13	613596	613608	13
	416	chr1	AT	AT	2	6	613877	613888	12
	417	chr1	AT	TA	2	8	614492	614507	16
	418	chr1	AC	AC	2	8	616801	616816	16
	419	chr1	A	A	1	12	620685	620696	12
	420	chr1	A	A	1	13	627520	627532	13
	421	chr1	AT	TA	2	6	628227	628238	12
	422	chr1	A	T	1	15	628818	628832	15
	423	chr1	AT	AT	2	26	628912	628963	52
	424	chr1	A	T	1	12	629254	629265	12
	425	chr1	AT	AT	2	20	629350	629389	40
	426	chr1	A	A	1	13	630502	630514	13
	427	chr1	A	A	1	14	630914	630927	14
	428	chr1	AG	AG	2	11	633632	633653	22
	429	chr1	A	T	1	23	638354	638376	23
	430	chr1	A	T	1	13	639542	639554	13
	431	chr1	A	T	1	15	639767	639781	15
	432	chr1	AT	TA	2	14	639923	639950	28
	433	chr1	A	T	1	12	640138	640149	12
	434	chr1	A	A	1	16	640602	640617	16
	435	chr1	AT	TA	2	7	645543	645556	14
	436	chr1	AT	TA	2	6	645559	645570	12
	437	chr1	A	A	1	16	647321	647336	16
	438	chr1	AT	TA	2	9	649803	649820	18
	439	chr1	A	T	1	13	649854	649866	13
	440	chr1	AAT	AAT	3	6	649941	649958	18
	441	chr1	AATC	TTGA	4	4	650570	650585	16
	442	chr1	AAAAG	CTTTT	5	5	653049	653073	25
	443	chr1	A	T	1	12	653978	653989	12
	444	chr1	AAG	AAG	3	6	655192	655209	18
	445	chr1	A	A	1	17	655732	655748	17
	446	chr1	AG	GA	2	8	655749	655764	16
	447	chr1	AT	AT	2	13	655904	655929	26
	448	chr1	AT	AT	2	9	657962	657979	18
	449	chr1	A	T	1	14	658222	658235	14
	450	chr1	A	A	1	16	659091	659106	16
	451	chr1	AAAAG	TTTTC	5	4	659687	659706	20
	452	chr1	AAT	AAT	3	5	662509	662523	15
	453	chr1	AG	CT	2	6	662788	662799	12
	454	chr1	AG	AG	2	6	667767	667778	12
	455	chr1	AAT	TAT	3	5	668291	668305	15
	456	chr1	A	T	1	17	669612	669628	17
	457	chr1	A	A	1	17	677726	677742	17
	458	chr1	AAAT	ATAA	4	4	678339	678354	16
	459	chr1	A	T	1	12	678926	678937	12
	460	chr1	A	T	1	12	683966	683977	12
	461	chr1	AG	AG	2	11	687926	687947	22
	462	chr1	A	A	1	15	689120	689134	15
	463	chr1	A	A	1	13	690041	690053	13
	464	chr1	A	A	1	14	693261	693274	14
	465	chr1	AT	AT	2	6	693305	693316	12
	466	chr1	ACC	CCA	3	5	695587	695601	15
	467	chr1	ATC	ATC	3	9	695739	695765	27
	468	chr1	AT	TA	2	9	698469	698486	18
	469	chr1	A	A	1	12	699613	699624	12
	470	chr1	A	T	1	15	699959	699973	15
	471	chr1	A	T	1	16	706249	706264	16
	472	chr1	A	A	1	21	709229	709249	21
	473	chr1	ATAC	TACA	4	5	710881	710900	20
	474	chr1	A	T	1	12	712826	712837	12
	475	chr1	A	T	1	16	713372	713387	16
	476	chr1	AAC	ACA	3	7	714553	714573	21
	477	chr1	A	T	1	15	725436	725450	15
	478	chr1	A	A	1	12	725539	725550	12
	479	chr1	A	A	1	12	725815	725826	12
	480	chr1	AAT	AAT	3	6	728832	728849	18
	481	chr1	A	A	1	15	729196	729210	15
	482	chr1	AG	AG	2	6	729366	729377	12
	483	chr1	AT	TA	2	7	730151	730164	14
	484	chr1	A	T	1	15	731368	731382	15
	485	chr1	A	T	1	13	731405	731417	13
	486	chr1	ATG	TAC	3	5	737866	737880	15
	487	chr1	AAT	TAT	3	8	737944	737967	24
	488	chr1	A	T	1	16	738496	738511	16
	489	chr1	A	T	1	16	740629	740644	16
	490	chr1	AG	AG	2	8	740724	740739	16
	491	chr1	AG	AG	2	6	740794	740805	12
	492	chr1	A	A	1	12	741115	741126	12
	493	chr1	A	T	1	18	741215	741232	18
	494	chr1	A	A	1	14	743900	743913	14
	495	chr1	A	T	1	13	745036	745048	13
	496	chr1	A	T	1	15	748735	748749	15
	497	chr1	AT	TA	2	8	749074	749089	16
	498	chr1	AAT	TTA	3	5	750246	750260	15
	499	chr1	A	T	1	16	750524	750539	16
	500	chr1	AT	AT	2	24	751155	751202	48
	501	chr1	AT	AT	2	9	751508	751525	18
	502	chr1	AG	AG	2	13	751526	751551	26
	503	chr1	A	T	1	18	751959	751976	18
	504	chr1	C	G	1	16	752328	752343	16
	505	chr1	A	T	1	13	753392	753404	13
	506	chr1	AGG	CTC	3	7	756534	756554	21
	507	chr1	A	T	1	15	756729	756743	15
	508	chr1	A	T	1	12	758705	758716	12
	509	chr1	A	T	1	13	758837	758849	13
	510	chr1	A	T	1	12	763199	763210	12
	511	chr1	AAT	TAA	3	5	764688	764702	15
	512	chr1	AT	AT	2	8	764761	764776	16
	513	chr1	AG	AG	2	10	764783	764802	20
	514	chr1	AT	TA	2	7	765205	765218	14
	515	chr1	A	T	1	13	766833	766845	13
	516	chr1	A	T	1	13	767477	767489	13
	517	chr1	A	T	1	15	768667	768681	15
	518	chr1	A	A	1	12	768891	768902	12
	519	chr1	A	A	1	17	771169	771185	17
	520	chr1	AAAT	TTTA	4	4	772630	772645	16
	521	chr1	A	T	1	13	773248	773260	13
	522	chr1	A	A	1	15	774108	774122	15
	523	chr1	AT	TA	2	10	775177	775196	20
	524	chr1	A	A	1	12	778567	778578	12
	525	chr1	AAAT	AATA	4	4	778832	778847	16
	526	chr1	AAT	ATA	3	5	782669	782683	15
	527	chr1	A	A	1	14	784010	784023	14
	528	chr1	A	A	1	17	784166	784182	17
	529	chr1	A	A	1	12	784384	784395	12
	530	chr1	A	A	1	14	785220	785233	14
	531	chr1	AT	AT	2	15	787549	787578	30
	532	chr1	A	T	1	14	787906	787919	14
	533	chr1	A	A	1	15	788250	788264	15
	534	chr1	A	A	1	14	792867	792880	14
	535	chr1	A	T	1	16	794639	794654	16
	536	chr1	AT	TA	2	15	797991	798020	30
	537	chr1	AT	TA	2	10	799519	799538	20
	538	chr1	AT	AT	2	9	800025	800042	18
	539	chr1	A	T	1	12	801922	801933	12
	540	chr1	AAG	TTC	3	5	802202	802216	15
	541	chr1	AT	AT	2	12	802620	802643	24
	542	chr1	AC	AC	2	9	803425	803442	18
	543	chr1	AAG	AAG	3	5	808938	808952	15
	544	chr1	AT	TA	2	7	813154	813167	14
	545	chr1	AAT	TTA	3	5	813792	813806	15
	546	chr1	A	A	1	16	815104	815119	16
	547	chr1	A	A	1	21	818546	818566	21
	548	chr1	A	T	1	14	823939	823952	14
	549	chr1	A	T	1	14	824621	824634	14
	550	chr1	A	T	1	14	827452	827465	14
	551	chr1	AT	TA	2	10	828447	828466	20
	552	chr1	A	A	1	17	828583	828599	17
	553	chr1	AT	AT	2	9	830793	830810	18
	554	chr1	A	T	1	17	831159	831175	17
	555	chr1	A	A	1	15	833584	833598	15
	556	chr1	A	T	1	12	835526	835537	12
	557	chr1	AC	GT	2	8	840283	840298	16
	558	chr1	A	T	1	13	842122	842134	13
	559	chr1	A	A	1	17	843724	843740	17
	560	chr1	AT	AT	2	11	849568	849589	22
	561	chr1	AT	TA	2	7	851650	851663	14
	562	chr1	A	T	1	18	852531	852548	18
	563	chr1	A	A	1	12	852971	852982	12
	564	chr1	A	A	1	12	853200	853211	12
	565	chr1	AT	TA	2	7	853836	853849	14
	566	chr1	AT	TA	2	19	853927	853964	38
	567	chr1	AT	AT	2	16	855036	855067	32
	568	chr1	A	A	1	14	855166	855179	14
	569	chr1	A	A	1	13	855690	855702	13
	570	chr1	AG	TC	2	9	856429	856446	18
	571	chr1	A	T	1	15	856526	856540	15
	572	chr1	A	T	1	13	858670	858682	13
	573	chr1	AT	AT	2	13	861134	861159	26
	574	chr1	AAAT	TTTA	4	4	861903	861918	16
	575	chr1	A	A	1	16	863538	863553	16
	576	chr1	A	A	1	16	863570	863585	16
	577	chr1	A	T	1	14	863763	863776	14
	578	chr1	A	T	1	14	864299	864312	14
	579	chr1	A	A	1	15	864625	864639	15
	580	chr1	A	A	1	13	865775	865787	13
	581	chr1	A	A	1	12	867013	867024	12
	582	chr1	A	A	1	14	867969	867982	14
	583	chr1	A	A	1	18	868289	868306	18
	584	chr1	A	T	1	13	868919	868931	13
	585	chr1	A	T	1	12	870671	870682	12
	586	chr1	A	T	1	15	872713	872727	15
	587	chr1	ACG	AGC	3	5	873211	873225	15
	588	chr1	A	T	1	15	874090	874104	15
	589	chr1	A	A	1	22	877383	877404	22
	590	chr1	A	T	1	12	883320	883331	12
	591	chr1	A	T	1	19	886000	886018	19
	592	chr1	A	T	1	22	886229	886250	22
	593	chr1	A	T	1	14	887055	887068	14
	594	chr1	A	A	1	13	887886	887898	13
	595	chr1	AC	AC	2	12	888542	888565	24
	596	chr1	AG	AG	2	20	889352	889391	40
	597	chr1	A	T	1	17	889533	889549	17
	598	chr1	A	T	1	12	890486	890497	12
	599	chr1	A	A	1	12	897695	897706	12
	600	chr1	A	T	1	16	902692	902707	16
	601	chr1	A	A	1	20	903948	903967	20
	602	chr1	A	T	1	15	905219	905233	15
	603	chr1	A	T	1	14	906287	906300	14
	604	chr1	AG	TC	2	7	906625	906638	14
	605	chr1	A	T	1	12	907192	907203	12
	606	chr1	AAG	TTC	3	5	909568	909582	15
	607	chr1	A	T	1	13	910314	910326	13
	608	chr1	AT	AT	2	6	910687	910698	12
	609	chr1	A	T	1	12	911042	911053	12
	610	chr1	AT	TA	2	6	915492	915503	12
	611	chr1	ATC	ATC	3	5	915705	915719	15
	612	chr1	A	A	1	12	917791	917802	12
	613	chr1	AAAT	TTAT	4	4	921079	921094	16
	614	chr1	A	T	1	15	923099	923113	15
	615	chr1	A	T	1	14	923469	923482	14
	616	chr1	AT	AT	2	8	923492	923507	16
	617	chr1	A	A	1	12	923681	923692	12
	618	chr1	A	A	1	17	923913	923929	17
	619	chr1	AT	TA	2	6	924089	924100	12
	620	chr1	AT	TA	2	13	924159	924184	26
	621	chr1	A	A	1	13	925493	925505	13
	622	chr1	AT	AT	2	8	925750	925765	16
	623	chr1	AAT	TAA	3	5	926236	926250	15
	624	chr1	AG	GA	2	6	926341	926352	12
	625	chr1	A	T	1	13	927524	927536	13
	626	chr1	AT	AT	2	6	928046	928057	12
	627	chr1	A	T	1	16	928478	928493	16
	628	chr1	A	A	1	14	928871	928884	14
	629	chr1	A	A	1	13	929159	929171	13
	630	chr1	AAAT	TAAA	4	4	929173	929188	16
	631	chr1	AT	TA	2	9	930494	930511	18
	632	chr1	AG	TC	2	13	931528	931553	26
	633	chr1	ACAG	TGTC	4	4	932126	932141	16
	634	chr1	AT	AT	2	7	932753	932766	14
	635	chr1	ATGC	TGCA	4	4	934172	934187	16
	636	chr1	A	A	1	12	935743	935754	12
	637	chr1	A	T	1	13	935852	935864	13
	638	chr1	AAG	TTC	3	8	935916	935939	24
	639	chr1	AAG	TTC	3	6	935998	936015	18
	640	chr1	A	T	1	25	936020	936044	25
	641	chr1	AAG	TTC	3	6	936109	936126	18
	642	chr1	A	T	1	13	937103	937115	13
	643	chr1	A	A	1	15	938064	938078	15
	644	chr1	AT	TA	2	9	939288	939305	18
	645	chr1	AT	TA	2	17	939389	939422	34
	646	chr1	AC	CA	2	8	939423	939438	16
	647	chr1	AT	TA	2	6	939461	939472	12
	648	chr1	AT	AT	2	8	939976	939991	16
	649	chr1	AC	AC	2	7	939992	940005	14
	650	chr1	AT	AT	2	10	942902	942921	20
	651	chr1	A	A	1	22	944669	944690	22
	652	chr1	A	T	1	17	949481	949497	17
	653	chr1	AT	AT	2	10	949673	949692	20
	654	chr1	AT	AT	2	8	949885	949900	16
	655	chr1	AAAAT	AAAAT	5	5	950631	950655	25
	656	chr1	AG	TC	2	10	951023	951042	20
	657	chr1	A	T	1	17	951342	951358	17
	658	chr1	A	T	1	14	958900	958913	14
	659	chr1	A	T	1	12	961359	961370	12
	660	chr1	A	A	1	18	961551	961568	18
	661	chr1	AT	AT	2	8	963034	963049	16
	662	chr1	AG	CT	2	8	963766	963781	16
	663	chr1	A	A	1	26	964105	964130	26
	664	chr1	AT	TA	2	25	964811	964860	50
	665	chr1	A	A	1	19	965141	965159	19
	666	chr1	AAG	GAA	3	5	965892	965906	15
	667	chr1	AG	TC	2	9	966507	966524	18
	668	chr1	A	A	1	14	967377	967390	14
	669	chr1	AT	AT	2	13	968775	968800	26
	670	chr1	AT	AT	2	9	969307	969324	18
	671	chr1	AG	CT	2	6	969415	969426	12
	672	chr1	A	T	1	15	969465	969479	15
	673	chr1	AAG	AAG	3	5	969613	969627	15
	674	chr1	AAG	AGA	3	5	969629	969643	15
	675	chr1	AT	AT	2	10	970108	970127	20
	676	chr1	AT	AT	2	14	970944	970971	28
	677	chr1	AAT	TTA	3	7	972077	972097	21
	678	chr1	A	A	1	16	972554	972569	16
	679	chr1	A	A	1	17	972933	972949	17
	680	chr1	A	A	1	13	973232	973244	13
	681	chr1	AAATT	TAAAT	5	4	973401	973420	20
	682	chr1	ACC	CAC	3	5	973911	973925	15
	683	chr1	AG	CT	2	8	978407	978422	16
	684	chr1	A	T	1	13	978497	978509	13
	685	chr1	A	T	1	15	978831	978845	15
	686	chr1	AT	TA	2	13	978967	978992	26
	687	chr1	A	A	1	13	985160	985172	13
	688	chr1	A	T	1	16	985220	985235	16
	689	chr1	A	T	1	18	985344	985361	18
	690	chr1	A	T	1	14	985718	985731	14
	691	chr1	AG	AG	2	7	986622	986635	14
	692	chr1	AAATT	AATTA	5	4	989016	989035	20
	693	chr1	A	A	1	13	989599	989611	13
	694	chr1	A	A	1	12	990010	990021	12
	695	chr1	A	T	1	12	990510	990521	12
	696	chr1	A	A	1	16	991085	991100	16
	697	chr1	A	T	1	13	992690	992702	13
	698	chr1	A	A	1	20	993129	993148	20
	699	chr1	A	A	1	12	998755	998766	12
	700	chr1	A	T	1	14	1004422	1004435	14
	701	chr1	A	A	1	17	1005035	1005051	17
	702	chr1	AG	AG	2	15	1005335	1005364	30
	703	chr1	AT	TA	2	26	1006464	1006515	52
	704	chr1	A	A	1	12	1011993	1012004	12
	705	chr1	AAT	ATT	3	5	1012628	1012642	15
	706	chr1	AAT	AAT	3	5	1012991	1013005	15
	707	chr1	AG	AG	2	25	1013567	1013616	50
	708	chr1	A	A	1	21	1013988	1014008	21
	709	chr1	AAT	ATT	3	17	1015659	1015709	51
	710	chr1	A	A	1	14	1017381	1017394	14
	711	chr1	A	A	1	18	1017686	1017703	18
	712	chr1	A	A	1	16	1017795	1017810	16
	713	chr1	ACC	CAC	3	5	1018388	1018402	15
	714	chr1	A	A	1	12	1018593	1018604	12
	715	chr1	AT	TA	2	6	1019313	1019324	12
	716	chr1	AAATT	TAAAT	5	4	1024148	1024167	20
	717	chr1	AAT	ATT	3	5	1024996	1025010	15
	718	chr1	A	T	1	12	1026375	1026386	12
	719	chr1	AT	AT	2	7	1027450	1027463	14
	720	chr1	A	T	1	13	1030422	1030434	13
	721	chr1	A	T	1	16	1032635	1032650	16
	722	chr1	A	T	1	12	1032904	1032915	12
	723	chr1	A	A	1	12	1033542	1033553	12
	724	chr1	A	A	1	15	1034004	1034018	15
	725	chr1	A	T	1	14	1034603	1034616	14
	726	chr1	A	A	1	12	1036031	1036042	12
	727	chr1	A	A	1	17	1037918	1037934	17
	728	chr1	A	T	1	16	1039102	1039117	16
	729	chr1	A	A	1	21	1039670	1039690	21
	730	chr1	A	T	1	12	1039850	1039861	12
	731	chr1	A	A	1	13	1042148	1042160	13
	732	chr1	A	T	1	14	1044172	1044185	14
	733	chr1	AATAAG	TAAGAA	6	4	1047169	1047192	24
	734	chr1	AG	AG	2	6	1051362	1051373	12
	735	chr1	AG	AG	2	12	1053318	1053341	24
	736	chr1	A	T	1	25	1062196	1062220	25
	737	chr1	ATC	ATC	3	8	1064563	1064586	24
	738	chr1	A	T	1	12	1064796	1064807	12
	739	chr1	A	A	1	12	1065865	1065876	12
	740	chr1	AT	TA	2	6	1065987	1065998	12
	741	chr1	A	T	1	15	1066579	1066593	15
	742	chr1	AAT	TTA	3	5	1068363	1068377	15
	743	chr1	AAT	TAT	3	9	1069760	1069786	27
	744	chr1	A	T	1	12	1072408	1072419	12
	745	chr1	A	T	1	12	1073044	1073055	12
	746	chr1	AT	TA	2	6	1073312	1073323	12
	747	chr1	AAAGCG	AGCGAA	6	4	1074337	1074360	24
	748	chr1	A	A	1	12	1075971	1075982	12
	749	chr1	A	A	1	13	1078494	1078506	13
	750	chr1	A	A	1	16	1079235	1079250	16
	751	chr1	A	T	1	12	1082302	1082313	12
	752	chr1	A	A	1	16	1082495	1082510	16
	753	chr1	AG	AG	2	8	1083073	1083088	16
	754	chr1	A	T	1	16	1084513	1084528	16
	755	chr1	A	A	1	12	1085428	1085439	12
	756	chr1	A	T	1	19	1086111	1086129	19
	757	chr1	A	A	1	12	1088347	1088358	12
	758	chr1	ACC	TGG	3	5	1090307	1090321	15
	759	chr1	A	A	1	14	1091972	1091985	14
	760	chr1	AG	AG	2	8	1093989	1094004	16
	761	chr1	A	T	1	13	1094886	1094898	13
	762	chr1	AG	CT	2	10	1094951	1094970	20
	763	chr1	AAATT	TAATT	5	4	1095254	1095273	20
	764	chr1	AT	AT	2	10	1099157	1099176	20
	765	chr1	A	A	1	13	1099650	1099662	13
	766	chr1	AG	AG	2	13	1099969	1099994	26
	767	chr1	AT	TA	2	6	1100285	1100296	12
	768	chr1	A	A	1	17	1100754	1100770	17
	769	chr1	AT	TA	2	9	1101103	1101120	18
	770	chr1	AAAG	TTTC	4	4	1101535	1101550	16
	771	chr1	AAAT	TTTA	4	4	1104347	1104362	16
	772	chr1	AAAT	TTTA	4	5	1104576	1104595	20
	773	chr1	A	A	1	18	1105327	1105344	18
	774	chr1	A	A	1	14	1107403	1107416	14
	775	chr1	A	T	1	13	1108143	1108155	13
	776	chr1	A	T	1	12	1108675	1108686	12
	777	chr1	AG	GA	2	7	1109639	1109652	14
	778	chr1	AAAT	ATTT	4	4	1110092	1110107	16
	779	chr1	AAAT	ATTT	4	4	1110229	1110244	16
	780	chr1	AT	TA	2	6	1111233	1111244	12
	781	chr1	A	T	1	13	1112457	1112469	13
	782	chr1	AT	AT	2	8	1113117	1113132	16
	783	chr1	AC	TG	2	8	1113394	1113409	16
	784	chr1	AG	CT	2	10	1113668	1113687	20
	785	chr1	AAT	TAT	3	5	1114092	1114106	15
	786	chr1	AT	TA	2	11	1114225	1114246	22
	787	chr1	AAATC	GATTT	5	4	1114578	1114597	20
	788	chr1	A	A	1	21	1114779	1114799	21
	789	chr1	AT	AT	2	7	1116932	1116945	14
	790	chr1	A	T	1	12	1117381	1117392	12
	791	chr1	AT	TA	2	7	1118014	1118027	14
	792	chr1	A	T	1	16	1118678	1118693	16
	793	chr1	A	A	1	12	1126758	1126769	12
	794	chr1	A	A	1	15	1129495	1129509	15
	795	chr1	A	T	1	17	1129840	1129856	17
	796	chr1	A	T	1	14	1130133	1130146	14
	797	chr1	AT	AT	2	8	1130872	1130887	16
	798	chr1	A	A	1	18	1131857	1131874	18
	799	chr1	A	A	1	12	1132131	1132142	12
	800	chr1	AT	AT	2	12	1133148	1133171	24
	801	chr1	A	A	1	16	1133603	1133618	16
	802	chr1	A	A	1	13	1135290	1135302	13
	803	chr1	A	T	1	12	1136506	1136517	12
	804	chr1	A	A	1	15	1141720	1141734	15
	805	chr1	AAAAT	TTTTA	5	4	1144479	1144498	20
	806	chr1	AG	GA	2	7	1144663	1144676	14
	807	chr1	AT	TA	2	9	1144888	1144905	18
	808	chr1	A	T	1	17	1145847	1145863	17
	809	chr1	A	T	1	13	1147672	1147684	13
	810	chr1	AT	AT	2	9	1147861	1147878	18
	811	chr1	AT	AT	2	7	1148002	1148015	14
	812	chr1	AT	AT	2	10	1151047	1151066	20
	813	chr1	A	A	1	17	1151877	1151893	17
	814	chr1	A	A	1	12	1166207	1166218	12
	815	chr1	AAG	TCT	3	8	1168159	1168182	24
	816	chr1	AT	AT	2	11	1168362	1168383	22
	817	chr1	A	T	1	15	1168815	1168829	15
	818	chr1	A	T	1	23	1169234	1169256	23
	819	chr1	A	T	1	21	1169628	1169648	21
	820	chr1	A	T	1	14	1170788	1170801	14
	821	chr1	ATC	TCA	3	5	1170870	1170884	15
	822	chr1	A	A	1	18	1174148	1174165	18
	823	chr1	AAG	TCT	3	6	1174561	1174578	18
	824	chr1	ATG	GTA	3	5	1174815	1174829	15
	825	chr1	AT	TA	2	6	1183814	1183825	12
	826	chr1	A	A	1	23	1184874	1184896	23
	827	chr1	AT	AT	2	8	1186362	1186377	16
	828	chr1	A	T	1	16	1186785	1186800	16
	829	chr1	AG	CT	2	7	1186896	1186909	14
	830	chr1	AT	TA	2	6	1190108	1190119	12
	831	chr1	AT	AT	2	9	1190617	1190634	18
	832	chr1	A	A	1	18	1191133	1191150	18
	833	chr1	A	A	1	12	1191603	1191614	12
	834	chr1	A	T	1	13	1191940	1191952	13
	835	chr1	A	A	1	12	1192436	1192447	12
	836	chr1	AT	AT	2	7	1192614	1192627	14
	837	chr1	AT	AT	2	6	1193197	1193208	12
	838	chr1	A	A	1	13	1193444	1193456	13
	839	chr1	A	A	1	17	1194111	1194127	17
	840	chr1	AATT	ATTA	4	5	1196093	1196112	20
	841	chr1	A	T	1	16	1196215	1196230	16
	842	chr1	AT	AT	2	9	1198457	1198474	18
	843	chr1	A	A	1	12	1201346	1201357	12
	844	chr1	A	T	1	13	1201551	1201563	13
	845	chr1	AG	CT	2	6	1202451	1202462	12
	846	chr1	AG	CT	2	7	1202511	1202524	14
	847	chr1	AG	TC	2	7	1202527	1202540	14
	848	chr1	AT	AT	2	15	1202978	1203007	30
	849	chr1	A	T	1	22	1214946	1214967	22
	850	chr1	A	A	1	18	1216339	1216356	18
	851	chr1	AAT	ATA	3	6	1222398	1222415	18
	852	chr1	A	T	1	12	1222646	1222657	12
	853	chr1	A	A	1	12	1222750	1222761	12
	854	chr1	A	A	1	16	1224166	1224181	16
	855	chr1	A	A	1	13	1225176	1225188	13
	856	chr1	A	A	1	16	1233971	1233986	16
	857	chr1	AAG	TCT	3	5	1236821	1236835	15
	858	chr1	AT	AT	2	6	1237770	1237781	12
	859	chr1	AAG	TTC	3	5	1238713	1238727	15
	860	chr1	A	T	1	16	1240312	1240327	16
	861	chr1	A	A	1	12	1240562	1240573	12
	862	chr1	A	A	1	13	1241445	1241457	13
	863	chr1	A	T	1	19	1241836	1241854	19
	864	chr1	A	A	1	12	1251445	1251456	12
	865	chr1	A	A	1	16	1253407	1253422	16
	866	chr1	A	A	1	16	1254183	1254198	16
	867	chr1	AG	CT	2	6	1257023	1257034	12
	868	chr1	AT	AT	2	7	1257940	1257953	14
	869	chr1	A	T	1	12	1259271	1259282	12
	870	chr1	AAG	TTC	3	6	1259331	1259348	18
	871	chr1	AAG	TCT	3	5	1259370	1259384	15
	872	chr1	AAG	TTC	3	9	1259432	1259458	27
	873	chr1	AAG	TTC	3	6	1259493	1259510	18
	874	chr1	AGG	CTC	3	7	1259568	1259588	21
	875	chr1	AGG	TCC	3	5	1259631	1259645	15
	876	chr1	AAG	TCT	3	7	1259646	1259666	21
	877	chr1	A	T	1	17	1260055	1260071	17
	878	chr1	AC	TG	2	6	1261484	1261495	12
	879	chr1	A	A	1	18	1269032	1269049	18
	880	chr1	A	T	1	13	1272061	1272073	13
	881	chr1	AT	AT	2	9	1272723	1272740	18
	882	chr1	A	T	1	16	1273287	1273302	16
	883	chr1	AG	CT	2	12	1273875	1273898	24
	884	chr1	A	A	1	18	1275312	1275329	18
	885	chr1	A	A	1	14	1276659	1276672	14
	886	chr1	A	A	1	14	1276693	1276706	14
	887	chr1	AT	AT	2	8	1276819	1276834	16
	888	chr1	A	A	1	12	1277361	1277372	12
	889	chr1	AT	TA	2	9	1277373	1277390	18
	890	chr1	A	A	1	14	1277576	1277589	14
	891	chr1	AAT	AAT	3	5	1280046	1280060	15
	892	chr1	A	A	1	12	1280453	1280464	12
	893	chr1	AT	TA	2	7	1280465	1280478	14
	894	chr1	A	A	1	14	1280638	1280651	14
	895	chr1	AAAT	AAAT	4	4	1281274	1281289	16
	896	chr1	AG	TC	2	6	1281315	1281326	12
	897	chr1	A	T	1	13	1287211	1287223	13
	898	chr1	A	T	1	13	1293348	1293360	13
	899	chr1	AAAT	TTTA	4	4	1294488	1294503	16
	900	chr1	A	A	1	12	1295685	1295696	12
	901	chr1	AT	TA	2	11	1295714	1295735	22
	902	chr1	A	T	1	15	1296418	1296432	15
	903	chr1	A	T	1	17	1298812	1298828	17
	904	chr1	AAAT	TATT	4	4	1303676	1303691	16
	905	chr1	AAAT	TATT	4	4	1303917	1303932	16
	906	chr1	AT	AT	2	8	1304993	1305008	16
	907	chr1	A	A	1	19	1305784	1305802	19
	908	chr1	AT	AT	2	12	1308340	1308363	24
	909	chr1	AT	AT	2	17	1311602	1311635	34
	910	chr1	A	T	1	13	1314920	1314932	13
	911	chr1	A	T	1	13	1317870	1317882	13
	912	chr1	AT	AT	2	9	1320318	1320335	18
	913	chr1	A	A	1	13	1321087	1321099	13
	914	chr1	A	T	1	16	1321159	1321174	16
	915	chr1	AT	AT	2	8	1321843	1321858	16
	916	chr1	AT	TA	2	6	1322015	1322026	12
	917	chr1	A	A	1	14	1322922	1322935	14
	918	chr1	A	A	1	13	1324488	1324500	13
	919	chr1	A	T	1	21	1324901	1324921	21
	920	chr1	A	T	1	14	1325138	1325151	14
	921	chr1	ATC	TCA	3	6	1326980	1326997	18
	922	chr1	AAC	CAA	3	6	1327725	1327742	18
	923	chr1	A	A	1	13	1327880	1327892	13
	924	chr1	A	T	1	12	1327921	1327932	12
	925	chr1	A	A	1	13	1329110	1329122	13
	926	chr1	AAT	ATT	3	5	1329503	1329517	15
	927	chr1	A	T	1	19	1332157	1332175	19
	928	chr1	A	A	1	14	1338026	1338039	14
	929	chr1	A	T	1	23	1338099	1338121	23
	930	chr1	A	A	1	12	1339372	1339383	12
	931	chr1	A	A	1	12	1339946	1339957	12
	932	chr1	A	T	1	16	1340523	1340538	16
	933	chr1	A	A	1	17	1340906	1340922	17
	934	chr1	AAATGC	GCAAAT	6	4	1341410	1341433	24
	935	chr1	ATC	TCA	3	6	1342697	1342714	18
	936	chr1	A	A	1	12	1343541	1343552	12
	937	chr1	AT	TA	2	7	1344059	1344072	14
	938	chr1	AT	TA	2	8	1344386	1344401	16
	939	chr1	A	A	1	24	1344776	1344799	24
	940	chr1	AGG	GAG	3	6	1351546	1351563	18
	941	chr1	AT	TA	2	10	1351771	1351790	20
	942	chr1	AAAT	AAAT	4	4	1356876	1356891	16
	943	chr1	A	A	1	24	1361993	1362016	24
	944	chr1	A	A	1	21	1362541	1362561	21
	945	chr1	AT	TA	2	7	1363071	1363084	14
	946	chr1	AT	TA	2	8	1364140	1364155	16
	947	chr1	A	A	1	14	1367462	1367475	14
	948	chr1	AAG	TCT	3	5	1368396	1368410	15
	949	chr1	AG	TC	2	6	1368419	1368430	12
	950	chr1	A	T	1	13	1369309	1369321	13
	951	chr1	A	T	1	14	1369569	1369582	14
	952	chr1	AT	TA	2	8	1370442	1370457	16
	953	chr1	AT	TA	2	16	1370561	1370592	32
	954	chr1	AT	TA	2	16	1371574	1371605	32
	955	chr1	AT	TA	2	22	1372201	1372244	44
	956	chr1	AT	AT	2	13	1374317	1374342	26
	957	chr1	AT	AT	2	13	1374365	1374390	26
	958	chr1	AT	AT	2	8	1377640	1377655	16
	959	chr1	AG	TC	2	6	1377746	1377757	12
	960	chr1	AT	AT	2	6	1378801	1378812	12
	961	chr1	A	A	1	23	1382257	1382279	23
	962	chr1	A	A	1	15	1382337	1382351	15
	963	chr1	AG	GA	2	19	1385351	1385388	38
	964	chr1	AT	AT	2	6	1385540	1385551	12
	965	chr1	A	A	1	13	1387055	1387067	13
	966	chr1	A	A	1	18	1387657	1387674	18
	967	chr1	A	A	1	13	1388277	1388289	13
	968	chr1	A	T	1	12	1389497	1389508	12
	969	chr1	A	T	1	18	1391273	1391290	18
	970	chr1	AT	AT	2	7	1396407	1396420	14
	971	chr1	A	A	1	15	1397172	1397186	15
	972	chr1	A	T	1	19	1397246	1397264	19
	973	chr1	AACAG	CTTGT	5	4	1398223	1398242	20
	974	chr1	A	A	1	17	1398503	1398519	17
	975	chr1	A	A	1	12	1399095	1399106	12
	976	chr1	A	T	1	13	1399678	1399690	13
	977	chr1	A	T	1	12	1401221	1401232	12
	978	chr1	ATC	TCA	3	6	1401355	1401372	18
	979	chr1	A	A	1	12	1402237	1402248	12
	980	chr1	AT	TA	2	7	1402755	1402768	14
	981	chr1	AT	TA	2	8	1403082	1403097	16
	982	chr1	A	A	1	25	1403472	1403496	25
	983	chr1	A	A	1	12	1404813	1404824	12
	984	chr1	AGG	GAG	3	9	1410258	1410284	27
	985	chr1	AAACG	GAAAC	5	4	1410310	1410329	20
	986	chr1	AT	TA	2	9	1410492	1410509	18
	987	chr1	AAAT	AAAT	4	4	1415589	1415604	16
	988	chr1	A	A	1	25	1420901	1420925	25
	989	chr1	A	A	1	19	1421454	1421472	19
	990	chr1	AT	TA	2	7	1421981	1421994	14
	991	chr1	AT	TA	2	13	1423055	1423080	26
	992	chr1	A	A	1	16	1426372	1426387	16
	993	chr1	AAG	TCT	3	5	1427312	1427326	15
	994	chr1	A	T	1	12	1428229	1428240	12
	995	chr1	A	T	1	14	1428487	1428500	14
	996	chr1	AT	TA	2	30	1429360	1429419	60
	997	chr1	AT	TA	2	15	1429534	1429563	30
	998	chr1	AT	TA	2	8	1430546	1430561	16
	999	chr1	AT	TA	2	15	1431150	1431179	30
	1000	chr1	AT	AT	2	10	1433252	1433271	20
	1001	chr1	AT	AT	2	15	1433294	1433323	30
	1002	chr1	AT	AT	2	8	1436573	1436588	16
	1003	chr1	AG	TC	2	6	1436679	1436690	12
	1004	chr1	AT	AT	2	6	1437733	1437744	12
	1005	chr1	A	A	1	23	1441188	1441210	23
	1006	chr1	A	A	1	14	1441268	1441281	14
	1007	chr1	AG	AG	2	23	1444270	1444315	46
	1008	chr1	A	T	1	16	1445119	1445134	16
	1009	chr1	AT	AT	2	9	1445553	1445570	18
	1010	chr1	A	T	1	14	1445675	1445688	14
	1011	chr1	A	A	1	14	1447288	1447301	14
	1012	chr1	AT	AT	2	6	1447850	1447861	12
	1013	chr1	AC	TG	2	8	1448077	1448092	16
	1014	chr1	A	A	1	13	1448697	1448709	13
	1015	chr1	AT	AT	2	21	1448741	1448782	42
	1016	chr1	A	A	1	18	1449235	1449252	18
	1017	chr1	A	T	1	16	1449505	1449520	16
	1018	chr1	AT	TA	2	6	1451033	1451044	12
	1019	chr1	AT	AT	2	10	1451756	1451775	20
	1020	chr1	AATCC	GGATT	5	6	1451974	1452003	30
	1021	chr1	AT	TA	2	10	1452289	1452308	20
	1022	chr1	AG	GA	2	6	1452750	1452761	12
	1023	chr1	AG	AG	2	8	1453241	1453256	16
	1024	chr1	A	A	1	17	1454781	1454797	17
	1025	chr1	A	A	1	17	1455211	1455227	17
	1026	chr1	AT	TA	2	8	1459798	1459813	16
	1027	chr1	A	A	1	15	1462162	1462176	15
	1028	chr1	AAG	AGA	3	5	1462838	1462852	15
	1029	chr1	A	T	1	16	1463979	1463994	16
	1030	chr1	A	A	1	20	1465798	1465817	20
	1031	chr1	A	A	1	17	1468990	1469006	17
	1032	chr1	A	T	1	13	1471717	1471729	13
	1033	chr1	AT	TA	2	25	1477386	1477435	50
	1034	chr1	A	T	1	18	1478542	1478559	18
	1035	chr1	AC	TG	2	9	1478669	1478686	18
	1036	chr1	A	A	1	18	1481889	1481906	18
	1037	chr1	A	T	1	13	1482115	1482127	13
	1038	chr1	A	T	1	18	1482879	1482896	18
	1039	chr1	AAT	ATT	3	10	1485125	1485154	30
	1040	chr1	A	T	1	12	1485267	1485278	12
	1041	chr1	AAT	TTA	3	5	1485551	1485565	15
	1042	chr1	A	T	1	12	1487495	1487506	12
	1043	chr1	A	T	1	13	1487939	1487951	13
	1044	chr1	AAT	TTA	3	8	1490451	1490474	24
	1045	chr1	AT	AT	2	6	1491773	1491784	12
	1046	chr1	ATCG	AGCT	4	5	1492239	1492258	20
	1047	chr1	A	A	1	14	1492299	1492312	14
	1048	chr1	AATT	AATT	4	4	1493347	1493362	16
	1049	chr1	A	T	1	12	1494596	1494607	12
	1050	chr1	AT	AT	2	11	1494823	1494844	22
	1051	chr1	AG	TC	2	7	1495302	1495315	14
	1052	chr1	A	T	1	14	1498449	1498462	14
	1053	chr1	A	A	1	17	1498647	1498663	17
	1054	chr1	AT	AT	2	6	1499449	1499460	12
	1055	chr1	AT	AT	2	21	1501152	1501193	42
	1056	chr1	AT	TA	2	7	1501808	1501821	14
	1057	chr1	AT	TA	2	9	1503067	1503084	18
	1058	chr1	AG	GA	2	19	1503087	1503124	38
	1059	chr1	A	T	1	16	1505625	1505640	16
	1060	chr1	A	T	1	14	1509360	1509373	14
	1061	chr1	AT	TA	2	14	1510615	1510642	28
	1062	chr1	A	T	1	12	1511830	1511841	12
	1063	chr1	A	A	1	18	1522022	1522039	18
	1064	chr1	A	T	1	14	1522144	1522157	14
	1065	chr1	A	A	1	13	1523550	1523562	13
	1066	chr1	A	A	1	13	1524601	1524613	13
	1067	chr1	A	T	1	18	1525351	1525368	18
	1068	chr1	AT	AT	2	9	1526025	1526042	18
	1069	chr1	AT	TA	2	9	1527746	1527763	18
	1070	chr1	A	T	1	15	1528471	1528485	15
	1071	chr1	A	A	1	12	1530443	1530454	12
	1072	chr1	A	T	1	12	1532201	1532212	12
	1073	chr1	AT	AT	2	6	1536418	1536429	12
	1074	chr1	AAAAC	TTTTG	5	4	1538542	1538561	20
	1075	chr1	AATT	AATT	4	4	1541422	1541437	16
	1076	chr1	AG	GA	2	8	1543441	1543456	16
	1077	chr1	A	T	1	13	1550151	1550163	13
	1078	chr1	AT	AT	2	12	1550428	1550451	24
	1079	chr1	A	T	1	19	1550811	1550829	19
	1080	chr1	A	T	1	12	1551886	1551897	12
	1081	chr1	A	T	1	16	1552368	1552383	16
	1082	chr1	ATG	TGA	3	5	1555747	1555761	15
	1083	chr1	A	A	1	16	1560709	1560724	16
	1084	chr1	AG	GA	2	7	1561613	1561626	14
	1085	chr1	A	A	1	17	1561933	1561949	17
	1086	chr1	AT	AT	2	7	1562788	1562801	14
	1087	chr1	AAAT	AAAT	4	4	1562860	1562875	16
	1088	chr1	AACCCT	ACCCTA	6	5	1563012	1563041	30
	1089	chr1	A	T	1	14	1564511	1564524	14
	1090	chr1	A	T	1	16	1564899	1564914	16
	1091	chr1	AT	AT	2	13	1565598	1565623	26
	1092	chr1	AT	AT	2	7	1565992	1566005	14
	1093	chr1	A	T	1	15	1566519	1566533	15
	1094	chr1	A	A	1	19	1566676	1566694	19
	1095	chr1	A	T	1	16	1569685	1569700	16
	1096	chr1	A	T	1	12	1570418	1570429	12
	1097	chr1	A	T	1	13	1570494	1570506	13
	1098	chr1	A	T	1	17	1571145	1571161	17
	1099	chr1	AAG	TCT	3	5	1571203	1571217	15
	1100	chr1	AT	AT	2	8	1577712	1577727	16
	1101	chr1	A	T	1	15	1578261	1578275	15
	1102	chr1	AAT	TAA	3	5	1579276	1579290	15
	1103	chr1	AAT	TAT	3	7	1579291	1579311	21
	1104	chr1	A	T	1	16	1580829	1580844	16
	1105	chr1	AT	AT	2	16	1582013	1582044	32
	1106	chr1	A	T	1	13	1586964	1586976	13
	1107	chr1	A	A	1	12	1587496	1587507	12
	1108	chr1	AT	AT	2	13	1587812	1587837	26
	1109	chr1	AG	CT	2	7	1588653	1588666	14
	1110	chr1	AT	TA	2	8	1588711	1588726	16
	1111	chr1	AAAT	TTAT	4	4	1596466	1596481	16
	1112	chr1	AT	AT	2	7	1602036	1602049	14
	1113	chr1	A	T	1	13	1609664	1609676	13
	1114	chr1	AAT	AAT	3	5	1611668	1611682	15
	1115	chr1	AT	AT	2	8	1614212	1614227	16
	1116	chr1	A	A	1	21	1620239	1620259	21
	1117	chr1	A	A	1	21	1620554	1620574	21
	1118	chr1	ACC	CAC	3	5	1620951	1620965	15
	1119	chr1	A	A	1	15	1622036	1622050	15
	1120	chr1	A	A	1	12	1628651	1628662	12
	1121	chr1	AAT	TTA	3	7	1635287	1635307	21
	1122	chr1	A	T	1	18	1636141	1636158	18
	1123	chr1	A	A	1	12	1636532	1636543	12
	1124	chr1	A	T	1	18	1641994	1642011	18
	1125	chr1	AAG	GAA	3	6	1652219	1652236	18
	1126	chr1	A	A	1	15	1652361	1652375	15
	1127	chr1	AAG	GAA	3	6	1652408	1652425	18
	1128	chr1	AAG	AAG	3	5	1652465	1652479	15
	1129	chr1	A	T	1	12	1652672	1652683	12
	1130	chr1	A	A	1	14	1655176	1655189	14
	1131	chr1	A	T	1	18	1663379	1663396	18
	1132	chr1	AAT	AAT	3	7	1663816	1663836	21
	1133	chr1	A	A	1	15	1667719	1667733	15
	1134	chr1	A	T	1	19	1668040	1668058	19
	1135	chr1	A	T	1	14	1668485	1668498	14
	1136	chr1	A	T	1	15	1669476	1669490	15
	1137	chr1	A	T	1	16	1670464	1670479	16
	1138	chr1	A	T	1	15	1671643	1671657	15
	1139	chr1	AT	TA	2	6	1673864	1673875	12
	1140	chr1	A	A	1	17	1674594	1674610	17
	1141	chr1	AT	TA	2	12	1675102	1675125	24
	1142	chr1	A	A	1	12	1678925	1678936	12
	1143	chr1	AG	TC	2	6	1680275	1680286	12
	1144	chr1	AT	AT	2	9	1682909	1682926	18
	1145	chr1	AT	AT	2	11	1684809	1684830	22
	1146	chr1	AG	AG	2	8	1685978	1685993	16
	1147	chr1	AG	CT	2	8	1686337	1686352	16
	1148	chr1	AG	CT	2	8	1686361	1686376	16
	1149	chr1	A	A	1	16	1686535	1686550	16
	1150	chr1	A	A	1	13	1692268	1692280	13
	1151	chr1	A	T	1	14	1692617	1692630	14
	1152	chr1	A	A	1	15	1696495	1696509	15
	1153	chr1	AG	AG	2	7	1696931	1696944	14
	1154	chr1	A	T	1	13	1697583	1697595	13
	1155	chr1	AG	AG	2	8	1698593	1698608	16
	1156	chr1	AG	CT	2	6	1698954	1698965	12
	1157	chr1	AG	CT	2	9	1698974	1698991	18
	1158	chr1	A	A	1	14	1701296	1701309	14
	1159	chr1	A	T	1	16	1702464	1702479	16
	1160	chr1	A	A	1	20	1702726	1702745	20
	1161	chr1	AAAG	TCTT	4	4	1706237	1706252	16
	1162	chr1	AAAT	TTAT	4	4	1706253	1706268	16
	1163	chr1	A	A	1	17	1707537	1707553	17
	1164	chr1	A	A	1	12	1708769	1708780	12
	1165	chr1	A	A	1	12	1709113	1709124	12
	1166	chr1	AG	TC	2	6	1713675	1713686	12
	1167	chr1	AAT	TAA	3	8	1716459	1716482	24
	1168	chr1	A	T	1	13	1717146	1717158	13
	1169	chr1	AT	AT	2	8	1717762	1717777	16
	1170	chr1	AAT	AAT	3	5	1720614	1720628	15
	1171	chr1	AT	AT	2	42	1723294	1723377	84
	1172	chr1	AG	GA	2	17	1726241	1726274	34
	1173	chr1	A	A	1	15	1730759	1730773	15
	1174	chr1	ATC	CAT	3	5	1732867	1732881	15
	1175	chr1	AG	AG	2	8	1745734	1745749	16
	1176	chr1	A	T	1	25	1749959	1749983	25
	1177	chr1	AT	AT	2	12	1751457	1751480	24
	1178	chr1	A	A	1	13	1754173	1754185	13
	1179	chr1	A	A	1	18	1754560	1754577	18
	1180	chr1	A	A	1	12	1755531	1755542	12
	1181	chr1	AT	AT	2	11	1757101	1757122	22
	1182	chr1	AT	TA	2	9	1757323	1757340	18
	1183	chr1	AG	GA	2	9	1759171	1759188	18
	1184	chr1	A	T	1	16	1759518	1759533	16
	1185	chr1	AAG	TTC	3	5	1759852	1759866	15
	1186	chr1	A	T	1	14	1763286	1763299	14
	1187	chr1	A	A	1	13	1763947	1763959	13
	1188	chr1	AG	GA	2	12	1764277	1764300	24
	1189	chr1	AT	TA	2	12	1766200	1766223	24
	1190	chr1	A	A	1	12	1766691	1766702	12
	1191	chr1	AT	AT	2	11	1766985	1767006	22
	1192	chr1	AG	AG	2	12	1767007	1767030	24
	1193	chr1	AG	GA	2	28	1767270	1767325	56
	1194	chr1	A	A	1	21	1767384	1767404	21
	1195	chr1	A	A	1	20	1767615	1767634	20
	1196	chr1	A	A	1	22	1768551	1768572	22
	1197	chr1	A	T	1	15	1769297	1769311	15
	1198	chr1	AT	AT	2	6	1770339	1770350	12
	1199	chr1	A	T	1	15	1771358	1771372	15
	1200	chr1	AT	AT	2	8	1772260	1772275	16
	1201	chr1	AT	AT	2	6	1775805	1775816	12
	1202	chr1	AT	TA	2	6	1776006	1776017	12
	1203	chr1	AT	TA	2	9	1776053	1776070	18
	1204	chr1	AT	TA	2	22	1776104	1776147	44
	1205	chr1	AT	AT	2	14	1776380	1776407	28
	1206	chr1	AAT	AAT	3	5	1776713	1776727	15
	1207	chr1	A	T	1	13	1776788	1776800	13
	1208	chr1	AAT	TAA	3	5	1777183	1777197	15
	1209	chr1	AT	TA	2	6	1777629	1777640	12
	1210	chr1	A	T	1	13	1777968	1777980	13
	1211	chr1	A	A	1	13	1778083	1778095	13
	1212	chr1	AG	AG	2	10	1778383	1778402	20
	1213	chr1	AT	AT	2	7	1778535	1778548	14
	1214	chr1	A	A	1	17	1778569	1778585	17
	1215	chr1	ATC	ATC	3	6	1778953	1778970	18
	1216	chr1	A	A	1	12	1779431	1779442	12
	1217	chr1	AT	AT	2	8	1780197	1780212	16
	1218	chr1	AG	CT	2	8	1782866	1782881	16
	1219	chr1	AT	AT	2	7	1782882	1782895	14
	1220	chr1	AG	AG	2	8	1782896	1782911	16
	1221	chr1	AC	AC	2	11	1783771	1783792	22
	1222	chr1	AAG	AGA	3	5	1785055	1785069	15
	1223	chr1	AAG	AGA	3	12	1785073	1785108	36
	1224	chr1	AT	AT	2	9	1785914	1785931	18
	1225	chr1	AAT	TTA	3	5	1786271	1786285	15
	1226	chr1	A	T	1	14	1787386	1787399	14
	1227	chr1	AT	AT	2	27	1788024	1788077	54
	1228	chr1	A	T	1	17	1788165	1788181	17
	1229	chr1	AT	TA	2	21	1789488	1789529	42
	1230	chr1	AAG	TTC	3	6	1792147	1792164	18
	1231	chr1	AAG	TCT	3	5	1792166	1792180	15
	1232	chr1	A	T	1	12	1792323	1792334	12
	1233	chr1	A	A	1	15	1795416	1795430	15
	1234	chr1	A	A	1	18	1799157	1799174	18
	1235	chr1	A	A	1	15	1800720	1800734	15
	1236	chr1	A	T	1	13	1803297	1803309	13
	1237	chr1	AAAT	TTAT	4	4	1808236	1808251	16
	1238	chr1	A	T	1	13	1814491	1814503	13
	1239	chr1	A	A	1	12	1815448	1815459	12
	1240	chr1	AT	AT	2	8	1815571	1815586	16
	1241	chr1	A	T	1	14	1823422	1823435	14
	1242	chr1	AT	AT	2	7	1829170	1829183	14
	1243	chr1	AG	AG	2	28	1829184	1829239	56
	1244	chr1	A	A	1	16	1831138	1831153	16
	1245	chr1	AT	AT	2	20	1831246	1831285	40
	1246	chr1	AACAG	AACAG	5	4	1833020	1833039	20
	1247	chr1	AAG	AAG	3	5	1833092	1833106	15
	1248	chr1	AAAAG	AAAGA	5	4	1833107	1833126	20
	1249	chr1	C	G	1	12	1834673	1834684	12
	1250	chr1	AT	AT	2	14	1835961	1835988	28
	1251	chr1	AT	AT	2	16	1836012	1836043	32
	1252	chr1	AT	AT	2	10	1836074	1836093	20
	1253	chr1	AT	TA	2	8	1838430	1838445	16
	1254	chr1	A	T	1	16	1838592	1838607	16
	1255	chr1	A	T	1	13	1839729	1839741	13
	1256	chr1	AT	AT	2	6	1841053	1841064	12
	1257	chr1	ACTCTC	TCACTC	6	4	1845895	1845918	24
	1258	chr1	AAAT	ATAA	4	4	1848004	1848019	16
	1259	chr1	AG	GA	2	7	1850168	1850181	14
	1260	chr1	A	T	1	15	1850858	1850872	15
	1261	chr1	AAAT	TTTA	4	4	1851110	1851125	16
	1262	chr1	A	A	1	14	1856315	1856328	14
	1263	chr1	AT	AT	2	11	1857425	1857446	22
	1264	chr1	AAAT	TAAA	4	4	1858073	1858088	16
	1265	chr1	AT	AT	2	18	1860018	1860053	36
	1266	chr1	AAGG	CTTC	4	4	1864438	1864453	16
	1267	chr1	AT	AT	2	20	1864488	1864527	40
	1268	chr1	AT	TA	2	9	1864761	1864778	18
	1269	chr1	A	T	1	20	1873562	1873581	20
	1270	chr1	A	T	1	12	1875176	1875187	12
	1271	chr1	A	A	1	13	1875246	1875258	13
	1272	chr1	AAG	CTT	3	6	1876924	1876941	18
	1273	chr1	AT	TA	2	9	1879647	1879664	18
	1274	chr1	AAT	AAT	3	7	1882978	1882998	21
	1275	chr1	A	A	1	16	1883950	1883965	16
	1276	chr1	AG	CT	2	7	1884226	1884239	14
	1277	chr1	A	T	1	19	1885224	1885242	19
	1278	chr1	AG	TC	2	15	1887646	1887675	30
	1279	chr1	A	A	1	15	1889417	1889431	15
	1280	chr1	A	A	1	15	1891322	1891336	15
	1281	chr1	A	A	1	19	1891665	1891683	19
	1282	chr1	A	A	1	14	1893887	1893900	14
	1283	chr1	AT	TA	2	6	1894793	1894804	12
	1284	chr1	AT	TA	2	12	1894850	1894873	24
	1285	chr1	AG	AG	2	8	1898776	1898791	16
	1286	chr1	A	T	1	15	1906751	1906765	15
	1287	chr1	AT	TA	2	7	1907882	1907895	14
	1288	chr1	A	T	1	12	1908641	1908652	12
	1289	chr1	AT	AT	2	6	1910071	1910082	12
	1290	chr1	A	T	1	16	1910485	1910500	16
	1291	chr1	A	T	1	13	1911991	1912003	13
	1292	chr1	AT	TA	2	17	1912909	1912942	34
	1293	chr1	AT	AT	2	14	1914172	1914199	28
	1294	chr1	A	A	1	13	1915206	1915218	13
	1295	chr1	A	T	1	16	1919385	1919400	16
	1296	chr1	A	A	1	14	1924153	1924166	14
	1297	chr1	ATAC	TATG	4	4	1925732	1925747	16
	1298	chr1	A	A	1	22	1927432	1927453	22
	1299	chr1	A	T	1	20	1929929	1929948	20
	1300	chr1	A	A	1	22	1932264	1932285	22
	1301	chr1	AT	TA	2	13	1933296	1933321	26
	1302	chr1	AG	CT	2	6	1933691	1933702	12
	1303	chr1	AG	AG	2	9	1936053	1936070	18
	1304	chr1	AAG	AAG	3	10	1940774	1940803	30
	1305	chr1	A	A	1	12	1940833	1940844	12
	1306	chr1	A	T	1	13	1941168	1941180	13
	1307	chr1	AG	CT	2	12	1943899	1943922	24
	1308	chr1	AG	AG	2	7	1946186	1946199	14
	1309	chr1	A	T	1	16	1949843	1949858	16
	1310	chr1	AG	AG	2	7	1951107	1951120	14
	1311	chr1	AG	GA	2	7	1952130	1952143	14
	1312	chr1	A	A	1	16	1952538	1952553	16
	1313	chr1	AT	AT	2	6	1953468	1953479	12
	1314	chr1	A	A	1	15	1954169	1954183	15
	1315	chr1	AG	AG	2	7	1955220	1955233	14
	1316	chr1	A	A	1	16	1956358	1956373	16
	1317	chr1	AT	AT	2	11	1960037	1960058	22
	1318	chr1	AAAT	AATA	4	4	1960144	1960159	16
	1319	chr1	A	T	1	12	1960504	1960515	12
	1320	chr1	AAT	TAA	3	6	1960973	1960990	18
	1321	chr1	A	A	1	13	1961311	1961323	13
	1322	chr1	A	T	1	13	1961681	1961693	13
	1323	chr1	AT	TA	2	7	1963775	1963788	14
	1324	chr1	A	A	1	13	1968330	1968342	13
	1325	chr1	A	A	1	14	1969319	1969332	14
	1326	chr1	AAT	AAT	3	8	1970162	1970185	24
	1327	chr1	A	A	1	13	1970543	1970555	13
	1328	chr1	AAGAG	TCTTC	5	4	1971315	1971334	20
	1329	chr1	A	T	1	12	1971430	1971441	12
	1330	chr1	AT	TA	2	22	1972947	1972990	44
	1331	chr1	AT	AT	2	13	1980239	1980264	26
	1332	chr1	A	A	1	19	1983802	1983820	19
	1333	chr1	A	A	1	15	1985226	1985240	15
	1334	chr1	A	T	1	12	1986115	1986126	12
	1335	chr1	A	T	1	12	1988327	1988338	12
	1336	chr1	AAG	TCT	3	5	1990129	1990143	15
	1337	chr1	AAAT	AAAT	4	5	1997620	1997639	20
	1338	chr1	AG	CT	2	12	2004139	2004162	24
	1339	chr1	A	A	1	15	2005984	2005998	15
	1340	chr1	AAT	TTA	3	5	2007421	2007435	15
	1341	chr1	AG	TC	2	9	2007648	2007665	18
	1342	chr1	A	T	1	20	2007732	2007751	20
	1343	chr1	A	A	1	13	2008421	2008433	13
	1344	chr1	A	A	1	15	2010464	2010478	15
	1345	chr1	A	A	1	17	2012795	2012811	17
	1346	chr1	A	A	1	17	2013222	2013238	17
	1347	chr1	AAT	ATA	3	5	2013965	2013979	15
	1348	chr1	AAAAG	CTTTT	5	4	2014611	2014630	20
	1349	chr1	A	A	1	16	2019329	2019344	16
	1350	chr1	AAG	AGA	3	8	2019707	2019730	24
	1351	chr1	AT	AT	2	6	2021860	2021871	12
	1352	chr1	A	T	1	16	2021909	2021924	16
	1353	chr1	A	A	1	13	2024148	2024160	13
	1354	chr1	A	A	1	18	2024435	2024452	18
	1355	chr1	A	A	1	12	2024620	2024631	12
	1356	chr1	AT	TA	2	12	2025313	2025336	24
	1357	chr1	A	A	1	14	2025873	2025886	14
	1358	chr1	A	T	1	12	2026216	2026227	12
	1359	chr1	A	T	1	14	2030748	2030761	14
	1360	chr1	A	T	1	40	2030884	2030923	40
	1361	chr1	AT	TA	2	9	2039281	2039298	18
	1362	chr1	AT	AT	2	9	2039814	2039831	18
	1363	chr1	A	A	1	15	2040639	2040653	15
	1364	chr1	AT	TA	2	11	2040895	2040916	22
	1365	chr1	AT	AT	2	6	2041244	2041255	12
	1366	chr1	AT	AT	2	7	2041553	2041566	14
	1367	chr1	A	T	1	13	2041638	2041650	13
	1368	chr1	A	A	1	12	2042131	2042142	12
	1369	chr1	A	A	1	17	2042680	2042696	17
	1370	chr1	A	A	1	16	2042784	2042799	16
	1371	chr1	A	T	1	13	2043746	2043758	13
	1372	chr1	A	A	1	12	2045416	2045427	12
	1373	chr1	A	A	1	17	2045627	2045643	17
	1374	chr1	A	T	1	12	2046141	2046152	12
	1375	chr1	AAAT	TTTA	4	5	2048374	2048393	20
	1376	chr1	AT	TA	2	8	2049583	2049598	16
	1377	chr1	A	A	1	15	2049599	2049613	15
	1378	chr1	AT	AT	2	6	2050095	2050106	12
	1379	chr1	A	A	1	15	2050924	2050938	15
	1380	chr1	AT	AT	2	6	2051453	2051464	12
	1381	chr1	AC	AC	2	6	2054351	2054362	12
	1382	chr1	A	T	1	13	2055025	2055037	13
	1383	chr1	A	A	1	13	2059162	2059174	13
	1384	chr1	AAG	GAA	3	6	2059422	2059439	18
	1385	chr1	A	A	1	16	2061615	2061630	16
	1386	chr1	AT	AT	2	15	2061719	2061748	30
	1387	chr1	AT	AT	2	15	2061869	2061898	30
	1388	chr1	AAG	GAA	3	5	2062821	2062835	15
	1389	chr1	A	A	1	12	2063691	2063702	12
	1390	chr1	A	A	1	18	2072025	2072042	18
	1391	chr1	AAT	AAT	3	7	2072851	2072871	21
	1392	chr1	AG	CT	2	8	2074975	2074990	16
	1393	chr1	A	A	1	15	2076405	2076419	15
	1394	chr1	AT	AT	2	10	2079498	2079517	20
	1395	chr1	A	T	1	18	2083111	2083128	18
	1396	chr1	A	A	1	12	2083364	2083375	12
	1397	chr1	AAATT	TTAAT	5	5	2083652	2083676	25
	1398	chr1	AAAT	TTTA	4	4	2083797	2083812	16
	1399	chr1	AT	TA	2	9	2085573	2085590	18
	1400	chr1	A	T	1	16	2085686	2085701	16
	1401	chr1	A	A	1	15	2085893	2085907	15
	1402	chr1	AG	AG	2	12	2086018	2086041	24
	1403	chr1	AG	GA	2	6	2086105	2086116	12
	1404	chr1	AAG	AAG	3	5	2086255	2086269	15
	1405	chr1	A	T	1	13	2088502	2088514	13
	1406	chr1	A	A	1	19	2089276	2089294	19
	1407	chr1	A	T	1	15	2089674	2089688	15
	1408	chr1	A	A	1	17	2090792	2090808	17
	1409	chr1	A	T	1	15	2091001	2091015	15
	1410	chr1	A	T	1	16	2092257	2092272	16
	1411	chr1	AAAC	TTTG	4	5	2092402	2092421	20
	1412	chr1	A	T	1	14	2092422	2092435	14
	1413	chr1	A	T	1	13	2095196	2095208	13
	1414	chr1	A	A	1	12	2102339	2102350	12
	1415	chr1	A	T	1	16	2102809	2102824	16
	1416	chr1	AT	TA	2	18	2106078	2106113	36
	1417	chr1	A	A	1	14	2108134	2108147	14
	1418	chr1	AT	AT	2	21	2110094	2110135	42
	1419	chr1	AAT	AAT	3	6	2113486	2113503	18
	1420	chr1	A	T	1	13	2115486	2115498	13
	1421	chr1	AT	TA	2	18	2116221	2116256	36
	1422	chr1	AAG	AGA	3	5	2121561	2121575	15
	1423	chr1	A	A	1	13	2121857	2121869	13
	1424	chr1	A	A	1	13	2122248	2122260	13
	1425	chr1	AT	TA	2	16	2122357	2122388	32
	1426	chr1	AT	AT	2	7	2125220	2125233	14
	1427	chr1	A	T	1	13	2125337	2125349	13
	1428	chr1	AT	TA	2	14	2127176	2127203	28
	1429	chr1	A	T	1	17	2128445	2128461	17
	1430	chr1	AG	TC	2	8	2128727	2128742	16
	1431	chr1	A	A	1	14	2131545	2131558	14
	1432	chr1	A	T	1	14	2132983	2132996	14
	1433	chr1	AAAT	TATT	4	4	2133890	2133905	16
	1434	chr1	AG	GA	2	7	2134435	2134448	14
	1435	chr1	AC	AC	2	7	2134581	2134594	14
	1436	chr1	A	T	1	12	2136534	2136545	12
	1437	chr1	A	T	1	12	2136825	2136836	12
	1438	chr1	AT	AT	2	7	2139616	2139629	14
	1439	chr1	A	T	1	15	2141044	2141058	15
	1440	chr1	AAAAAG	AAAGAA	6	5	2145718	2145747	30
	1441	chr1	A	A	1	12	2152827	2152838	12
	1442	chr1	AT	AT	2	27	2153136	2153189	54
	1443	chr1	A	T	1	16	2156167	2156182	16
	1444	chr1	AC	TG	2	7	2156661	2156674	14
	1445	chr1	A	T	1	12	2157383	2157394	12
	1446	chr1	A	T	1	12	2159019	2159030	12
	1447	chr1	A	T	1	12	2160377	2160388	12
	1448	chr1	A	T	1	12	2164014	2164025	12
	1449	chr1	A	T	1	15	2169414	2169428	15
	1450	chr1	AG	CT	2	9	2171411	2171428	18
	1451	chr1	A	T	1	17	2171606	2171622	17
	1452	chr1	AT	AT	2	12	2176390	2176413	24
	1453	chr1	AT	AT	2	8	2179731	2179746	16
	1454	chr1	A	T	1	13	2179863	2179875	13
	1455	chr1	A	T	1	12	2180477	2180488	12
	1456	chr1	A	A	1	19	2181633	2181651	19
	1457	chr1	AG	TC	2	14	2183427	2183454	28
	1458	chr1	A	T	1	15	2183834	2183848	15
	1459	chr1	A	T	1	15	2184181	2184195	15
	1460	chr1	A	T	1	13	2188697	2188709	13
	1461	chr1	A	T	1	21	2188848	2188868	21
	1462	chr1	A	T	1	15	2192111	2192125	15
	1463	chr1	A	A	1	17	2192721	2192737	17
	1464	chr1	AG	TC	2	7	2193116	2193129	14
	1465	chr1	A	T	1	19	2193550	2193568	19
	1466	chr1	A	A	1	22	2194224	2194245	22
	1467	chr1	AAAAAT	AAAAAT	6	4	2194918	2194941	24
	1468	chr1	AT	AT	2	8	2195299	2195314	16
	1469	chr1	A	T	1	15	2195570	2195584	15
	1470	chr1	AT	TA	2	7	2197229	2197242	14
	1471	chr1	AAT	AAT	3	7	2198028	2198048	21
	1472	chr1	AG	TC	2	6	2198985	2198996	12
	1473	chr1	AG	CT	2	15	2199077	2199106	30
	1474	chr1	A	T	1	17	2199654	2199670	17
	1475	chr1	AT	TA	2	12	2200616	2200639	24
	1476	chr1	A	T	1	19	2201577	2201595	19
	1477	chr1	A	T	1	17	2204322	2204338	17
	1478	chr1	A	T	1	12	2204852	2204863	12
	1479	chr1	AT	TA	2	11	2207355	2207376	22
	1480	chr1	AG	GA	2	11	2207719	2207740	22
	1481	chr1	A	T	1	16	2210871	2210886	16
	1482	chr1	A	A	1	15	2224984	2224998	15
	1483	chr1	AT	AT	2	6	2225585	2225596	12
	1484	chr1	AAT	ATT	3	6	2226497	2226514	18
	1485	chr1	AT	AT	2	16	2227652	2227683	32
	1486	chr1	AG	GA	2	7	2230041	2230054	14
	1487	chr1	AAG	AAG	3	6	2230066	2230083	18
	1488	chr1	AT	AT	2	7	2231109	2231122	14
	1489	chr1	AT	AT	2	23	2233070	2233115	46
	1490	chr1	AG	GA	2	6	2233210	2233221	12
	1491	chr1	AG	AG	2	8	2233254	2233269	16
	1492	chr1	A	T	1	13	2236016	2236028	13
	1493	chr1	AT	AT	2	14	2238866	2238893	28
	1494	chr1	A	T	1	12	2244949	2244960	12
	1495	chr1	A	A	1	22	2245336	2245357	22
	1496	chr1	A	A	1	16	2245588	2245603	16
	1497	chr1	AAT	AAT	3	7	2246022	2246042	21
	1498	chr1	AG	TC	2	9	2247558	2247575	18
	1499	chr1	A	T	1	16	2249889	2249904	16
	1500	chr1	AT	AT	2	15	2250015	2250044	30
	1501	chr1	AT	AT	2	16	2254020	2254051	32
	1502	chr1	AT	AT	2	14	2256681	2256708	28
	1503	chr1	AAAT	TTAT	4	5	2257119	2257138	20
	1504	chr1	A	A	1	12	2257207	2257218	12
	1505	chr1	A	A	1	13	2257944	2257956	13
	1506	chr1	AC	AC	2	6	2259953	2259964	12
	1507	chr1	AT	AT	2	10	2259965	2259984	20
	1508	chr1	AT	TA	2	7	2260561	2260574	14
	1509	chr1	A	A	1	13	2262216	2262228	13
	1510	chr1	A	A	1	16	2262396	2262411	16
	1511	chr1	A	A	1	16	2262483	2262498	16
	1512	chr1	AG	CT	2	7	2262700	2262713	14
	1513	chr1	A	A	1	12	2263245	2263256	12
	1514	chr1	A	A	1	14	2263852	2263865	14
	1515	chr1	A	T	1	17	2265942	2265958	17
	1516	chr1	AC	TG	2	8	2267769	2267784	16
	1517	chr1	AG	TC	2	16	2268106	2268137	32
	1518	chr1	AG	AG	2	6	2272708	2272719	12
	1519	chr1	A	A	1	14	2273111	2273124	14
	1520	chr1	AT	TA	2	6	2274304	2274315	12
	1521	chr1	AT	AT	2	9	2277960	2277977	18
	1522	chr1	AAAT	AAAT	4	4	2281580	2281595	16
	1523	chr1	AT	AT	2	6	2282841	2282852	12
	1524	chr1	A	A	1	13	2283681	2283693	13
	1525	chr1	AAAT	TAAA	4	4	2284195	2284210	16
	1526	chr1	A	A	1	12	2284373	2284384	12
	1527	chr1	AT	AT	2	7	2284786	2284799	14
	1528	chr1	A	T	1	19	2287737	2287755	19
	1529	chr1	A	A	1	13	2297153	2297165	13
	1530	chr1	AT	AT	2	10	2299321	2299340	20
	1531	chr1	A	T	1	13	2299516	2299528	13
	1532	chr1	A	T	1	19	2299919	2299937	19
	1533	chr1	A	A	1	19	2301219	2301237	19
	1534	chr1	A	A	1	14	2303721	2303734	14
	1535	chr1	AATT	TTAA	4	4	2305443	2305458	16
	1536	chr1	AG	CT	2	8	2307926	2307941	16
	1537	chr1	A	T	1	16	2308212	2308227	16
	1538	chr1	A	A	1	12	2308985	2308996	12
	1539	chr1	AG	TC	2	11	2309276	2309297	22
	1540	chr1	A	A	1	21	2309407	2309427	21
	1541	chr1	ACG	GCT	3	6	2312782	2312799	18
	1542	chr1	A	T	1	13	2314083	2314095	13
	1543	chr1	A	A	1	15	2314563	2314577	15
	1544	chr1	AGAGG	CCTCT	5	4	2315170	2315189	20
	1545	chr1	AAT	AAT	3	6	2317298	2317315	18
	1546	chr1	AT	TA	2	9	2317430	2317447	18
	1547	chr1	A	T	1	13	2318362	2318374	13
	1548	chr1	AT	AT	2	12	2318631	2318654	24
	1549	chr1	AT	TA	2	8	2319419	2319434	16
	1550	chr1	AG	AG	2	8	2319780	2319795	16
	1551	chr1	A	T	1	15	2325349	2325363	15
	1552	chr1	AT	TA	2	7	2326820	2326833	14
	1553	chr1	A	T	1	12	2327311	2327322	12
	1554	chr1	A	A	1	12	2328780	2328791	12
	1555	chr1	A	T	1	12	2328863	2328874	12
	1556	chr1	AAG	GAA	3	7	2333298	2333318	21
	1557	chr1	AAG	AGA	3	7	2333336	2333356	21
	1558	chr1	AG	CT	2	7	2337297	2337310	14
	1559	chr1	AT	AT	2	6	2337311	2337322	12
	1560	chr1	ACG	AGC	3	5	2338232	2338246	15
	1561	chr1	AG	TC	2	6	2338497	2338508	12
	1562	chr1	AT	TA	2	6	2338518	2338529	12
	1563	chr1	AAT	ATT	3	5	2339368	2339382	15
	1564	chr1	AT	AT	2	12	2340339	2340362	24
	1565	chr1	A	A	1	18	2340799	2340816	18
	1566	chr1	A	A	1	18	2340919	2340936	18
	1567	chr1	A	T	1	18	2341183	2341200	18
	1568	chr1	AG	AG	2	18	2345176	2345211	36
	1569	chr1	A	T	1	12	2351344	2351355	12
	1570	chr1	AAT	TTA	3	6	2353098	2353115	18
	1571	chr1	A	T	1	14	2357453	2357466	14
	1572	chr1	A	A	1	19	2358515	2358533	19
	1573	chr1	AAT	AAT	3	5	2359987	2360001	15
	1574	chr1	A	A	1	12	2360167	2360178	12
	1575	chr1	AAG	TTC	3	5	2361030	2361044	15
	1576	chr1	AAG	GAA	3	5	2362694	2362708	15
	1577	chr1	AAG	GAA	3	5	2362717	2362731	15
	1578	chr1	A	T	1	14	2363524	2363537	14
	1579	chr1	AAT	TTA	3	11	2364624	2364656	33
	1580	chr1	AAAAT	ATTTT	5	4	2367528	2367547	20
	1581	chr1	A	A	1	12	2368250	2368261	12
	1582	chr1	AAG	GAA	3	5	2373912	2373926	15
	1583	chr1	A	A	1	13	2374391	2374403	13
	1584	chr1	A	A	1	18	2374648	2374665	18
	1585	chr1	ATG	ATG	3	9	2374690	2374716	27
	1586	chr1	A	T	1	13	2375205	2375217	13
	1587	chr1	AG	TC	2	7	2375485	2375498	14
	1588	chr1	A	A	1	12	2376239	2376250	12
	1589	chr1	AT	AT	2	9	2376493	2376510	18
	1590	chr1	A	T	1	15	2380597	2380611	15
	1591	chr1	AT	TA	2	7	2381984	2381997	14
	1592	chr1	AT	AT	2	20	2382407	2382446	40
	1593	chr1	A	A	1	18	2384001	2384018	18
	1594	chr1	A	T	1	19	2384725	2384743	19
	1595	chr1	AT	TA	2	12	2385553	2385576	24
	1596	chr1	AAT	ATT	3	6	2386666	2386683	18
	1597	chr1	A	A	1	12	2387384	2387395	12
	1598	chr1	A	A	1	14	2387646	2387659	14
	1599	chr1	AT	TA	2	7	2389101	2389114	14
	1600	chr1	AT	TA	2	9	2389374	2389391	18
	1601	chr1	A	A	1	12	2389462	2389473	12
	1602	chr1	AT	TA	2	7	2389964	2389977	14
	1603	chr1	A	T	1	17	2391789	2391805	17
	1604	chr1	AT	TA	2	12	2391930	2391953	24
	1605	chr1	AT	AT	2	15	2392260	2392289	30
	1606	chr1	AG	GA	2	6	2393029	2393040	12
	1607	chr1	AG	CT	2	10	2395240	2395259	20
	1608	chr1	A	A	1	26	2398194	2398219	26
	1609	chr1	A	T	1	16	2400536	2400551	16
	1610	chr1	AG	TC	2	8	2402225	2402240	16
	1611	chr1	A	A	1	14	2402507	2402520	14
	1612	chr1	AAAAT	ATTTT	5	4	2404604	2404623	20
	1613	chr1	A	T	1	28	2405567	2405594	28
	1614	chr1	A	A	1	15	2406192	2406206	15
	1615	chr1	AAAG	AGAA	4	4	2412532	2412547	16
	1616	chr1	AC	AC	2	7	2413319	2413332	14
	1617	chr1	A	A	1	22	2416836	2416857	22
	1618	chr1	AT	AT	2	8	2417001	2417016	16
	1619	chr1	AT	AT	2	19	2420716	2420753	38
	1620	chr1	AC	AC	2	7	2420762	2420775	14
	1621	chr1	A	A	1	23	2425019	2425041	23
	1622	chr1	A	A	1	16	2430542	2430557	16
	1623	chr1	AT	TA	2	9	2432024	2432041	18
	1624	chr1	AAG	TCT	3	5	2432397	2432411	15
	1625	chr1	AAG	TTC	3	8	2432430	2432453	24
	1626	chr1	A	A	1	12	2433824	2433835	12
	1627	chr1	AAG	AAG	3	7	2434422	2434442	21
	1628	chr1	AAG	AAG	3	9	2434496	2434522	27
	1629	chr1	AAG	AAG	3	5	2434551	2434565	15
	1630	chr1	A	T	1	13	2434707	2434719	13
	1631	chr1	A	A	1	23	2435014	2435036	23
	1632	chr1	A	T	1	13	2439154	2439166	13
	1633	chr1	A	T	1	12	2444708	2444719	12
	1634	chr1	A	A	1	13	2448687	2448699	13
	1635	chr1	A	T	1	14	2449827	2449840	14
	1636	chr1	A	T	1	16	2455156	2455171	16
	1637	chr1	A	T	1	12	2455650	2455661	12
	1638	chr1	A	A	1	13	2456110	2456122	13
	1639	chr1	A	A	1	12	2456490	2456501	12
	1640	chr1	AACAAG	TCTTGT	6	4	2456685	2456708	24
	1641	chr1	A	T	1	13	2456801	2456813	13
	1642	chr1	ATC	ATC	3	5	2456817	2456831	15
	1643	chr1	AAAT	AAAT	4	4	2456842	2456857	16
	1644	chr1	AAG	TTC	3	6	2456918	2456935	18
	1645	chr1	A	T	1	14	2456974	2456987	14
	1646	chr1	A	T	1	13	2457144	2457156	13
	1647	chr1	A	T	1	12	2463778	2463789	12
	1648	chr1	A	A	1	22	2465412	2465433	22
	1649	chr1	A	A	1	13	2465750	2465762	13
	1650	chr1	AT	TA	2	7	2466756	2466769	14
	1651	chr1	AT	AT	2	8	2467265	2467280	16
	1652	chr1	A	T	1	18	2467666	2467683	18
	1653	chr1	AT	AT	2	13	2468513	2468538	26
	1654	chr1	AT	AT	2	8	2469456	2469471	16
	1655	chr1	AAAAT	AAATA	5	4	2469858	2469877	20
	1656	chr1	A	T	1	16	2470058	2470073	16
	1657	chr1	AT	AT	2	6	2481640	2481651	12
	1658	chr1	A	T	1	15	2483528	2483542	15
	1659	chr1	AT	AT	2	13	2484562	2484587	26
	1660	chr1	A	A	1	18	2489146	2489163	18
	1661	chr1	A	T	1	12	2489938	2489949	12
	1662	chr1	A	A	1	18	2491755	2491772	18
	1663	chr1	AGG	CTC	3	6	2491923	2491940	18
	1664	chr1	AAG	TCT	3	6	2491974	2491991	18
	1665	chr1	A	A	1	13	2492244	2492256	13
	1666	chr1	AAG	AAG	3	5	2494910	2494924	15
	1667	chr1	AT	AT	2	15	2495920	2495949	30
	1668	chr1	AG	CT	2	9	2503087	2503104	18
	1669	chr1	A	T	1	15	2504626	2504640	15
	1670	chr1	AAC	TTG	3	5	2506947	2506961	15
	1671	chr1	A	T	1	14	2516746	2516759	14
	1672	chr1	AT	TA	2	7	2520076	2520089	14
	1673	chr1	ACC	ACC	3	5	2520809	2520823	15
	1674	chr1	A	T	1	15	2525596	2525610	15
	1675	chr1	A	T	1	12	2526823	2526834	12
	1676	chr1	AAT	TTA	3	6	2527182	2527199	18
	1677	chr1	A	A	1	13	2527528	2527540	13
	1678	chr1	A	A	1	15	2528309	2528323	15
	1679	chr1	AAC	TGT	3	6	2528628	2528645	18
	1680	chr1	A	A	1	14	2529672	2529685	14
	1681	chr1	AT	AT	2	12	2531989	2532012	24
	1682	chr1	A	A	1	13	2537966	2537978	13
	1683	chr1	A	A	1	12	2539989	2540000	12
	1684	chr1	AG	CT	2	9	2541105	2541122	18
	1685	chr1	A	T	1	16	2542644	2542659	16
	1686	chr1	AAC	TTG	3	5	2544966	2544980	15
	1687	chr1	A	T	1	14	2549282	2549295	14
	1688	chr1	AT	TA	2	7	2552611	2552624	14
	1689	chr1	ACC	ACC	3	5	2553344	2553358	15
	1690	chr1	A	T	1	16	2558132	2558147	16
	1691	chr1	AAT	TTA	3	6	2559720	2559737	18
	1692	chr1	A	A	1	12	2560068	2560079	12
	1693	chr1	A	A	1	15	2560850	2560864	15
	1694	chr1	AAC	TGT	3	6	2561170	2561187	18
	1695	chr1	A	A	1	15	2562219	2562233	15
	1696	chr1	AAG	AAG	3	5	2563019	2563033	15
	1697	chr1	AT	AT	2	11	2564544	2564565	22
	1698	chr1	AT	AT	2	15	2565395	2565424	30
	1699	chr1	AT	TA	2	10	2566652	2566671	20
	1700	chr1	AT	AT	2	19	2568193	2568230	38
	1701	chr1	AT	AT	2	11	2569342	2569363	22
	1702	chr1	AAT	AAT	3	6	2572307	2572324	18
	1703	chr1	AT	TA	2	18	2575817	2575852	36
	1704	chr1	AG	GA	2	10	2576108	2576127	20
	1705	chr1	AAT	ATT	3	5	2576392	2576406	15
	1706	chr1	AAAG	AGAA	4	4	2580627	2580642	16
	1707	chr1	AAG	AAG	3	6	2580690	2580707	18
	1708	chr1	AAG	GAA	3	5	2580710	2580724	15
	1709	chr1	AT	AT	2	19	2582474	2582511	38
	1710	chr1	A	A	1	16	2584053	2584068	16
	1711	chr1	A	A	1	12	2585132	2585143	12
	1712	chr1	A	A	1	22	2585300	2585321	22
	1713	chr1	AT	TA	2	8	2585812	2585827	16
	1714	chr1	A	A	1	12	2587631	2587642	12
	1715	chr1	A	T	1	13	2588181	2588193	13
	1716	chr1	AT	AT	2	16	2588699	2588730	32
	1717	chr1	A	T	1	16	2590136	2590151	16
	1718	chr1	AT	TA	2	8	2590919	2590934	16
	1719	chr1	AT	AT	2	8	2591381	2591396	16
	1720	chr1	AG	AG	2	6	2591397	2591408	12
	1721	chr1	AC	CA	2	10	2591439	2591458	20
	1722	chr1	AT	TA	2	7	2591459	2591472	14
	1723	chr1	AT	TA	2	6	2592122	2592133	12
	1724	chr1	A	T	1	12	2593771	2593782	12
	1725	chr1	A	T	1	12	2593832	2593843	12
	1726	chr1	AAT	ATA	3	5	2593909	2593923	15
	1727	chr1	AT	TA	2	6	2596059	2596070	12
	1728	chr1	AT	TA	2	11	2597105	2597126	22
	1729	chr1	AT	TA	2	14	2597171	2597198	28
	1730	chr1	AT	TA	2	8	2597515	2597530	16
	1731	chr1	A	A	1	15	2599173	2599187	15
	1732	chr1	AT	AT	2	9	2599745	2599762	18
	1733	chr1	A	A	1	14	2601942	2601955	14
	1734	chr1	A	A	1	14	2602729	2602742	14
	1735	chr1	AT	TA	2	17	2602820	2602853	34
	1736	chr1	A	A	1	12	2607430	2607441	12
	1737	chr1	AT	AT	2	23	2608392	2608437	46
	1738	chr1	A	T	1	14	2609553	2609566	14
	1739	chr1	A	T	1	13	2611307	2611319	13
	1740	chr1	A	T	1	16	2612808	2612823	16
	1741	chr1	A	A	1	16	2623135	2623150	16
	1742	chr1	AT	AT	2	10	2626091	2626110	20
	1743	chr1	AT	TA	2	14	2627646	2627673	28
	1744	chr1	AC	TG	2	7	2628560	2628573	14
	1745	chr1	AT	AT	2	16	2631459	2631490	32
	1746	chr1	A	T	1	12	2631759	2631770	12
	1747	chr1	AATC	AATC	4	4	2631941	2631956	16
	1748	chr1	AT	AT	2	16	2632338	2632369	32
	1749	chr1	A	T	1	12	2632644	2632655	12
	1750	chr1	AT	TA	2	21	2633294	2633335	42
	1751	chr1	AT	AT	2	10	2635906	2635925	20
	1752	chr1	A	T	1	15	2636199	2636213	15
	1753	chr1	AATC	AATC	4	4	2636384	2636399	16
	1754	chr1	AT	AT	2	13	2636781	2636806	26
	1755	chr1	A	T	1	14	2637080	2637093	14
	1756	chr1	AATC	AATC	4	4	2637264	2637279	16
	1757	chr1	AT	AT	2	11	2637661	2637682	22
	1758	chr1	A	A	1	16	2637913	2637928	16
	1759	chr1	A	T	1	12	2638211	2638222	12
	1760	chr1	AT	TA	2	39	2638607	2638684	78
	1761	chr1	AT	AT	2	14	2641255	2641282	28
	1762	chr1	A	T	1	12	2641556	2641567	12
	1763	chr1	AATC	AATC	4	4	2641738	2641753	16
	1764	chr1	AT	AT	2	20	2642135	2642174	40
	1765	chr1	A	T	1	12	2642741	2642752	12
	1766	chr1	AAT	TTA	3	5	2642938	2642952	15
	1767	chr1	AT	TA	2	9	2643891	2643908	18
	1768	chr1	A	T	1	13	2648794	2648806	13
	1769	chr1	AT	AT	2	10	2649633	2649652	20
	1770	chr1	A	T	1	16	2651563	2651578	16
	1771	chr1	AAG	AAG	3	6	2664659	2664676	18
	1772	chr1	A	A	1	13	2664976	2664988	13
	1773	chr1	AT	TA	2	21	2668343	2668384	42
	1774	chr1	AC	TG	2	8	2669270	2669285	16
	1775	chr1	AT	AT	2	13	2671368	2671393	26
	1776	chr1	A	T	1	14	2671669	2671682	14
	1777	chr1	AT	AT	2	15	2672250	2672279	30
	1778	chr1	AATC	AATC	4	4	2672758	2672773	16
	1779	chr1	AT	TA	2	14	2673203	2673230	28
	1780	chr1	AT	AT	2	11	2675803	2675824	22
	1781	chr1	A	T	1	14	2676099	2676112	14
	1782	chr1	AATC	AATC	4	4	2676283	2676298	16
	1783	chr1	AT	AT	2	18	2676680	2676715	36
	1784	chr1	AT	TA	2	20	2677023	2677062	40
	1785	chr1	A	A	1	12	2677848	2677859	12
	1786	chr1	AAT	TTA	3	5	2677927	2677941	15
	1787	chr1	AAAT	AAAT	4	4	2678370	2678385	16
	1788	chr1	AT	TA	2	7	2678749	2678762	14
	1789	chr1	A	T	1	12	2683641	2683652	12
	1790	chr1	AT	AT	2	26	2684479	2684530	52
	1791	chr1	AAG	AAG	3	5	2686142	2686156	15
	1792	chr1	AT	TA	2	7	2687449	2687462	14
	1793	chr1	A	A	1	14	2687712	2687725	14
	1794	chr1	A	T	1	12	2695512	2695523	12
	1795	chr1	AC	TG	2	8	2699641	2699656	16
	1796	chr1	AT	AT	2	20	2701946	2701985	40
	1797	chr1	AAG	AAG	3	5	2703015	2703029	15
	1798	chr1	AT	TA	2	8	2704099	2704114	16
	1799	chr1	AT	AT	2	11	2704956	2704977	22
	1800	chr1	A	T	1	13	2705247	2705259	13
	1801	chr1	AATC	AATC	4	4	2705430	2705445	16
	1802	chr1	AACC	TTGG	4	4	2705921	2705936	16
	1803	chr1	A	A	1	17	2706068	2706084	17
	1804	chr1	A	A	1	13	2707687	2707699	13
	1805	chr1	A	A	1	19	2707829	2707847	19
	1806	chr1	A	A	1	16	2708108	2708123	16
	1807	chr1	A	T	1	26	2713608	2713633	26
	1808	chr1	A	T	1	13	2713802	2713814	13
	1809	chr1	A	A	1	12	2714274	2714285	12
	1810	chr1	A	A	1	12	2714288	2714299	12
	1811	chr1	A	A	1	12	2714333	2714344	12
	1812	chr1	AT	AT	2	13	2718788	2718813	26
	1813	chr1	AT	AT	2	14	2719409	2719436	28
	1814	chr1	A	T	1	14	2719714	2719727	14
	1815	chr1	AATC	AATC	4	4	2719898	2719913	16
	1816	chr1	AT	AT	2	28	2720299	2720354	56
	1817	chr1	A	A	1	13	2720605	2720617	13
	1818	chr1	A	T	1	12	2720647	2720658	12
	1819	chr1	A	T	1	12	2720812	2720823	12
	1820	chr1	A	T	1	12	2724005	2724016	12
	1821	chr1	AATT	ATTA	4	4	2725307	2725322	16
	1822	chr1	AC	TG	2	8	2726255	2726270	16
	1823	chr1	A	T	1	12	2727262	2727273	12
	1824	chr1	A	A	1	13	2728627	2728639	13
	1825	chr1	A	T	1	17	2729642	2729658	17
	1826	chr1	A	T	1	12	2733307	2733318	12
	1827	chr1	AT	TA	2	6	2733828	2733839	12
	1828	chr1	AT	TA	2	12	2734084	2734107	24
	1829	chr1	AT	AT	2	16	2734131	2734162	32
	1830	chr1	A	A	1	12	2734602	2734613	12
	1831	chr1	A	T	1	19	2737138	2737156	19
	1832	chr1	AAAT	ATTT	4	4	2739744	2739759	16
	1833	chr1	AT	AT	2	7	2740290	2740303	14
	1834	chr1	A	A	1	16	2742190	2742205	16
	1835	chr1	A	T	1	12	2744625	2744636	12
	1836	chr1	AAAATT	TTTTAA	6	4	2746062	2746085	24
	1837	chr1	A	A	1	14	2746652	2746665	14
	1838	chr1	A	A	1	12	2747795	2747806	12
	1839	chr1	A	A	1	13	2748026	2748038	13
	1840	chr1	AT	AT	2	23	2751849	2751894	46
	1841	chr1	AAG	TCT	3	5	2753044	2753058	15
	1842	chr1	A	T	1	18	2755345	2755362	18
	1843	chr1	A	A	1	12	2756205	2756216	12
	1844	chr1	A	T	1	14	2756697	2756710	14
	1845	chr1	A	T	1	17	2757343	2757359	17
	1846	chr1	A	A	1	12	2759249	2759260	12
	1847	chr1	A	A	1	13	2759519	2759531	13
	1848	chr1	A	A	1	15	2760367	2760381	15
	1849	chr1	A	T	1	20	2761976	2761995	20
	1850	chr1	AG	AG	2	7	2763240	2763253	14
	1851	chr1	AT	TA	2	11	2763730	2763751	22
	1852	chr1	AAAT	ATAA	4	4	2764245	2764260	16
	1853	chr1	A	T	1	14	2764710	2764723	14
	1854	chr1	A	T	1	13	2764892	2764904	13
	1855	chr1	AT	AT	2	9	2765599	2765616	18
	1856	chr1	AT	AT	2	20	2770304	2770343	40
	1857	chr1	AT	AT	2	8	2771546	2771561	16
	1858	chr1	AT	TA	2	6	2771625	2771636	12
	1859	chr1	A	T	1	15	2771830	2771844	15
	1860	chr1	AT	AT	2	11	2771875	2771896	22
	1861	chr1	AT	AT	2	14	2773981	2774008	28
	1862	chr1	AT	AT	2	6	2774607	2774618	12
	1863	chr1	AG	GA	2	14	2775776	2775803	28
	1864	chr1	A	A	1	17	2776182	2776198	17
	1865	chr1	AT	AT	2	10	2776428	2776447	20
	1866	chr1	A	T	1	19	2777024	2777042	19
	1867	chr1	AT	TA	2	13	2777493	2777518	26
	1868	chr1	AT	AT	2	9	2779962	2779979	18
	1869	chr1	A	T	1	15	2780353	2780367	15
	1870	chr1	AT	AT	2	11	2780751	2780772	22
	1871	chr1	A	A	1	12	2781388	2781399	12
	1872	chr1	AG	TC	2	6	2783094	2783105	12
	1873	chr1	AT	AT	2	7	2785026	2785039	14
	1874	chr1	AC	AC	2	12	2785042	2785065	24
	1875	chr1	AT	AT	2	21	2785066	2785107	42
	1876	chr1	A	T	1	17	2787612	2787628	17
	1877	chr1	A	A	1	12	2794713	2794724	12
	1878	chr1	AT	AT	2	8	2795147	2795162	16
	1879	chr1	AT	AT	2	8	2795260	2795275	16
	1880	chr1	AG	CT	2	6	2795727	2795738	12
	1881	chr1	A	T	1	17	2797036	2797052	17
	1882	chr1	A	T	1	13	2797214	2797226	13
	1883	chr1	AG	TC	2	12	2797515	2797538	24
	1884	chr1	AT	AT	2	6	2799075	2799086	12
	1885	chr1	A	A	1	12	2799219	2799230	12
	1886	chr1	A	T	1	18	2804043	2804060	18
	1887	chr1	A	T	1	14	2805656	2805669	14
	1888	chr1	A	T	1	12	2806070	2806081	12
	1889	chr1	AT	TA	2	28	2812254	2812309	56
	1890	chr1	A	T	1	17	2812545	2812561	17
	1891	chr1	A	T	1	12	2812675	2812686	12
	1892	chr1	AAAT	AATA	4	4	2812717	2812732	16
	1893	chr1	A	A	1	12	2814764	2814775	12
	1894	chr1	A	T	1	14	2815678	2815691	14
	1895	chr1	AATT	TTAA	4	4	2816512	2816527	16
	1896	chr1	AT	AT	2	24	2817394	2817441	48
	1897	chr1	A	A	1	12	2818775	2818786	12
	1898	chr1	A	T	1	15	2819018	2819032	15
	1899	chr1	A	T	1	12	2819771	2819782	12
	1900	chr1	A	T	1	17	2820026	2820042	17
	1901	chr1	AT	TA	2	9	2827963	2827980	18
	1902	chr1	AT	TA	2	12	2828101	2828124	24
	1903	chr1	A	A	1	12	2828657	2828668	12
	1904	chr1	AT	TA	2	6	2832785	2832796	12
	1905	chr1	A	A	1	13	2835271	2835283	13
	1906	chr1	A	A	1	16	2836202	2836217	16
	1907	chr1	AT	AT	2	13	2837154	2837179	26
	1908	chr1	A	A	1	25	2837790	2837814	25
	1909	chr1	A	T	1	22	2838354	2838375	22
	1910	chr1	A	T	1	12	2839051	2839062	12
	1911	chr1	A	A	1	15	2843612	2843626	15
	1912	chr1	A	T	1	13	2848481	2848493	13
	1913	chr1	A	T	1	12	2849888	2849899	12
	1914	chr1	A	T	1	17	2850250	2850266	17
	1915	chr1	AG	AG	2	6	2851708	2851719	12
	1916	chr1	A	A	1	12	2853325	2853336	12
	1917	chr1	A	T	1	14	2854740	2854753	14
	1918	chr1	AT	AT	2	12	2868995	2869018	24
	1919	chr1	A	A	1	21	2871714	2871734	21
	1920	chr1	AT	AT	2	13	2873255	2873280	26
	1921	chr1	A	A	1	19	2874537	2874555	19
	1922	chr1	ACG	CAG	3	6	2877420	2877437	18
	1923	chr1	A	A	1	19	2878293	2878311	19
	1924	chr1	AGG	CTC	3	5	2882953	2882967	15
	1925	chr1	AG	AG	2	9	2883246	2883263	18
	1926	chr1	AAT	ATA	3	5	2884212	2884226	15
	1927	chr1	A	A	1	13	2885662	2885674	13
	1928	chr1	AT	TA	2	8	2886347	2886362	16
	1929	chr1	A	T	1	23	2888689	2888711	23
	1930	chr1	AT	TA	2	7	2891578	2891591	14
	1931	chr1	CCG	CGC	3	6	2892881	2892898	18
	1932	chr1	A	T	1	12	2893161	2893172	12
	1933	chr1	A	T	1	17	2893856	2893872	17
	1934	chr1	A	T	1	19	2896782	2896800	19
	1935	chr1	AT	AT	2	8	2901305	2901320	16
	1936	chr1	A	T	1	12	2904463	2904474	12
	1937	chr1	AT	TA	2	8	2904488	2904503	16
	1938	chr1	A	T	1	17	2905578	2905594	17
	1939	chr1	A	T	1	13	2906835	2906847	13
	1940	chr1	A	T	1	12	2906994	2907005	12
	1941	chr1	A	T	1	16	2907019	2907034	16
	1942	chr1	AT	TA	2	15	2907287	2907316	30
	1943	chr1	A	T	1	19	2907461	2907479	19
	1944	chr1	AAAT	AAAT	4	4	2908143	2908158	16
	1945	chr1	AG	TC	2	11	2916689	2916710	22
	1946	chr1	AAAAT	AAAAT	5	4	2917795	2917814	20
	1947	chr1	A	T	1	18	2926227	2926244	18
	1948	chr1	A	A	1	16	2928331	2928346	16
	1949	chr1	A	A	1	14	2929202	2929215	14
	1950	chr1	A	T	1	13	2929511	2929523	13
	1951	chr1	A	T	1	17	2933801	2933817	17
	1952	chr1	A	A	1	12	2935386	2935397	12
	1953	chr1	A	T	1	13	2935450	2935462	13
	1954	chr1	A	A	1	13	2935486	2935498	13
	1955	chr1	A	T	1	14	2935567	2935580	14
	1956	chr1	A	T	1	18	2937395	2937412	18
	1957	chr1	AC	TG	2	6	2937485	2937496	12
	1958	chr1	AAT	TTA	3	6	2939911	2939928	18
	1959	chr1	A	A	1	14	2940132	2940145	14
	1960	chr1	AG	CT	2	9	2940361	2940378	18
	1961	chr1	AT	AT	2	8	2940379	2940394	16
	1962	chr1	A	A	1	12	2940484	2940495	12
	1963	chr1	A	A	1	14	2940654	2940667	14
	1964	chr1	A	T	1	12	2941161	2941172	12
	1965	chr1	A	A	1	12	2942977	2942988	12
	1966	chr1	A	T	1	15	2943397	2943411	15
	1967	chr1	A	T	1	15	2943610	2943624	15
	1968	chr1	AAC	AAC	3	7	2944000	2944020	21
	1969	chr1	A	A	1	17	2951150	2951166	17
	1970	chr1	AT	TA	2	9	2951374	2951391	18
	1971	chr1	AT	TA	2	18	2958730	2958765	36
	1972	chr1	A	A	1	16	2958885	2958900	16
	1973	chr1	A	A	1	14	2960307	2960320	14
	1974	chr1	AT	TA	2	6	2960821	2960832	12
	1975	chr1	AG	CT	2	6	2961599	2961610	12
	1976	chr1	AT	TA	2	11	2961757	2961778	22
	1977	chr1	AAAG	CTTT	4	4	2964009	2964024	16
	1978	chr1	AT	TA	2	6	2964398	2964409	12
	1979	chr1	AT	TA	2	7	2964530	2964543	14
	1980	chr1	AAT	AAT	3	5	2972206	2972220	15
	1981	chr1	AAT	AAT	3	5	2973553	2973567	15
	1982	chr1	AG	AG	2	8	2976665	2976680	16
	1983	chr1	AG	TC	2	10	2977089	2977108	20
	1984	chr1	AT	TA	2	7	2977962	2977975	14
	1985	chr1	A	T	1	15	2978353	2978367	15
	1986	chr1	AAAT	AAAT	4	4	2981315	2981330	16
	1987	chr1	A	A	1	16	2982041	2982056	16
	1988	chr1	AT	TA	2	9	2982371	2982388	18
	1989	chr1	A	A	1	12	2982874	2982885	12
	1990	chr1	A	A	1	17	2983989	2984005	17
	1991	chr1	AAT	TAT	3	5	2986517	2986531	15
	1992	chr1	A	T	1	13	2986794	2986806	13
	1993	chr1	A	T	1	17	2988084	2988100	17
	1994	chr1	A	A	1	14	2989084	2989097	14
	1995	chr1	AT	TA	2	7	2989255	2989268	14
	1996	chr1	AAT	TAA	3	5	2990335	2990349	15
	1997	chr1	A	A	1	12	2990403	2990414	12
	1998	chr1	AT	AT	2	7	2991103	2991116	14
[truncated: 210,272+ more rows]
