# Supplementary material for: Genome-Wide Characterization and Development of Simple Sequence Repeat Markers for Molecular Diversity Analyses in Yellowhorn (Xanthoceras sorbifolium Bunge)
Source: Plants (Basel). 2024 Oct 5;13(19):2794. doi: 10.3390/plants13192794 (PMC11479088; doi:10.3390/plants13192794)
Supplement: Supplementary file 1 [file plants-13-02794-s001.zip › Table S3.xlsx]

## Sheet: Sheet1
	Supplementary Table 3. Characteristics of SSR loci in the CDS regions.
	Id	Sequence	Standard	Motif	Type	Repeat	Start	End	Length
	1	XS01G00002.1	AAG	GAA	3	7	1620	1640	21
	2	XS01G00010.1	ACC	CCA	3	6	147	164	18
	3	XS01G00013.3	AT	AT	2	12	5193	5216	24
	4	XS01G00013.3	A	T	1	13	5654	5666	13
	5	XS01G00021.1	ACC	GGT	3	5	1060	1074	15
	6	XS01G00030.1	ATG	ACT	3	6	199	216	18
	7	XS01G00035.1	AAG	AAG	3	5	1222	1236	15
	8	XS01G00035.1	AAC	ACA	3	8	1343	1366	24
	9	XS01G00037.1	AAG	AAG	3	8	38	61	24
	10	XS01G00049.1	ACC	GTG	3	6	752	769	18
	11	XS01G00072.1	AGG	CTC	3	7	265	285	21
	12	XS01G00081.2	A	T	1	21	1568	1588	21
	13	XS01G00084.3	A	T	1	13	1664	1676	13
	14	XS01G00087.1	AGC	AGC	3	5	133	147	15
	15	XS01G00092.2	A	T	1	13	504	516	13
	16	XS01G00097.1	AG	AG	2	8	5062	5077	16
	17	XS01G00098.2	AG	CT	2	15	288	317	30
	18	XS01G00106.1	ACC	ACC	3	5	137	151	15
	19	XS01G00107.1	AG	TC	2	8	1025	1040	16
	20	XS01G00109.1	A	A	1	13	1002	1014	13
	21	XS01G00124.1	AC	TG	2	6	442	453	12
	22	XS01G00149.1	A	T	1	16	269	284	16
	23	XS01G00150.2	A	A	1	14	1332	1345	14
	24	XS01G00150.2	A	T	1	18	1450	1467	18
	25	XS01G00154.1	ATC	TCA	3	5	178	192	15
	26	XS01G00155.5	A	A	1	16	5863	5878	16
	27	XS01G00167.1	A	A	1	17	1123	1139	17
	28	XS01G00174.1	ATC	ATC	3	6	2606	2623	18
	29	XS01G00180.1	AAAT	TTTA	4	4	752	767	16
	30	XS01G00182.2	AAG	GAA	3	6	783	800	18
	31	XS01G00187.1	A	T	1	20	1920	1939	20
	32	XS01G00189.2	A	T	1	16	549	564	16
	33	XS01G00189.2	AG	CT	2	7	1689	1702	14
	34	XS01G00199.1	AAG	AAG	3	5	40	54	15
	35	XS01G00203.3	AAG	TCT	3	5	172	186	15
	36	XS01G00218.2	AT	TA	2	7	1322	1335	14
	37	XS01G00227.1	AGC	AGC	3	5	20	34	15
	38	XS01G00229.1	AG	TC	2	7	529	542	14
	39	XS01G00234.1	A	T	1	13	1468	1480	13
	40	XS01G00237.1	A	T	1	12	3070	3081	12
	41	XS01G00242.1	ACC	ACC	3	5	182	196	15
	42	XS01G00244.1	ACC	ACC	3	5	3110	3124	15
	43	XS01G00245.1	AAC	CAA	3	6	4282	4299	18
	44	XS01G00270.1	A	T	1	17	823	839	17
	45	XS01G00271.1	A	T	1	13	484	496	13
	46	XS01G00274.6	A	T	1	12	756	767	12
	47	XS01G00280.1	AGG	AGG	3	5	194	208	15
	48	XS01G00281.1	CCG	CGC	3	6	131	148	18
	49	XS01G00282.2	A	A	1	18	906	923	18
	50	XS01G00283.2	AAC	AAC	3	7	256	276	21
	51	XS01G00302.1	A	A	1	12	1284	1295	12
	52	XS01G00308.1	AG	CT	2	7	147	160	14
	53	XS01G00308.1	A	A	1	12	890	901	12
	54	XS01G00314.1	AAT	ATT	3	5	2390	2404	15
	55	XS01G00314.1	AAC	GTT	3	6	2405	2422	18
	56	XS01G00324.1	AT	TA	2	8	1385	1400	16
	57	XS01G00328.1	CCG	GCC	3	5	155	169	15
	58	XS01G00331.1	ACC	ACC	3	5	182	196	15
	59	XS01G00334.1	ACC	CAC	3	5	91	105	15
	60	XS01G00338.1	AGC	CTG	3	5	1721	1735	15
	61	XS01G00387.4	A	T	1	13	75	87	13
	62	XS01G00397.1	ACCAGC	AGCACC	6	5	396	425	30
	63	XS01G00403.2	A	T	1	13	1732	1744	13
	64	XS01G00407.4	A	T	1	15	161	175	15
	65	XS01G00409.1	A	T	1	13	1018	1030	13
	66	XS01G00411.1	AGG	AGG	3	5	387	401	15
	67	XS01G00411.1	ACC	GGT	3	5	427	441	15
	68	XS01G00411.1	ACC	TGG	3	6	669	686	18
	69	XS01G00411.1	ACC	GGT	3	5	1036	1050	15
	70	XS01G00420.1	A	T	1	13	1320	1332	13
	71	XS01G00427.1	AT	TA	2	6	991	1002	12
	72	XS01G00457.9	AAAACG	TTTGCT	6	6	883	918	36
	73	XS01G00473.1	A	A	1	12	2	13	12
	74	XS01G00478.2	AC	AC	2	7	510	523	14
	75	XS01G00478.2	AT	AT	2	6	524	535	12
	76	XS01G00495.2	AT	AT	2	19	1293	1330	38
	77	XS01G00506.2	A	T	1	14	125	138	14
	78	XS01G00509.1	A	T	1	14	1982	1995	14
	79	XS01G00509.1	ATAG	GATA	4	4	3539	3554	16
	80	XS01G00520.1	AT	TA	2	12	1371	1394	24
	81	XS01G00524.2	AT	AT	2	6	2200	2211	12
	82	XS01G00524.2	AT	TA	2	6	2379	2390	12
	83	XS01G00532.2	AAC	ACA	3	5	214	228	15
	84	XS01G00532.2	ATC	ATC	3	6	1185	1202	18
	85	XS01G00533.3	AAG	GAA	3	5	7031	7045	15
	86	XS01G00541.1	AAG	AAG	3	6	47	64	18
	87	XS01G00542.1	AAG	GAA	3	5	49	63	15
	88	XS01G00542.2	AAG	GAA	3	5	49	63	15
	89	XS01G00544.1	AAG	GAA	3	5	103	117	15
	90	XS01G00544.1	AG	AG	2	10	1271	1290	20
	91	XS01G00544.1	A	A	1	14	1498	1511	14
	92	XS01G00545.1	ACCGTG	GGTCAC	6	4	1192	1215	24
	93	XS01G00545.1	ACC	CAC	3	6	1375	1392	18
	94	XS01G00546.3	A	T	1	14	3894	3907	14
	95	XS01G00548.1	AAG	TCT	3	5	94	108	15
	96	XS01G00553.1	ACC	TGG	3	5	1734	1748	15
	97	XS01G00556.1	AGG	TCC	3	6	277	294	18
	98	XS01G00565.1	A	T	1	13	1385	1397	13
	99	XS01G00566.3	AC	TG	2	6	115	126	12
	100	XS01G00570.2	AT	TA	2	6	1908	1919	12
	101	XS01G00582.1	A	A	1	20	923	942	20
	102	XS01G00593.4	AAAG	AGAA	4	5	673	692	20
	103	XS01G00594.1	ATC	CAT	3	6	1223	1240	18
	104	XS01G00615.1	AT	TA	2	7	2380	2393	14
	105	XS01G00617.1	AG	TC	2	14	2938	2965	28
	106	XS01G00624.1	AG	GA	2	6	417	428	12
	107	XS01G00631.1	A	T	1	14	526	539	14
	108	XS01G00656.1	ACC	GTG	3	5	107	121	15
	109	XS01G00658.2	AG	TC	2	11	720	741	22
	110	XS01G00671.2	AGC	TCG	3	6	79	96	18
	111	XS01G00680.2	A	A	1	12	1340	1351	12
	112	XS01G00690.1	AAT	ATT	3	5	1925	1939	15
	113	XS01G00690.1	AAC	GTT	3	7	1940	1960	21
	114	XS01G00691.1	AGC	TCG	3	5	331	345	15
	115	XS01G00693.2	A	T	1	12	212	223	12
	116	XS01G00698.1	A	A	1	23	368	390	23
	117	XS01G00705.1	AG	TC	2	6	202	213	12
	118	XS01G00707.1	A	T	1	15	549	563	15
	119	XS01G00709.1	A	T	1	13	1953	1965	13
	120	XS01G00734.1	A	T	1	13	478	490	13
	121	XS01G00784.1	A	T	1	14	535	548	14
	122	XS01G00786.2	A	T	1	13	408	420	13
	123	XS01G00792.1	AG	CT	2	13	1597	1622	26
	124	XS01G00792.1	AT	AT	2	6	1855	1866	12
	125	XS01G00801.1	ATC	TGA	3	5	297	311	15
	126	XS01G00805.1	A	T	1	12	658	669	12
	127	XS01G00808.1	A	T	1	12	710	721	12
	128	XS01G00810.3	A	T	1	15	2123	2137	15
	129	XS01G00811.1	AC	AC	2	6	3653	3664	12
	130	XS01G00821.3	AAG	TCT	3	5	1080	1094	15
	131	XS01G00827.1	AGC	CAG	3	5	457	471	15
	132	XS01G00827.1	AGG	AGG	3	7	744	764	21
	133	XS01G00839.3	AGC	TGC	3	6	1081	1098	18
	134	XS01G00850.1	AGG	CCT	3	5	343	357	15
	135	XS01G00851.1	ATC	ATC	3	8	386	409	24
	136	XS01G00852.1	ACC	CCA	3	6	33	50	18
	137	XS01G00852.1	ACC	CAC	3	5	52	66	15
	138	XS01G00852.1	CCG	GGC	3	5	297	311	15
	139	XS01G00854.1	A	T	1	12	887	898	12
	140	XS01G00858.5	A	T	1	12	364	375	12
	141	XS01G00860.3	A	A	1	12	139	150	12
	142	XS01G00862.1	A	T	1	15	447	461	15
	143	XS01G00868.1	ACC	GTG	3	5	218	232	15
	144	XS01G00872.1	AG	TC	2	6	93	104	12
	145	XS01G00894.1	A	T	1	15	1376	1390	15
	146	XS01G00917.1	AAG	CTT	3	5	377	391	15
	147	XS01G00919.1	ATC	TCA	3	5	306	320	15
	148	XS01G00920.1	AG	TC	2	19	116	153	38
	149	XS01G00920.1	AC	AC	2	9	154	171	18
	150	XS01G00920.1	ACG	ACG	3	5	678	692	15
	151	XS01G00921.3	ACG	CTG	3	5	1130	1144	15
	152	XS01G00924.2	A	T	1	14	6170	6183	14
	153	XS01G00927.1	AC	AC	2	6	142	153	12
	154	XS01G00929.1	ACC	GGT	3	5	118	132	15
	155	XS01G00929.1	A	T	1	18	1799	1816	18
	156	XS01G00932.1	AAC	CAA	3	7	66	86	21
	157	XS01G00938.4	A	A	1	19	2724	2742	19
	158	XS01G00942.1	A	A	1	22	1364	1385	22
	159	XS01G00942.1	A	T	1	16	1432	1447	16
	160	XS01G00945.1	ATC	TGA	3	7	327	347	21
	161	XS01G00950.1	AAG	GAA	3	9	268	294	27
	162	XS01G00952.2	A	A	1	12	866	877	12
	163	XS01G00956.3	AAT	ATA	3	5	3806	3820	15
	164	XS01G00958.1	AAG	TTC	3	5	1338	1352	15
	165	XS01G00963.1	A	T	1	15	2506	2520	15
	166	XS01G00963.1	AG	CT	2	11	2594	2615	22
	167	XS01G00963.1	AT	AT	2	9	2616	2633	18
	168	XS01G00964.1	A	T	1	18	2188	2205	18
	169	XS01G00974.3	A	A	1	13	1501	1513	13
	170	XS01G00974.3	A	T	1	14	1837	1850	14
	171	XS01G00978.1	AGG	TCC	3	5	109	123	15
	172	XS01G00978.1	AC	GT	2	7	628	641	14
	173	XS01G00988.1	AC	CA	2	7	1945	1958	14
	174	XS01G00989.1	A	A	1	23	635	657	23
	175	XS01G00992.2	A	T	1	13	93	105	13
	176	XS01G00992.2	A	T	1	17	2516	2532	17
	177	XS01G00996.1	AAG	AGA	3	7	264	284	21
	178	XS01G01025.2	AAAAT	TTTAT	5	4	29	48	20
	179	XS01G01028.1	AGC	CAG	3	5	439	453	15
	180	XS01G01030.1	A	A	1	18	838	855	18
	181	XS01G01035.1	A	T	1	18	1046	1063	18
	182	XS01G01038.2	A	T	1	12	5008	5019	12
	183	XS01G01044.1	AAT	ATT	3	6	1463	1480	18
	184	XS01G01052.1	AT	AT	2	8	1634	1649	16
	185	XS01G01055.1	A	A	1	15	1044	1058	15
	186	XS01G01056.1	AG	TC	2	9	1740	1757	18
	187	XS01G01056.1	AC	TG	2	8	1780	1795	16
	188	XS01G01056.1	A	T	1	12	2197	2208	12
	189	XS01G01060.1	AAG	CTT	3	5	95	109	15
	190	XS01G01062.2	AT	AT	2	9	1941	1958	18
	191	XS01G01062.2	AT	AT	2	6	4117	4128	12
	192	XS01G01067.2	AAG	TCT	3	6	115	132	18
	193	XS01G01068.2	AG	AG	2	15	505	534	30
	194	XS01G01068.3	A	T	1	12	1332	1343	12
	195	XS01G01073.1	AG	CT	2	8	46	61	16
	196	XS01G01075.2	A	T	1	14	186	199	14
	197	XS01G01083.1	AAG	AAG	3	10	422	451	30
	198	XS01G01092.1	AAG	TCT	3	7	1882	1902	21
	199	XS01G01096.1	A	T	1	13	702	714	13
	200	XS01G01113.1	AG	CT	2	6	133	144	12
	201	XS01G01113.1	A	T	1	13	749	761	13
	202	XS01G01119.1	ATC	ATG	3	5	40	54	15
	203	XS01G01131.1	AAG	GAA	3	6	790	807	18
	204	XS01G01135.1	A	T	1	13	1329	1341	13
	205	XS01G01135.1	A	T	1	16	2276	2291	16
	206	XS01G01139.1	ATC	CAT	3	5	179	193	15
	207	XS01G01139.1	AATCAG	GAATCA	6	4	196	219	24
	208	XS01G01153.1	A	A	1	16	1525	1540	16
	209	XS01G01179.1	AAAT	TTAT	4	4	128	143	16
	210	XS01G01188.1	AC	AC	2	6	3204	3215	12
	211	XS01G01197.4	A	T	1	15	1861	1875	15
	212	XS01G01203.1	A	A	1	12	478	489	12
	213	XS01G01204.1	AAG	AAG	3	9	289	315	27
	214	XS01G01211.1	AG	TC	2	6	379	390	12
	215	XS01G01211.1	AT	TA	2	8	391	406	16
	216	XS01G01211.1	A	A	1	17	683	699	17
	217	XS01G01219.1	AAG	GAA	3	9	2101	2127	27
	218	XS01G01221.1	AAG	AAG	3	5	1255	1269	15
	219	XS01G01222.3	AGC	CAG	3	5	86	100	15
	220	XS01G01223.1	AT	TA	2	9	947	964	18
	221	XS01G01225.1	CCG	CCG	3	5	1528	1542	15
	222	XS01G01225.1	AGG	CCT	3	7	1870	1890	21
	223	XS01G01225.1	CCG	CCG	3	5	1921	1935	15
	224	XS01G01226.1	AAG	AGA	3	5	33	47	15
	225	XS01G01232.1	AAG	AAG	3	6	44	61	18
	226	XS01G01237.1	A	T	1	14	1667	1680	14
	227	XS01G01237.1	AG	AG	2	10	2540	2559	20
	228	XS01G01265.2	A	T	1	14	1727	1740	14
	229	XS01G01266.1	AG	CT	2	7	2614	2627	14
	230	XS01G01266.1	AC	CA	2	8	2630	2645	16
	231	XS01G01277.1	AAG	TCT	3	5	188	202	15
	232	XS01G01299.2	A	A	1	20	257	276	20
	233	XS01G01299.2	A	T	1	18	659	676	18
	234	XS01G01308.1	ACG	TGC	3	5	414	428	15
	235	XS01G01309.1	AAGATG	AAGATG	6	5	1280	1309	30
	236	XS01G01315.4	AG	CT	2	9	813	830	18
	237	XS01G01315.4	A	A	1	13	2214	2226	13
	238	XS01G01315.4	A	A	1	12	2732	2743	12
	239	XS01G01318.5	AT	TA	2	9	2490	2507	18
	240	XS01G01318.5	AG	TC	2	8	4358	4373	16
	241	XS01G01319.4	A	T	1	12	1763	1774	12
	242	XS01G01321.2	A	T	1	19	572	590	19
	243	XS01G01344.3	A	T	1	15	908	922	15
	244	XS01G01368.1	AAG	TTC	3	7	2010	2030	21
	245	XS01G01368.1	A	A	1	13	2333	2345	13
	246	XS01G01368.1	AG	CT	2	11	2366	2387	22
	247	XS01G01368.1	AT	AT	2	7	2388	2401	14
	248	XS01G01372.1	AAG	TCT	3	5	5693	5707	15
	249	XS01G01372.1	A	T	1	20	6961	6980	20
	250	XS01G01372.1	C	G	1	12	6981	6992	12
	251	XS01G01376.1	AAG	GAA	3	5	811	825	15
	252	XS01G01379.1	A	T	1	12	726	737	12
	253	XS01G01388.3	A	T	1	14	78	91	14
	254	XS01G01388.3	AC	GT	2	7	3760	3773	14
	255	XS01G01389.1	A	T	1	16	288	303	16
	256	XS01G01391.1	A	T	1	18	2482	2499	18
	257	XS01G01396.1	AG	TC	2	13	1093	1118	26
	258	XS01G01402.4	AC	AC	2	8	473	488	16
	259	XS01G01402.4	A	T	1	17	1570	1586	17
	260	XS01G01402.4	AT	AT	2	8	2694	2709	16
	261	XS01G01403.1	AT	TA	2	7	299	312	14
	262	XS01G01406.1	ACG	TGC	3	5	969	983	15
	263	XS01G01406.1	A	A	1	16	1666	1681	16
	264	XS01G01412.2	ACG	TGC	3	5	1011	1025	15
	265	XS01G01412.2	A	A	1	16	1708	1723	16
	266	XS01G01418.1	ACC	TGG	3	6	51	68	18
	267	XS01G01420.1	A	T	1	12	188	199	12
	268	XS01G01421.1	AGG	CTC	3	5	153	167	15
	269	XS01G01423.1	A	T	1	22	1543	1564	22
	270	XS01G01423.1	A	T	1	14	2869	2882	14
	271	XS01G01434.2	A	T	1	13	1166	1178	13
	272	XS01G01434.2	AG	TC	2	7	3135	3148	14
	273	XS01G01448.1	AAG	CTT	3	6	8	25	18
	274	XS01G01452.1	A	T	1	12	634	645	12
	275	XS01G01452.1	AG	TC	2	11	739	760	22
	276	XS01G01489.1	A	T	1	15	1396	1410	15
	277	XS01G01496.1	ATC	TCA	3	6	82	99	18
	278	XS01G01501.2	A	A	1	13	192	204	13
	279	XS01G01509.3	AT	AT	2	9	1740	1757	18
	280	XS01G01518.1	A	T	1	14	1632	1645	14
	281	XS01G01525.4	A	A	1	15	2776	2790	15
	282	XS01G01526.1	AGG	CTC	3	6	126	143	18
	283	XS01G01543.1	ACG	GAC	3	5	232	246	15
	284	XS01G01544.1	AG	AG	2	9	2350	2367	18
	285	XS01G01550.1	AAG	GAA	3	7	52	72	21
	286	XS01G01559.1	A	T	1	16	140	155	16
	287	XS01G01563.2	AC	TG	2	7	2400	2413	14
	288	XS01G01564.1	A	T	1	12	1664	1675	12
	289	XS01G01565.1	AGG	CTC	3	5	410	424	15
	290	XS01G01565.1	ACG	TCG	3	5	556	570	15
	291	XS01G01570.1	AT	TA	2	30	2267	2326	60
	292	XS01G01582.3	A	T	1	15	2423	2437	15
	293	XS01G01582.3	A	T	1	15	3467	3481	15
	294	XS01G01595.1	ACC	ACC	3	5	182	196	15
	295	XS01G01595.1	AAG	GAA	3	5	337	351	15
	296	XS01G01599.1	AG	AG	2	6	44	55	12
	297	XS01G01605.4	ATC	ATC	3	5	153	167	15
	298	XS01G01605.4	AT	AT	2	9	3665	3682	18
	299	XS01G01605.4	A	A	1	19	3717	3735	19
	300	XS01G01607.2	AG	TC	2	7	1971	1984	14
	301	XS01G01608.1	A	T	1	15	1184	1198	15
	302	XS01G01610.2	AG	TC	2	7	2318	2331	14
	303	XS01G01612.2	A	A	1	13	710	722	13
	304	XS01G01619.2	ACG	GTC	3	7	72	92	21
	305	XS01G01619.2	AC	TG	2	6	573	584	12
	306	XS01G01620.2	AAT	ATT	3	5	2217	2231	15
	307	XS01G01635.1	ACG	GAC	3	5	357	371	15
	308	XS01G01635.1	AG	AG	2	6	427	438	12
	309	XS01G01641.1	AT	AT	2	12	757	780	24
	310	XS01G01643.1	A	T	1	14	1022	1035	14
	311	XS01G01643.1	AT	TA	2	10	1399	1418	20
	312	XS01G01643.1	A	T	1	18	2161	2178	18
	313	XS01G01666.1	A	A	1	14	128	141	14
	314	XS01G01666.1	A	A	1	12	809	820	12
	315	XS01G01666.1	AAG	TTC	3	10	976	1005	30
	316	XS01G01667.1	AGC	AGC	3	6	1653	1670	18
	317	XS01G01673.5	AAT	AAT	3	5	292	306	15
	318	XS01G01677.1	AT	AT	2	7	1186	1199	14
	319	XS01G01681.1	A	T	1	18	328	345	18
	320	XS01G01682.1	AC	TG	2	7	2992	3005	14
	321	XS01G01682.1	AG	TC	2	10	3006	3025	20
	322	XS01G01682.1	AG	AG	2	9	4231	4248	18
	323	XS01G01684.1	AG	GA	2	6	1581	1592	12
	324	XS01G01687.1	AAG	AAG	3	7	281	301	21
	325	XS01G01693.1	A	T	1	16	908	923	16
	326	XS01G01697.1	AAG	TTC	3	5	322	336	15
	327	XS01G01697.1	AAG	TTC	3	5	477	491	15
	328	XS01G01698.1	AGG	CTC	3	6	34	51	18
	329	XS01G01701.2	A	A	1	13	219	231	13
	330	XS01G01704.2	AAG	GAA	3	6	678	695	18
	331	XS01G01712.1	AAC	CAA	3	5	807	821	15
	332	XS01G01715.1	A	T	1	15	450	464	15
	333	XS01G01715.1	A	A	1	15	1538	1552	15
	334	XS01G01716.3	A	A	1	12	1228	1239	12
	335	XS01G01721.1	AT	TA	2	7	48	61	14
	336	XS01G01722.2	A	A	1	14	1233	1246	14
	337	XS01G01725.1	ACC	ACC	3	6	134	151	18
	338	XS01G01735.2	AAG	GAA	3	6	250	267	18
	339	XS01G01738.1	AG	CT	2	7	1557	1570	14
	340	XS01G01748.1	AACATC	ATCAAC	6	4	908	931	24
	341	XS01G01768.1	AG	CT	2	7	135	148	14
	342	XS01G01789.1	AGC	GCA	3	5	762	776	15
	343	XS01G01806.1	A	A	1	12	2453	2464	12
	344	XS01G01806.1	AAG	AGA	3	5	2659	2673	15
	345	XS01G01813.1	AGG	GAG	3	7	1306	1326	21
	346	XS01G01822.2	A	T	1	12	3208	3219	12
	347	XS01G01822.2	AG	TC	2	10	4374	4393	20
	348	XS01G01830.1	ATC	TGA	3	5	150	164	15
	349	XS01G01834.1	ATC	TCA	3	6	451	468	18
	350	XS01G01840.1	A	A	1	17	185	201	17
	351	XS01G01845.1	AGG	GAG	3	9	301	327	27
	352	XS01G01851.1	A	T	1	19	225	243	19
	353	XS01G01863.1	AAAT	TATT	4	4	2118	2133	16
	354	XS01G01869.1	ACC	ACC	3	5	1224	1238	15
	355	XS01G01891.1	C	G	1	24	129	152	24
	356	XS01G01905.1	AT	TA	2	7	670	683	14
	357	XS01G01909.2	A	A	1	14	525	538	14
	358	XS01G01920.2	AC	TG	2	7	677	690	14
	359	XS01G01929.1	AT	TA	2	7	1695	1708	14
	360	XS01G01930.1	A	A	1	14	114	127	14
	361	XS01G01933.1	ACC	CAC	3	7	463	483	21
	362	XS01G01941.1	C	G	1	22	1034	1055	22
	363	XS01G01947.1	AAG	AAG	3	6	104	121	18
	364	XS01G01947.1	AAG	AAG	3	5	254	268	15
	365	XS01G01954.1	A	T	1	15	1747	1761	15
	366	XS01G01957.1	AAC	TTG	3	5	2908	2922	15
	367	XS01G01967.1	A	A	1	12	5	16	12
	368	XS01G01967.1	ATCCTC	TCCTCA	6	4	2149	2172	24
	369	XS01G01968.1	ACG	CGT	3	5	77	91	15
	370	XS01G01973.1	AAAC	TTTG	4	4	3034	3049	16
	371	XS01G01992.1	AG	AG	2	11	8	29	22
	372	XS01G01992.1	AAGGAG	AGAAGG	6	5	309	338	30
	373	XS01G01998.2	AT	TA	2	9	1120	1137	18
	374	XS01G01998.2	AAAT	TTTA	4	4	2220	2235	16
	375	XS01G02004.3	AAG	AAG	3	7	1585	1605	21
	376	XS01G02006.2	A	A	1	15	93	107	15
	377	XS01G02037.1	AAT	ATT	3	5	1741	1755	15
	378	XS01G02042.1	ATC	ATC	3	5	53	67	15
	379	XS01G02042.1	AAC	AAC	3	5	68	82	15
	380	XS01G02051.1	ATC	ATC	3	5	53	67	15
	381	XS01G02051.1	AAC	AAC	3	5	68	82	15
	382	XS01G02069.1	AG	CT	2	9	126	143	18
	383	XS01G02082.1	AGG	CTC	3	5	995	1009	15
	384	XS01G02082.1	AGG	TCC	3	5	1050	1064	15
	385	XS01G02094.1	A	A	1	12	1677	1688	12
	386	XS01G02098.1	ATC	GAT	3	5	1501	1515	15
	387	XS01G02098.1	ATC	GAT	3	5	3103	3117	15
	388	XS01G02109.1	AGG	TCC	3	6	168	185	18
	389	XS01G02110.1	AAG	AGA	3	5	972	986	15
	390	XS01G02110.1	AAC	ACA	3	5	1005	1019	15
	391	XS01G02110.1	AAG	GAA	3	5	1273	1287	15
	392	XS01G02111.1	CCG	GGC	3	6	604	621	18
	393	XS01G02115.2	AAT	TTA	3	6	230	247	18
	394	XS01G02115.2	A	T	1	19	316	334	19
	395	XS01G02119.1	ATG	TAC	3	5	129	143	15
	396	XS01G02121.1	AAG	GAA	3	6	96	113	18
	397	XS01G02132.2	AC	CA	2	9	2224	2241	18
	398	XS01G02143.1	ATC	CAT	3	5	767	781	15
	399	XS01G02147.1	AAG	AAG	3	5	753	767	15
	400	XS01G02147.1	AAT	TAA	3	5	819	833	15
	401	XS01G02147.1	ACG	CTG	3	5	1148	1162	15
	402	XS01G02147.1	A	T	1	16	1376	1391	16
	403	XS01G02151.1	AGG	GAG	3	5	11	25	15
	404	XS01G02153.1	ACC	GTG	3	5	263	277	15
	405	XS01G02161.1	A	A	1	14	1537	1550	14
	406	XS01G02164.1	AGC	CAG	3	5	502	516	15
	407	XS01G02164.1	ACG	TGC	3	5	2267	2281	15
	408	XS01G02164.1	ACG	GCT	3	5	2973	2987	15
	409	XS01G02182.2	AT	TA	2	6	1634	1645	12
	410	XS01G02183.1	A	T	1	12	614	625	12
	411	XS01G02183.1	A	T	1	23	1101	1123	23
	412	XS01G02188.1	AC	TG	2	6	144	155	12
	413	XS01G02188.1	A	T	1	16	156	171	16
	414	XS01G02195.1	AAG	TTC	3	7	10	30	21
	415	XS01G02195.1	ACC	TGG	3	6	627	644	18
	416	XS01G02207.1	ACC	TGG	3	5	927	941	15
	417	XS01G02223.2	ATC	ATC	3	5	874	888	15
	418	XS01G02224.1	A	A	1	15	1774	1788	15
	419	XS01G02241.1	AACAG	TGTTC	5	4	378	397	20
	420	XS01G02241.1	A	T	1	16	432	447	16
	421	XS01G02242.1	ATC	ATC	3	5	407	421	15
	422	XS01G02250.1	AT	TA	2	7	677	690	14
	423	XS01G02261.1	A	A	1	16	1019	1034	16
	424	XS01G02275.1	AAC	ACA	3	5	87	101	15
	425	XS01G02276.1	ACC	TGG	3	5	1153	1167	15
	426	XS01G02279.3	A	T	1	15	1715	1729	15
	427	XS01G02279.3	AAAG	TTCT	4	4	1733	1748	16
	428	XS01G02279.3	AC	AC	2	7	1783	1796	14
	429	XS01G02287.1	A	A	1	14	407	420	14
	430	XS01G02300.1	ACCTCC	GGTGGA	6	4	646	669	24
	431	XS01G02301.1	ATC	ATC	3	6	335	352	18
	432	XS01G02309.1	AAAT	TATT	4	5	1320	1339	20
	433	XS01G02309.1	A	T	1	12	1908	1919	12
	434	XS01G02314.1	AGC	AGC	3	5	373	387	15
	435	XS01G02324.1	AT	TA	2	13	1299	1324	26
	436	XS01G02324.1	A	T	1	15	2323	2337	15
	437	XS01G02333.2	A	A	1	14	42	55	14
	438	XS01G02333.2	A	A	1	14	2414	2427	14
	439	XS01G02340.1	AT	TA	2	7	567	580	14
	440	XS01G02341.1	ATC	GAT	3	7	361	381	21
	441	XS01G02342.1	A	T	1	14	740	753	14
	442	XS01G02349.1	A	T	1	17	247	263	17
	443	XS01G02352.3	A	T	1	17	2604	2620	17
	444	XS01G02353.1	A	T	1	13	73	85	13
	445	XS01G02353.1	A	A	1	14	305	318	14
	446	XS01G02369.3	A	A	1	13	1523	1535	13
	447	XS01G02373.2	AG	TC	2	9	2398	2415	18
	448	XS01G02378.3	AG	TC	2	9	1582	1599	18
	449	XS01G02383.1	AC	AC	2	6	803	814	12
	450	XS01G02403.1	A	T	1	16	214	229	16
	451	XS01G02413.2	ACC	CAC	3	5	148	162	15
	452	XS01G02415.1	ATC	ATC	3	5	332	346	15
	453	XS01G02416.3	A	T	1	15	3090	3104	15
	454	XS01G02416.3	A	T	1	16	4344	4359	16
	455	XS01G02416.3	AG	TC	2	10	5034	5053	20
	456	XS01G02419.2	A	T	1	12	1563	1574	12
	457	XS01G02434.3	A	A	1	14	2179	2192	14
	458	XS01G02441.1	ACC	CAC	3	10	1243	1272	30
	459	XS01G02443.1	A	T	1	14	55	68	14
	460	XS01G02444.1	AGG	GGA	3	5	937	951	15
	461	XS01G02444.1	ATC	ATG	3	8	1052	1075	24
	462	XS01G02453.2	A	T	1	12	2764	2775	12
	463	XS01G02458.1	A	T	1	13	259	271	13
	464	XS01G02458.1	AAAT	TTAT	4	4	1344	1359	16
	465	XS01G02465.1	AG	CT	2	8	1995	2010	16
	466	XS01G02466.2	ACC	GGT	3	8	13	36	24
	467	XS01G02471.1	AGC	GCA	3	5	4650	4664	15
	468	XS01G02473.2	AG	GA	2	7	2074	2087	14
	469	XS01G02474.1	A	T	1	14	637	650	14
	470	XS01G02478.1	AG	CT	2	10	109	128	20
	471	XS01G02486.1	ATC	GAT	3	5	1111	1125	15
	472	XS01G02492.1	ATC	ATC	3	5	741	755	15
	473	XS01G02502.1	A	A	1	12	453	464	12
	474	XS01G02502.1	A	A	1	17	1616	1632	17
	475	XS01G02504.2	AT	TA	2	6	8545	8556	12
	476	XS01G02509.2	AT	AT	2	9	782	799	18
	477	XS01G02509.2	AT	AT	2	7	917	930	14
	478	XS01G02509.2	AT	TA	2	8	2238	2253	16
	479	XS01G02509.2	AT	TA	2	9	2789	2806	18
	480	XS01G02510.3	AT	TA	2	7	873	886	14
	481	XS01G02519.1	ATC	CAT	3	5	742	756	15
	482	XS01G02520.1	A	T	1	12	1548	1559	12
	483	XS01G02520.1	AC	CA	2	7	2296	2309	14
	484	XS01G02521.1	AAAT	AATA	4	4	1365	1380	16
	485	XS01G02531.1	AAG	TTC	3	6	180	197	18
	486	XS01G02533.1	A	A	1	15	6496	6510	15
	487	XS01G02538.1	CCG	CGG	3	5	134	148	15
	488	XS01G02539.3	AG	TC	2	13	1010	1035	26
	489	XS01G02539.3	AT	TA	2	11	1036	1057	22
	490	XS01G02546.1	AG	AG	2	7	16	29	14
	491	XS01G02565.1	AGG	CTC	3	6	155	172	18
	492	XS01G02565.1	ATC	ATC	3	7	176	196	21
	493	XS01G02574.1	ACC	GTG	3	8	245	268	24
	494	XS01G02575.1	AAC	CAA	3	5	172	186	15
	495	XS01G02589.2	A	T	1	15	370	384	15
	496	XS01G02592.2	A	A	1	12	206	217	12
	497	XS01G02592.2	AT	TA	2	12	368	391	24
	498	XS01G02592.2	AG	AG	2	7	434	447	14
	499	XS01G02592.2	AT	TA	2	12	3481	3504	24
	500	XS01G02592.2	AG	AG	2	8	4123	4138	16
	501	XS01G02622.1	ATC	CAT	3	7	145	165	21
	502	XS01G02622.1	AGCCCG	CCCGAG	6	4	352	375	24
	503	XS01G02622.1	A	T	1	19	577	595	19
	504	XS01G02627.1	ATC	ATC	3	5	161	175	15
	505	XS01G02628.1	ATC	ATC	3	5	191	205	15
	506	XS01G02635.1	A	T	1	20	1167	1186	20
	507	XS01G02645.1	AAT	ATA	3	5	536	550	15
	508	XS01G02648.1	AAG	TCT	3	7	15	35	21
	509	XS01G02648.1	AG	AG	2	6	152	163	12
	510	XS01G02652.1	ACC	CAC	3	5	36	50	15
	511	XS01G02652.1	AGG	CTC	3	5	57	71	15
	512	XS01G02653.2	AG	AG	2	9	1429	1446	18
	513	XS01G02653.2	AT	TA	2	11	5143	5164	22
	514	XS01G02657.2	A	T	1	17	1886	1902	17
	515	XS01G02660.1	A	T	1	17	2063	2079	17
	516	XS01G02660.1	A	T	1	12	2506	2517	12
	517	XS01G02660.1	A	T	1	20	2717	2736	20
	518	XS01G02665.1	AAG	AGA	3	7	459	479	21
	519	XS01G02670.1	AG	GA	2	7	1413	1426	14
	520	XS01G02671.2	A	T	1	18	1100	1117	18
	521	XS01G02674.2	AAAT	ATTT	4	4	1609	1624	16
	522	XS01G02678.1	ACC	ACC	3	7	1781	1801	21
	523	XS01G02678.1	AGG	AGG	3	5	2166	2180	15
	524	XS01G02678.1	AAC	AAC	3	5	2432	2446	15
	525	XS01G02694.1	ACC	TGG	3	5	444	458	15
	526	XS01G02697.1	AAC	ACA	3	6	636	653	18
	527	XS01G02701.1	AAG	CTT	3	6	32	49	18
	528	XS10G02714.1	ACG	TGC	3	8	174	197	24
	529	XS10G02716.1	AC	CA	2	6	3766	3777	12
	530	XS10G02719.1	AAG	TCT	3	9	3251	3277	27
	531	XS10G02719.1	AGC	CAG	3	6	3486	3503	18
	532	XS10G02719.1	AACAAG	AAGAAC	6	5	3541	3570	30
	533	XS10G02723.1	ACG	TGC	3	6	174	191	18
	534	XS10G02726.1	AC	CA	2	6	3289	3300	12
	535	XS10G02729.1	AAG	TCT	3	8	16	39	24
	536	XS10G02729.1	AGC	CAG	3	5	248	262	15
	537	XS10G02729.1	AACAAG	AAGAAC	6	5	309	338	30
	538	XS10G02738.1	AAAG	TTTC	4	4	474	489	16
	539	XS10G02738.1	AT	AT	2	10	740	759	20
	540	XS10G02749.1	AAG	GAA	3	5	1180	1194	15
	541	XS10G02751.1	AAC	AAC	3	6	1339	1356	18
	542	XS10G02752.1	AAC	AAC	3	5	340	354	15
	543	XS10G02753.1	AAC	AAC	3	6	439	456	18
	544	XS10G02758.2	ATCAGC	CAGCAT	6	4	34	57	24
	545	XS10G02758.2	AGC	CAG	3	5	250	264	15
	546	XS10G02758.2	AGC	GCA	3	6	798	815	18
	547	XS10G02773.1	ACC	GGT	3	5	133	147	15
	548	XS10G02788.1	ACC	TGG	3	5	1950	1964	15
	549	XS10G02791.1	ACG	GAC	3	5	790	804	15
	550	XS10G02795.1	ATG	ACT	3	5	79	93	15
	551	XS10G02800.1	ACC	GTG	3	5	11	25	15
	552	XS10G02804.1	AG	TC	2	9	869	886	18
	553	XS10G02808.1	ATC	ATC	3	5	3882	3896	15
	554	XS10G02815.1	C	G	1	19	854	872	19
	555	XS10G02820.1	AAT	AAT	3	9	3025	3051	27
	556	XS10G02826.1	AAAG	AAAG	4	4	351	366	16
	557	XS10G02829.2	ATG	CTA	3	5	605	619	15
	558	XS10G02829.2	ACG	GCT	3	5	757	771	15
	559	XS10G02830.2	ATC	ATC	3	7	311	331	21
	560	XS10G02830.2	AGC	GCA	3	5	911	925	15
	561	XS10G02831.1	AGC	GCA	3	5	1052	1066	15
	562	XS10G02833.1	AG	CT	2	12	22	45	24
	563	XS10G02837.1	AC	AC	2	7	107	120	14
	564	XS10G02839.1	CCG	CGG	3	6	53	70	18
	565	XS10G02842.1	CCG	CGC	3	6	1022	1039	18
	566	XS10G02848.1	AG	TC	2	10	714	733	20
	567	XS10G02861.1	ATC	GAT	3	5	3996	4010	15
	568	XS10G02863.1	A	T	1	19	202	220	19
	569	XS10G02866.1	AGG	GAG	3	6	551	568	18
	570	XS10G02867.2	ACC	TGG	3	6	603	620	18
	571	XS10G02870.1	ACC	CAC	3	10	116	145	30
	572	XS10G02870.1	AAT	AAT	3	8	457	480	24
	573	XS10G02870.1	AAG	TTC	3	5	576	590	15
	574	XS10G02874.1	ACC	GGT	3	7	2325	2345	21
	575	XS10G02882.1	AAC	CAA	3	5	273	287	15
	576	XS10G02888.1	AAG	GAA	3	5	511	525	15
	577	XS10G02893.1	ACC	GGT	3	5	283	297	15
	578	XS10G02906.1	AGC	GCA	3	5	4085	4099	15
	579	XS10G02907.1	AGG	GGA	3	5	321	335	15
	580	XS10G02912.1	AG	CT	2	9	2176	2193	18
	581	XS10G02912.1	AC	CA	2	6	2194	2205	12
	582	XS10G02912.1	AG	CT	2	8	2208	2223	16
	583	XS10G02913.2	AT	TA	2	19	111	148	38
	584	XS10G02931.1	AC	GT	2	8	286	301	16
	585	XS10G02937.1	AAAG	AAGA	4	4	1556	1571	16
	586	XS10G02956.1	AG	TC	2	7	569	582	14
	587	XS10G02957.1	AG	TC	2	8	150	165	16
	588	XS10G02957.1	A	T	1	16	598	613	16
	589	XS10G02967.1	AAT	TAT	3	5	773	787	15
	590	XS10G02968.1	ACC	GGT	3	6	295	312	18
	591	XS10G02969.1	AGG	CTC	3	7	65	85	21
	592	XS10G02971.2	AAGCAG	AGAAGC	6	4	564	587	24
	593	XS10G02975.1	A	T	1	12	216	227	12
	594	XS10G02982.1	AAT	ATT	3	5	1145	1159	15
	595	XS10G02999.1	A	T	1	14	1564	1577	14
	596	XS10G02999.1	A	A	1	18	1907	1924	18
	597	XS10G02999.1	A	A	1	13	2767	2779	13
	598	XS10G02999.2	AGC	GCA	3	6	774	791	18
	599	XS10G03003.1	AGC	CAG	3	5	1014	1028	15
	600	XS10G03004.1	A	T	1	21	458	478	21
	601	XS10G03007.1	A	A	1	12	219	230	12
	602	XS10G03012.1	AAC	AAC	3	6	1135	1152	18
	603	XS10G03017.3	A	T	1	17	1048	1064	17
	604	XS10G03018.1	AGG	TCC	3	5	15	29	15
	605	XS10G03029.2	AT	AT	2	11	204	225	22
	606	XS10G03035.1	AAG	TCT	3	8	412	435	24
	607	XS10G03037.2	A	T	1	12	1254	1265	12
	608	XS10G03038.1	AAG	GAA	3	6	52	69	18
	609	XS10G03043.2	AAAG	AAAG	4	4	1376	1391	16
	610	XS10G03047.1	AC	CA	2	7	165	178	14
	611	XS10G03048.2	AT	TA	2	6	479	490	12
	612	XS10G03061.1	CCG	GCC	3	5	328	342	15
	613	XS10G03061.1	ATG	TAC	3	5	885	899	15
	614	XS10G03061.1	AAG	AGA	3	6	1109	1126	18
	615	XS10G03073.1	A	A	1	13	2535	2547	13
	616	XS10G03074.1	AAG	AGA	3	5	1811	1825	15
	617	XS10G03077.2	AT	TA	2	10	1547	1566	20
	618	XS10G03077.2	AC	CA	2	6	1567	1578	12
	619	XS10G03077.2	AC	CA	2	8	2293	2308	16
	620	XS10G03077.2	AG	TC	2	12	2595	2618	24
	621	XS10G03077.2	AC	AC	2	6	2619	2630	12
	622	XS10G03083.1	AT	AT	2	6	1447	1458	12
	623	XS10G03085.1	AAG	AAG	3	5	285	299	15
	624	XS10G03094.1	AAG	GAA	3	5	108	122	15
	625	XS10G03098.1	AGC	AGC	3	6	2325	2342	18
	626	XS10G03101.1	AAG	AAG	3	5	991	1005	15
	627	XS10G03102.1	ACC	CAC	3	8	586	609	24
	628	XS10G03113.1	AAG	AAG	3	5	991	1005	15
	629	XS10G03115.1	ACC	CAC	3	7	586	606	21
	630	XS10G03119.1	AAG	TCT	3	5	73	87	15
	631	XS10G03123.1	A	T	1	18	78	95	18
	632	XS10G03134.1	AT	AT	2	22	116	159	44
	633	XS10G03143.1	AAG	AGA	3	5	525	539	15
	634	XS10G03145.1	AAG	CTT	3	5	224	238	15
	635	XS10G03148.1	AAG	GAA	3	5	65	79	15
	636	XS10G03152.4	A	A	1	18	3272	3289	18
	637	XS10G03189.1	A	A	1	18	1128	1145	18
	638	XS10G03194.2	A	T	1	20	1208	1227	20
	639	XS10G03194.2	A	T	1	17	2670	2686	17
	640	XS10G03199.5	AG	TC	2	6	1578	1589	12
	641	XS10G03206.2	AC	GT	2	8	134	149	16
	642	XS10G03213.1	CCG	CCG	3	6	325	342	18
	643	XS10G03217.1	ACC	GGT	3	8	3028	3051	24
	644	XS10G03219.1	AAT	ATT	3	9	1577	1603	27
	645	XS10G03234.1	A	T	1	15	311	325	15
	646	XS10G03234.1	A	T	1	15	389	403	15
	647	XS10G03234.1	AG	CT	2	7	2947	2960	14
	648	XS10G03249.1	AG	TC	2	8	22	37	16
	649	XS10G03292.1	AG	TC	2	7	1997	2010	14
	650	XS10G03292.1	AC	CA	2	8	2016	2031	16
	651	XS10G03293.3	A	T	1	14	2085	2098	14
	652	XS10G03307.2	A	A	1	20	1835	1854	20
	653	XS10G03309.1	A	A	1	13	17	29	13
	654	XS10G03334.1	C	G	1	12	441	452	12
	655	XS10G03338.2	A	T	1	12	635	646	12
	656	XS10G03338.2	AAT	AAT	3	5	974	988	15
	657	XS10G03338.2	AC	AC	2	9	1094	1111	18
	658	XS10G03338.2	AG	TC	2	6	2450	2461	12
	659	XS10G03339.1	AAT	ATT	3	5	450	464	15
	660	XS10G03366.1	AGAGGG	AGAGGG	6	4	4248	4271	24
	661	XS10G03367.5	A	A	1	17	587	603	17
	662	XS10G03367.5	A	T	1	15	2611	2625	15
	663	XS10G03373.2	ACG	CTG	3	8	1700	1723	24
	664	XS10G03381.1	AAT	TAA	3	6	315	332	18
	665	XS10G03381.1	ATC	TAG	3	6	333	350	18
	666	XS10G03384.1	AAG	CTT	3	6	59	76	18
	667	XS10G03384.1	A	T	1	13	2350	2362	13
	668	XS10G03384.1	A	T	1	15	2491	2505	15
	669	XS10G03396.1	A	T	1	17	203	219	17
	670	XS10G03408.1	AAAG	TTTC	4	4	3990	4005	16
	671	XS10G03408.1	A	T	1	16	4006	4021	16
	672	XS10G03423.2	AT	AT	2	9	256	273	18
	673	XS10G03428.1	AG	CT	2	7	455	468	14
	674	XS10G03430.2	A	A	1	18	337	354	18
	675	XS10G03439.1	A	A	1	18	1019	1036	18
	676	XS10G03439.1	A	A	1	19	3740	3758	19
	677	XS10G03439.1	A	T	1	12	4258	4269	12
	678	XS10G03439.1	AT	AT	2	11	5992	6013	22
	679	XS10G03456.2	AAT	TTA	3	6	278	295	18
	680	XS10G03464.1	A	T	1	20	2232	2251	20
	681	XS10G03464.1	AT	TA	2	7	2271	2284	14
	682	XS10G03464.1	A	T	1	17	3510	3526	17
	683	XS10G03480.3	A	T	1	13	1757	1769	13
	684	XS10G03485.1	A	A	1	16	437	452	16
	685	XS10G03487.1	AG	AG	2	6	87	98	12
	686	XS10G03491.1	AAG	TCT	3	7	2592	2612	21
	687	XS10G03495.2	AG	CT	2	7	74	87	14
	688	XS10G03518.3	AAG	AGA	3	5	82	96	15
	689	XS10G03524.1	AAG	AGA	3	5	1559	1573	15
	690	XS10G03529.1	ATC	CAT	3	5	107	121	15
	691	XS10G03544.1	A	T	1	20	62	81	20
	692	XS10G03547.1	A	T	1	14	1121	1134	14
	693	XS10G03548.1	AAG	CTT	3	9	1898	1924	27
	694	XS10G03556.2	A	T	1	13	1185	1197	13
	695	XS10G03579.3	A	A	1	12	1729	1740	12
	696	XS10G03582.1	AG	TC	2	7	472	485	14
	697	XS10G03591.1	AACATC	TGATGT	6	4	206	229	24
	698	XS10G03605.1	ACC	CCA	3	5	778	792	15
	699	XS10G03620.1	AG	CT	2	7	4001	4014	14
	700	XS10G03626.1	ACC	CAC	3	5	167	181	15
	701	XS10G03626.1	ACC	GGT	3	5	478	492	15
	702	XS10G03627.1	ACG	GCT	3	5	130	144	15
	703	XS10G03629.1	A	T	1	16	1574	1589	16
	704	XS10G03629.1	A	T	1	16	2922	2937	16
	705	XS10G03631.1	ATC	TGA	3	6	216	233	18
	706	XS10G03631.1	AAG	GAA	3	6	712	729	18
	707	XS10G03633.1	AAG	CTT	3	5	32	46	15
	708	XS10G03635.2	AAG	AAG	3	5	721	735	15
	709	XS10G03640.1	ATC	ATG	3	5	449	463	15
	710	XS10G03644.1	ATC	TCA	3	5	988	1002	15
	711	XS10G03646.1	AAG	TTC	3	7	402	422	21
	712	XS10G03646.1	AAG	GAA	3	5	1037	1051	15
	713	XS10G03646.1	ACC	TGG	3	5	1107	1121	15
	714	XS10G03652.1	ACC	GTG	3	5	572	586	15
	715	XS10G03658.2	AAT	TAT	3	6	1741	1758	18
	716	XS10G03663.1	ATG	ACT	3	7	502	522	21
	717	XS10G03663.1	ATC	GAT	3	5	1435	1449	15
	718	XS10G03663.1	ATC	ATC	3	5	1736	1750	15
	719	XS10G03663.1	ATC	TGA	3	8	1785	1808	24
	720	XS10G03668.1	A	A	1	16	753	768	16
	721	XS10G03671.1	AAG	TCT	3	5	106	120	15
	722	XS10G03678.2	ACTGAG	GTCTCA	6	4	1133	1156	24
	723	XS10G03681.1	AAAT	TTTA	4	5	1501	1520	20
	724	XS10G03681.1	A	T	1	18	2596	2613	18
	725	XS10G03683.1	AT	TA	2	8	926	941	16
	726	XS10G03690.1	A	A	1	14	374	387	14
	727	XS10G03690.1	AAG	GAA	3	5	393	407	15
	728	XS10G03695.1	AAG	TCT	3	5	445	459	15
	729	XS10G03708.1	ACC	GGT	3	5	955	969	15
	730	XS10G03711.1	AG	TC	2	6	60	71	12
	731	XS10G03711.1	AAG	TTC	3	8	72	95	24
	732	XS10G03714.2	A	T	1	14	378	391	14
	733	XS10G03717.1	AAG	TCT	3	5	44	58	15
	734	XS10G03729.3	AG	TC	2	8	1453	1468	16
	735	XS10G03749.1	ACG	CTG	3	5	1049	1063	15
	736	XS10G03754.2	AG	TC	2	6	965	976	12
	737	XS10G03755.3	A	T	1	12	74	85	12
	738	XS10G03755.3	AC	GT	2	9	670	687	18
	739	XS10G03772.1	AAC	AAC	3	5	328	342	15
	740	XS10G03774.2	A	T	1	14	433	446	14
	741	XS10G03777.1	AAT	AAT	3	5	517	531	15
	742	XS10G03778.1	AT	TA	2	8	47	62	16
	743	XS10G03778.1	ATC	CAT	3	5	721	735	15
	744	XS10G03779.1	ATC	CAT	3	6	1103	1120	18
	745	XS10G03780.1	AGG	GAG	3	5	169	183	15
	746	XS10G03783.1	AAG	CTT	3	6	92	109	18
	747	XS10G03785.1	AGCCGG	GCTCCG	6	4	85	108	24
	748	XS10G03786.1	ATC	TCA	3	5	360	374	15
	749	XS10G03790.1	AGG	TCC	3	5	70	84	15
	750	XS10G03801.1	ATC	GAT	3	5	1762	1776	15
	751	XS10G03812.1	A	T	1	18	38	55	18
	752	XS10G03825.1	AGG	GAG	3	5	599	613	15
	753	XS10G03826.1	AGG	GAG	3	13	134	172	39
	754	XS10G03844.1	AAG	TTC	3	6	27	44	18
	755	XS10G03851.1	AG	CT	2	6	181	192	12
	756	XS10G03852.1	AGG	CCT	3	7	286	306	21
	757	XS10G03857.1	AAAAAT	ATTTTT	6	4	1384	1407	24
	758	XS10G03857.1	A	A	1	21	1568	1588	21
	759	XS10G03860.1	A	T	1	15	148	162	15
	760	XS10G03860.1	AT	TA	2	6	254	265	12
	761	XS10G03874.1	ATG	TAC	3	5	342	356	15
	762	XS10G03876.2	ATG	CTA	3	6	341	358	18
	763	XS10G03880.1	ATG	CTA	3	6	986	1003	18
	764	XS10G03885.1	A	T	1	13	38	50	13
	765	XS10G03886.1	AAC	AAC	3	5	1387	1401	15
	766	XS10G03886.1	AGG	CCT	3	5	1687	1701	15
	767	XS10G03888.1	AGG	GAG	3	6	219	236	18
	768	XS10G03890.1	AAG	AAG	3	7	232	252	21
	769	XS10G03890.1	AAT	TAA	3	7	261	281	21
	770	XS10G03890.1	AAC	ACA	3	5	605	619	15
	771	XS10G03894.1	ACC	TGG	3	5	231	245	15
	772	XS10G03898.1	AGG	GAG	3	8	481	504	24
	773	XS10G03899.1	A	T	1	18	797	814	18
	774	XS10G03902.2	AT	TA	2	10	69	88	20
	775	XS10G03906.1	AC	AC	2	8	2160	2175	16
	776	XS10G03911.1	ATG	TAC	3	5	132	146	15
	777	XS10G03912.1	AGC	CAG	3	6	58	75	18
	778	XS10G03913.1	AAG	AGA	3	5	9	23	15
	779	XS10G03913.1	AAG	AGA	3	8	36	59	24
	780	XS10G03919.1	ATC	TCA	3	5	43	57	15
	781	XS10G03921.1	AAAGAG	TTCTCT	6	4	77	100	24
	782	XS10G03923.1	ACG	GAC	3	6	156	173	18
	783	XS10G03926.2	A	T	1	14	179	192	14
	784	XS10G03929.1	ACC	CAC	3	6	1132	1149	18
	785	XS10G03932.1	ATG	TAC	3	5	2199	2213	15
	786	XS10G03932.1	ATC	ATC	3	5	5473	5487	15
	787	XS10G03932.1	ATC	ATC	3	5	6388	6402	15
	788	XS10G03932.1	ATC	TCA	3	6	7660	7677	18
	789	XS10G03940.2	AT	AT	2	9	1162	1179	18
	790	XS11G03947.2	A	T	1	12	1083	1094	12
	791	XS11G03950.1	ATC	TGA	3	5	591	605	15
	792	XS11G03951.1	AGC	AGC	3	6	1581	1598	18
	793	XS11G03951.1	A	A	1	15	3163	3177	15
	794	XS11G03951.1	A	T	1	17	3491	3507	17
	795	XS11G03951.1	AAC	AAC	3	6	3673	3690	18
	796	XS11G03958.1	AG	AG	2	7	170	183	14
	797	XS11G03961.1	AT	TA	2	7	478	491	14
	798	XS11G03995.1	ACC	GTG	3	6	470	487	18
	799	XS11G03995.1	AAG	GAA	3	5	505	519	15
	800	XS11G03999.1	AAC	CAA	3	7	274	294	21
	801	XS11G04001.2	A	T	1	14	820	833	14
	802	XS11G04024.1	ACG	TGC	3	6	651	668	18
	803	XS11G04025.1	AAGCAG	AGAAGC	6	4	282	305	24
	804	XS11G04039.1	ACC	GTG	3	5	230	244	15
	805	XS11G04048.1	AAGCAG	AGAAGC	6	4	282	305	24
	806	XS11G04049.1	ACG	TGC	3	6	651	668	18
	807	XS11G04055.1	ATC	CAT	3	5	922	936	15
	808	XS11G04057.1	AG	CT	2	11	236	257	22
	809	XS11G04057.1	AGG	TCC	3	5	501	515	15
	810	XS11G04057.1	ACC	CCA	3	5	822	836	15
	811	XS11G04059.1	AGC	CAG	3	6	399	416	18
	812	XS11G04060.1	A	T	1	17	643	659	17
	813	XS11G04061.1	AGG	GGA	3	9	349	375	27
	814	XS11G04063.1	ACC	CCA	3	5	73	87	15
	815	XS11G04063.1	AGC	GCA	3	5	686	700	15
	816	XS11G04073.1	A	A	1	13	97	109	13
	817	XS11G04076.1	CCG	GCC	3	5	42	56	15
	818	XS11G04087.1	ATC	TCA	3	5	1951	1965	15
	819	XS11G04090.1	ATC	TCA	3	5	441	455	15
	820	XS11G04090.1	ATC	ATC	3	6	641	658	18
	821	XS11G04090.1	AAC	CAA	3	5	667	681	15
	822	XS11G04090.1	ATC	CAT	3	6	682	699	18
	823	XS11G04096.2	A	T	1	16	1110	1125	16
	824	XS11G04106.1	ACC	TGG	3	5	552	566	15
	825	XS11G04107.1	A	T	1	16	2189	2204	16
	826	XS11G04108.1	ATC	GAT	3	5	1099	1113	15
	827	XS11G04109.1	AAC	TGT	3	5	383	397	15
	828	XS11G04109.1	AAG	GAA	3	5	596	610	15
	829	XS11G04113.1	ACC	CCA	3	6	1004	1021	18
	830	XS11G04114.1	AG	CT	2	6	37	48	12
	831	XS11G04126.1	A	A	1	21	1615	1635	21
	832	XS11G04127.1	AG	AG	2	6	212	223	12
	833	XS11G04129.1	ACC	GTG	3	5	265	279	15
	834	XS11G04129.1	ACC	TGG	3	6	504	521	18
	835	XS11G04130.1	AGC	CAG	3	5	124	138	15
	836	XS11G04132.1	ACC	ACC	3	5	1023	1037	15
	837	XS11G04139.3	A	T	1	12	549	560	12
	838	XS11G04141.1	A	A	1	14	204	217	14
	839	XS11G04150.1	AAG	AGA	3	8	57	80	24
	840	XS11G04168.1	AAG	GAA	3	5	19	33	15
	841	XS11G04170.1	AAC	AAC	3	6	347	364	18
	842	XS11G04178.2	AT	AT	2	11	1055	1076	22
	843	XS11G04178.2	A	T	1	13	1415	1427	13
	844	XS11G04182.1	AT	AT	2	8	936	951	16
	845	XS11G04197.1	AGC	CAG	3	5	27	41	15
	846	XS11G04203.1	AAAT	TTAT	4	4	150	165	16
	847	XS11G04208.2	AGC	CAG	3	5	2219	2233	15
	848	XS11G04237.1	AAC	ACA	3	6	1352	1369	18
	849	XS11G04237.1	AGC	GCA	3	6	1370	1387	18
	850	XS11G04248.1	AG	CT	2	8	283	298	16
	851	XS11G04264.1	AAG	TCT	3	5	61	75	15
	852	XS11G04264.1	AAG	TTC	3	5	207	221	15
	853	XS11G04268.3	AAGC	CAAG	4	5	3126	3145	20
	854	XS11G04275.1	A	A	1	14	1598	1611	14
	855	XS11G04277.1	A	A	1	12	2206	2217	12
	856	XS11G04278.1	A	T	1	16	670	685	16
	857	XS11G04278.1	A	T	1	19	2890	2908	19
	858	XS11G04279.1	ACC	ACC	3	6	72	89	18
	859	XS11G04291.1	A	A	1	12	712	723	12
	860	XS11G04294.1	A	A	1	14	79	92	14
	861	XS11G04311.1	A	A	1	21	75	95	21
	862	XS11G04312.1	ACC	GTG	3	5	170	184	15
	863	XS11G04321.5	AG	CT	2	16	1766	1797	32
	864	XS11G04321.7	AG	CT	2	10	1647	1666	20
	865	XS11G04328.1	AG	TC	2	8	228	243	16
	866	XS11G04338.1	C	G	1	16	550	565	16
	867	XS11G04357.6	A	A	1	13	1505	1517	13
	868	XS11G04360.1	A	T	1	12	828	839	12
	869	XS11G04360.1	A	T	1	13	2139	2151	13
	870	XS11G04364.1	ACC	TGG	3	5	876	890	15
	871	XS11G04382.1	A	A	1	20	1617	1636	20
	872	XS11G04418.3	A	A	1	15	679	693	15
	873	XS11G04423.1	ACC	ACC	3	8	1094	1117	24
	874	XS11G04425.1	A	T	1	13	915	927	13
	875	XS11G04426.1	A	A	1	13	444	456	13
	876	XS11G04432.1	ATC	TGA	3	5	1725	1739	15
	877	XS11G04454.1	ACG	GAC	3	5	754	768	15
	878	XS11G04455.1	A	A	1	12	843	854	12
	879	XS11G04467.2	AT	AT	2	15	1268	1297	30
	880	XS11G04470.2	CCG	GCG	3	6	38	55	18
	881	XS11G04476.1	AAC	CAA	3	5	30	44	15
	882	XS11G04479.2	A	T	1	12	154	165	12
	883	XS11G04479.2	AAG	AAG	3	5	718	732	15
	884	XS11G04482.3	AC	AC	2	10	521	540	20
	885	XS11G04482.3	AT	AT	2	7	2606	2619	14
	886	XS11G04485.1	AAG	AAG	3	6	637	654	18
	887	XS11G04486.4	A	T	1	13	976	988	13
	888	XS11G04500.1	A	T	1	13	1301	1313	13
	889	XS11G04501.1	AG	TC	2	11	1239	1260	22
	890	XS11G04501.1	ATAG	TATC	4	4	1271	1286	16
	891	XS11G04506.1	AC	TG	2	10	2604	2623	20
	892	XS11G04522.1	A	T	1	12	3399	3410	12
	893	XS11G04532.1	A	A	1	13	1006	1018	13
	894	XS11G04532.1	A	T	1	17	2032	2048	17
	895	XS11G04532.1	AT	AT	2	6	2140	2151	12
	896	XS11G04532.1	AAG	AAG	3	6	2956	2973	18
	897	XS11G04537.1	A	A	1	14	916	929	14
	898	XS11G04542.1	AG	GA	2	8	2202	2217	16
	899	XS11G04561.1	AT	TA	2	7	2014	2027	14
	900	XS11G04589.1	ACC	TGG	3	5	1011	1025	15
	901	XS11G04596.1	ACC	TGG	3	5	813	827	15
	902	XS11G04607.1	AAAG	TCTT	4	4	1121	1136	16
	903	XS11G04609.1	AG	AG	2	6	574	585	12
	904	XS11G04610.1	A	T	1	19	1651	1669	19
	905	XS11G04616.2	A	T	1	12	2059	2070	12
	906	XS11G04621.1	A	T	1	12	467	478	12
	907	XS11G04621.1	A	T	1	17	1493	1509	17
	908	XS11G04623.2	AGC	CAG	3	5	289	303	15
	909	XS11G04629.2	AGG	GGA	3	5	642	656	15
	910	XS11G04631.1	AGC	GCA	3	5	456	470	15
	911	XS11G04634.1	A	T	1	16	159	174	16
	912	XS11G04647.1	A	T	1	13	549	561	13
	913	XS11G04651.2	A	T	1	12	1105	1116	12
	914	XS11G04652.1	AGC	AGC	3	5	206	220	15
	915	XS11G04653.1	AAAT	ATTT	4	5	1513	1532	20
	916	XS11G04677.3	AG	AG	2	6	20	31	12
	917	XS11G04678.2	ACC	TGG	3	5	363	377	15
	918	XS11G04678.2	ACC	GGT	3	6	547	564	18
	919	XS11G04684.1	AAG	GAA	3	6	46	63	18
	920	XS11G04687.1	AAG	GAA	3	6	1768	1785	18
	921	XS11G04688.1	AGG	TCC	3	10	1146	1175	30
	922	XS11G04697.2	A	T	1	14	3110	3123	14
	923	XS11G04698.1	A	T	1	14	1122	1135	14
	924	XS11G04700.1	AAG	AGA	3	9	2625	2651	27
	925	XS11G04723.1	A	T	1	17	1333	1349	17
	926	XS11G04725.1	ACC	CCA	3	13	476	514	39
	927	XS11G04736.1	ACG	GCT	3	5	696	710	15
	928	XS11G04745.2	AGG	GAG	3	5	286	300	15
	929	XS11G04754.2	ATCC	ATGG	4	5	2666	2685	20
	930	XS11G04756.1	AAC	ACA	3	5	8	22	15
	931	XS11G04757.1	AGC	AGC	3	5	28	42	15
	932	XS11G04758.2	AGG	GAG	3	7	161	181	21
	933	XS11G04758.2	A	A	1	16	614	629	16
	934	XS11G04758.2	AT	TA	2	7	1059	1072	14
	935	XS11G04781.1	AGC	CAG	3	5	76	90	15
	936	XS11G04781.1	ACC	TGG	3	7	3337	3357	21
	937	XS11G04802.1	AGG	GAG	3	6	229	246	18
	938	XS11G04813.1	AG	CT	2	8	696	711	16
	939	XS11G04816.1	AGG	GAG	3	5	83	97	15
	940	XS11G04818.1	AG	TC	2	25	45	94	50
	941	XS11G04819.1	AGC	CAG	3	5	331	345	15
	942	XS11G04819.1	ACC	ACC	3	5	353	367	15
	943	XS11G04819.1	AG	CT	2	6	665	676	12
	944	XS11G04819.1	AAT	TAA	3	5	1173	1187	15
	945	XS11G04819.1	AAC	ACA	3	8	1737	1760	24
	946	XS11G04837.1	ATC	TGA	3	5	840	854	15
	947	XS11G04837.1	ACG	TGC	3	5	1098	1112	15
	948	XS11G04837.1	AAG	TTC	3	5	1701	1715	15
	949	XS11G04837.1	AAC	AAC	3	9	1951	1977	27
	950	XS11G04845.1	AGC	CAG	3	5	612	626	15
	951	XS11G04849.1	AAT	TAT	3	5	617	631	15
	952	XS11G04854.1	AGG	CTC	3	6	126	143	18
	953	XS11G04854.1	AGG	CTC	3	6	1377	1394	18
	954	XS11G04855.1	AAG	TTC	3	5	31	45	15
	955	XS11G04860.1	A	T	1	12	1254	1265	12
	956	XS11G04862.1	AAG	CTT	3	5	233	247	15
	957	XS11G04863.2	A	T	1	17	774	790	17
	958	XS11G04865.2	AAGG	GAAG	4	4	342	357	16
	959	XS11G04873.1	A	A	1	12	3694	3705	12
	960	XS11G04875.2	AG	TC	2	6	1680	1691	12
	961	XS11G04885.1	AAG	TTC	3	5	15	29	15
	962	XS11G04891.1	ATC	TGA	3	5	870	884	15
	963	XS11G04896.1	ACC	GGT	3	5	643	657	15
	964	XS11G04896.1	ATC	TGA	3	5	1206	1220	15
	965	XS11G04919.1	AT	AT	2	7	1190	1203	14
	966	XS11G04927.1	AG	CT	2	9	4057	4074	18
	967	XS11G04930.1	AAG	GAA	3	6	328	345	18
	968	XS11G04935.1	AAG	TCT	3	5	88	102	15
	969	XS11G04941.1	A	T	1	16	7	22	16
	970	XS11G04943.1	AAG	GAA	3	9	511	537	27
	971	XS11G04944.7	A	T	1	16	117	132	16
	972	XS11G04947.1	ATC	ATC	3	6	887	904	18
	973	XS11G04948.2	AAG	GAA	3	5	1171	1185	15
	974	XS11G04948.2	AGG	GAG	3	6	1195	1212	18
	975	XS11G04948.2	A	A	1	15	1842	1856	15
	976	XS11G04949.1	AG	GA	2	6	32	43	12
	977	XS11G04950.1	AGG	GAG	3	5	94	108	15
	978	XS11G04950.1	ACC	TGG	3	5	249	263	15
	979	XS11G04950.1	AAT	TAA	3	8	321	344	24
	980	XS11G04950.1	ACACCG	GGTGTC	6	4	724	747	24
	981	XS11G04950.1	CCG	GGC	3	6	775	792	18
	982	XS11G04954.2	A	T	1	13	161	173	13
	983	XS11G04955.1	A	T	1	18	463	480	18
	984	XS11G04971.3	AAG	TTC	3	7	3347	3367	21
	985	XS11G04979.1	ATC	ATC	3	5	935	949	15
	986	XS11G04979.1	AGC	CAG	3	6	955	972	18
	987	XS11G04981.1	AG	AG	2	16	4522	4553	32
	988	XS11G04982.1	AAG	AGA	3	5	48	62	15
	989	XS11G04989.1	AAC	AAC	3	5	10	24	15
	990	XS11G04990.2	A	T	1	21	325	345	21
	991	XS11G05002.3	AAAATC	AAATCA	6	4	366	389	24
	992	XS11G05003.1	ACC	TGG	3	5	24	38	15
	993	XS11G05007.5	A	A	1	16	2131	2146	16
	994	XS11G05018.4	A	A	1	14	650	663	14
	995	XS11G05018.4	A	T	1	21	1472	1492	21
	996	XS11G05018.5	AAT	TAT	3	7	1381	1401	21
	997	XS11G05019.1	AG	CT	2	10	2861	2880	20
	998	XS11G05023.3	A	T	1	15	727	741	15
	999	XS11G05032.2	A	T	1	21	1564	1584	21
	1000	XS11G05036.1	A	A	1	13	1092	1104	13
	1001	XS11G05045.1	ACC	TGG	3	5	192	206	15
	1002	XS11G05050.1	A	A	1	12	2180	2191	12
	1003	XS11G05053.1	AAC	ACA	3	5	36	50	15
	1004	XS11G05058.1	A	T	1	16	328	343	16
	1005	XS12G05075.1	AAG	AAG	3	6	80	97	18
	1006	XS12G05077.1	AG	TC	2	6	297	308	12
	1007	XS12G05078.1	ACC	GGT	3	5	454	468	15
	1008	XS12G05078.1	ATC	ATC	3	5	512	526	15
	1009	XS12G05086.1	AT	AT	2	11	1361	1382	22
	1010	XS12G05088.1	AG	CT	2	14	1162	1189	28
	1011	XS12G05096.1	ACG	GCT	3	5	559	573	15
	1012	XS12G05098.1	AAC	TTG	3	5	188	202	15
	1013	XS12G05098.1	AAG	AGA	3	6	368	385	18
	1014	XS12G05098.1	AAG	TCT	3	6	460	477	18
	1015	XS12G05098.1	A	A	1	16	2159	2174	16
	1016	XS12G05098.1	AAACC	AAACC	5	4	2199	2218	20
	1017	XS12G05098.1	AGC	CAG	3	6	2354	2371	18
	1018	XS12G05098.1	A	A	1	14	2760	2773	14
	1019	XS12G05100.1	A	T	1	26	771	796	26
	1020	XS12G05103.1	AAG	TCT	3	6	67	84	18
	1021	XS12G05107.1	A	T	1	13	226	238	13
	1022	XS12G05114.1	AAC	TGT	3	5	615	629	15
	1023	XS12G05114.1	A	T	1	18	750	767	18
	1024	XS12G05114.1	AG	CT	2	6	855	866	12
	1025	XS12G05116.1	AAG	AAG	3	7	2276	2296	21
	1026	XS12G05121.1	ATC	ATC	3	6	233	250	18
	1027	XS12G05128.1	AAC	CAA	3	6	411	428	18
	1028	XS12G05128.1	ATG	TAC	3	5	654	668	15
	1029	XS12G05128.1	ATG	CTA	3	5	956	970	15
	1030	XS12G05129.2	A	T	1	20	406	425	20
	1031	XS12G05129.2	AT	TA	2	14	638	665	28
	1032	XS12G05140.2	ATC	TCA	3	7	13	33	21
	1033	XS12G05149.4	AT	TA	2	6	864	875	12
	1034	XS12G05149.4	AAG	AGA	3	5	953	967	15
	1035	XS12G05172.1	AAG	AGA	3	5	78	92	15
	1036	XS12G05172.1	AATCCC	ATTGGG	6	4	829	852	24
	1037	XS12G05177.3	AAC	TTG	3	5	323	337	15
	1038	XS12G05186.1	AGG	CTC	3	5	140	154	15
	1039	XS12G05188.1	AG	AG	2	17	2253	2286	34
	1040	XS12G05189.1	AAG	TTC	3	5	8	22	15
	1041	XS12G05189.1	ACG	TCG	3	5	29	43	15
	1042	XS12G05189.1	AAG	TTC	3	29	86	172	87
	1043	XS12G05189.1	AAG	CTT	3	14	361	402	42
	1044	XS12G05189.1	AAG	CTT	3	6	511	528	18
	1045	XS12G05189.1	AAG	CTT	3	10	673	702	30
	1046	XS12G05189.1	AAG	TCT	3	7	1199	1219	21
	1047	XS12G05189.1	AAG	CTT	3	6	1348	1365	18
	1048	XS12G05198.3	ATC	ATG	3	5	23	37	15
	1049	XS12G05198.3	AAG	GAA	3	5	58	72	15
	1050	XS12G05198.3	A	A	1	13	317	329	13
	1051	XS12G05215.1	AAG	CTT	3	6	134	151	18
	1052	XS12G05225.1	ATC	ATG	3	5	1565	1579	15
	1053	XS12G05230.1	ACG	TGC	3	5	3813	3827	15
	1054	XS12G05254.1	AG	TC	2	6	53	64	12
	1055	XS12G05291.1	AG	CT	2	7	858	871	14
	1056	XS12G05299.2	AT	TA	2	10	1995	2014	20
	1057	XS12G05299.2	AT	TA	2	9	2083	2100	18
	1058	XS12G05311.1	ACC	GGT	3	5	85	99	15
	1059	XS12G05318.1	AG	GA	2	8	354	369	16
	1060	XS12G05320.2	A	A	1	14	2157	2170	14
	1061	XS12G05323.1	AAC	ACA	3	6	30	47	18
	1062	XS12G05325.1	ACG	CTG	3	5	572	586	15
	1063	XS12G05341.1	AT	AT	2	7	1224	1237	14
	1064	XS12G05342.1	AGC	CAG	3	5	184	198	15
	1065	XS12G05343.1	C	C	1	13	234	246	13
	1066	XS12G05354.1	A	T	1	17	2333	2349	17
	1067	XS12G05357.1	AAG	AAG	3	5	146	160	15
	1068	XS12G05361.1	AT	AT	2	15	328	357	30
	1069	XS12G05378.3	A	A	1	13	1143	1155	13
	1070	XS12G05392.1	AT	TA	2	6	67	78	12
	1071	XS12G05397.1	AG	TC	2	19	555	592	38
	1072	XS12G05402.1	AG	TC	2	10	535	554	20
	1073	XS12G05405.1	AGG	GGA	3	5	163	177	15
	1074	XS12G05408.1	AGC	CAG	3	5	82	96	15
	1075	XS12G05409.1	ATC	ATC	3	6	44	61	18
	1076	XS12G05416.1	ATC	ATC	3	6	312	329	18
	1077	XS12G05420.1	CCG	GCC	3	7	1173	1193	21
	1078	XS12G05429.1	AAT	AAT	3	8	1906	1929	24
	1079	XS12G05432.1	AAG	CTT	3	10	17	46	30
	1080	XS12G05441.1	ATG	ACT	3	6	205	222	18
	1081	XS12G05441.1	AAT	ATA	3	8	833	856	24
	1082	XS12G05445.1	AAAAG	TCTTT	5	4	1049	1068	20
	1083	XS12G05454.1	A	A	1	18	2542	2559	18
	1084	XS12G05456.1	ATC	ATG	3	5	106	120	15
	1085	XS12G05459.1	AACCAG	AACCAG	6	4	263	286	24
	1086	XS12G05461.1	AGG	GAG	3	5	32	46	15
	1087	XS12G05461.1	ATC	ATC	3	5	275	289	15
	1088	XS12G05478.1	AGG	GAG	3	5	220	234	15
	1089	XS12G05479.1	AAC	AAC	3	6	152	169	18
	1090	XS12G05480.2	A	A	1	15	566	580	15
	1091	XS12G05495.1	AAC	AAC	3	6	409	426	18
	1092	XS12G05500.1	ACC	CAC	3	5	151	165	15
	1093	XS12G05508.1	A	A	1	19	1577	1595	19
	1094	XS12G05521.1	AT	TA	2	10	3402	3421	20
	1095	XS12G05528.1	A	A	1	12	31	42	12
	1096	XS12G05528.1	A	A	1	12	129	140	12
	1097	XS12G05534.1	AACC	GTTG	4	5	615	634	20
	1098	XS12G05535.1	AAC	AAC	3	5	46	60	15
	1099	XS12G05535.1	AGC	GCA	3	5	366	380	15
	1100	XS12G05535.1	AATT	ATTA	4	5	1444	1463	20
	1101	XS12G05535.1	AT	AT	2	10	1954	1973	20
	1102	XS12G05535.1	A	A	1	14	2657	2670	14
	1103	XS12G05537.1	A	A	1	16	987	1002	16
	1104	XS12G05538.1	AAC	AAC	3	5	1009	1023	15
	1105	XS12G05542.1	ACC	TGG	3	6	39	56	18
	1106	XS12G05542.1	AGG	GGA	3	5	145	159	15
	1107	XS12G05542.1	ACC	TGG	3	5	180	194	15
	1108	XS12G05542.1	AAG	TCT	3	7	502	522	21
	1109	XS12G05542.1	AATCAG	CAGAAT	6	4	872	895	24
	1110	XS12G05552.2	AGG	GGA	3	5	427	441	15
	1111	XS12G05552.2	ATC	TGA	3	5	567	581	15
	1112	XS12G05561.1	A	T	1	12	2034	2045	12
	1113	XS12G05561.1	A	T	1	13	2322	2334	13
	1114	XS12G05562.1	AAG	GAA	3	5	670	684	15
	1115	XS12G05575.1	ACC	CCA	3	6	730	747	18
	1116	XS12G05575.1	ACC	CCA	3	5	853	867	15
	1117	XS12G05585.1	ACC	TGG	3	5	201	215	15
	1118	XS12G05594.1	A	T	1	12	1723	1734	12
	1119	XS12G05599.1	ACC	CCA	3	5	556	570	15
	1120	XS12G05605.1	AT	TA	2	10	316	335	20
	1121	XS12G05618.2	AC	TG	2	9	185	202	18
	1122	XS12G05621.2	AAT	TTA	3	5	4825	4839	15
	1123	XS12G05623.1	AG	GA	2	6	417	428	12
	1124	XS12G05623.1	AG	GA	2	6	1485	1496	12
	1125	XS12G05627.2	A	A	1	17	3953	3969	17
	1126	XS12G05635.1	AG	AG	2	7	608	621	14
	1127	XS12G05641.1	AGG	GAG	3	5	1253	1267	15
	1128	XS12G05643.1	AGG	GAG	3	5	1106	1120	15
	1129	XS12G05645.1	AAG	CTT	3	6	1187	1204	18
	1130	XS12G05653.1	A	T	1	15	1858	1872	15
	1131	XS12G05657.1	AGC	AGC	3	5	97	111	15
	1132	XS12G05657.1	ATC	TCA	3	5	327	341	15
	1133	XS12G05657.1	AAC	ACA	3	5	394	408	15
	1134	XS12G05657.1	ATC	ATC	3	6	1286	1303	18
	1135	XS12G05659.2	AG	TC	2	10	231	250	20
	1136	XS12G05667.2	AG	GA	2	17	246	279	34
	1137	XS12G05668.1	AG	CT	2	6	1863	1874	12
	1138	XS12G05681.1	AG	CT	2	6	62	73	12
	1139	XS12G05681.1	A	A	1	12	111	122	12
	1140	XS12G05682.1	ACG	ACG	3	5	52	66	15
	1141	XS12G05684.1	AGG	AGG	3	6	1199	1216	18
	1142	XS12G05689.1	AC	TG	2	9	1998	2015	18
	1143	XS12G05690.2	ATC	ATC	3	7	542	562	21
	1144	XS12G05691.1	A	T	1	15	455	469	15
	1145	XS12G05691.1	A	A	1	12	2604	2615	12
	1146	XS12G05699.1	CCG	CGC	3	5	86	100	15
	1147	XS12G05699.1	AAAT	AAAT	4	4	1652	1667	16
	1148	XS12G05700.1	AT	AT	2	8	1517	1532	16
	1149	XS12G05704.1	ACG	GCT	3	5	142	156	15
	1150	XS12G05704.1	ACC	ACC	3	6	1394	1411	18
	1151	XS12G05705.1	ACC	GTG	3	5	713	727	15
	1152	XS12G05710.3	ACC	GGT	3	6	6	23	18
	1153	XS12G05710.3	AAG	TTC	3	10	27	56	30
	1154	XS12G05711.1	AAG	GAA	3	10	616	645	30
	1155	XS12G05719.2	AG	TC	2	6	391	402	12
	1156	XS12G05720.1	AAT	TTA	3	11	249	281	33
	1157	XS12G05720.1	AAC	TTG	3	8	282	305	24
	1158	XS12G05725.2	ACC	CCA	3	5	26	40	15
	1159	XS12G05729.1	A	T	1	14	806	819	14
	1160	XS12G05734.1	ATC	GAT	3	5	234	248	15
	1161	XS12G05735.1	A	A	1	12	2329	2340	12
	1162	XS12G05743.1	A	T	1	14	165	178	14
	1163	XS12G05743.1	AT	AT	2	6	179	190	12
	1164	XS12G05743.1	A	T	1	13	450	462	13
	1165	XS12G05756.1	A	A	1	21	1665	1685	21
	1166	XS12G05777.5	A	T	1	12	2092	2103	12
	1167	XS12G05777.5	AAAG	TTTC	4	4	2106	2121	16
	1168	XS12G05788.5	A	T	1	12	345	356	12
	1169	XS12G05794.2	A	T	1	16	179	194	16
	1170	XS12G05795.4	A	T	1	15	117	131	15
	1171	XS12G05795.4	AC	TG	2	8	491	506	16
	1172	XS12G05795.6	AT	AT	2	12	1830	1853	24
	1173	XS12G05801.1	AC	TG	2	6	12	23	12
	1174	XS12G05810.1	A	T	1	13	1910	1922	13
	1175	XS12G05812.2	AGG	TCC	3	7	603	623	21
	1176	XS12G05825.1	AAT	AAT	3	5	1187	1201	15
	1177	XS12G05827.1	AGAGG	GAGGA	5	4	361	380	20
	1178	XS12G05846.1	AAG	TCT	3	8	94	117	24
	1179	XS12G05847.1	AC	GT	2	6	2753	2764	12
	1180	XS12G05847.1	AG	GA	2	11	2765	2786	22
	1181	XS12G05847.1	ATC	CAT	3	5	3274	3288	15
	1182	XS12G05852.1	A	A	1	12	1871	1882	12
	1183	XS12G05856.1	AAG	GAA	3	5	922	936	15
	1184	XS12G05862.2	A	T	1	18	160	177	18
	1185	XS12G05869.1	AAG	AAG	3	6	122	139	18
	1186	XS12G05869.1	AAG	AGA	3	5	379	393	15
	1187	XS12G05870.1	AGG	TCC	3	5	56	70	15
	1188	XS12G05870.1	AGG	TCC	3	6	85	102	18
	1189	XS12G05873.1	AT	AT	2	7	1409	1422	14
	1190	XS12G05888.1	A	A	1	16	184	199	16
	1191	XS12G05888.1	ACC	CCA	3	6	498	515	18
	1192	XS12G05893.1	ACC	ACC	3	5	34	48	15
	1193	XS12G05896.1	A	T	1	14	2075	2088	14
	1194	XS12G05898.2	AAAG	CTTT	4	4	3103	3118	16
	1195	XS12G05898.2	A	A	1	14	3340	3353	14
	1196	XS12G05912.1	AAG	TTC	3	5	33	47	15
	1197	XS12G05922.1	CCG	GCC	3	5	870	884	15
	1198	XS12G05941.1	ACC	GTG	3	6	23	40	18
	1199	XS12G05941.1	ACC	TGG	3	5	384	398	15
	1200	XS12G05942.2	A	A	1	13	2361	2373	13
	1201	XS12G05952.1	AT	AT	2	8	451	466	16
	1202	XS12G05953.2	ACC	CCA	3	5	57	71	15
	1203	XS12G05955.2	AGG	CCT	3	7	32	52	21
	1204	XS12G05956.1	AAG	GAA	3	5	127	141	15
	1205	XS12G05965.1	AAG	AAG	3	5	338	352	15
	1206	XS12G05969.1	A	T	1	13	261	273	13
	1207	XS12G05969.1	ATC	ATC	3	5	737	751	15
	1208	XS12G05972.1	ACC	GGT	3	5	715	729	15
	1209	XS12G05980.1	A	T	1	14	113	126	14
	1210	XS12G05980.1	AAG	TTC	3	7	174	194	21
	1211	XS12G05982.1	AC	GT	2	6	621	632	12
	1212	XS12G05997.1	A	A	1	14	466	479	14
	1213	XS12G05998.2	AAT	TTA	3	5	165	179	15
	1214	XS12G06000.1	AGG	GGA	3	6	54	71	18
	1215	XS12G06001.1	AAC	CAA	3	6	139	156	18
	1216	XS12G06002.1	CCG	CCG	3	6	307	324	18
	1217	XS12G06002.1	ATC	TCA	3	5	744	758	15
	1218	XS12G06004.1	AAG	AGA	3	5	755	769	15
	1219	XS12G06012.1	AAT	ATA	3	5	332	346	15
	1220	XS12G06024.1	AAC	AAC	3	5	102	116	15
	1221	XS12G06028.1	CCG	GCG	3	5	151	165	15
	1222	XS12G06029.1	AG	CT	2	12	1396	1419	24
	1223	XS12G06032.2	A	T	1	12	341	352	12
	1224	XS12G06041.1	ACCTCC	GGAGGT	6	4	982	1005	24
	1225	XS12G06042.2	A	T	1	17	2377	2393	17
	1226	XS12G06042.2	A	T	1	13	2863	2875	13
	1227	XS12G06043.3	A	T	1	14	280	293	14
	1228	XS12G06043.3	A	T	1	15	342	356	15
	1229	XS12G06043.3	A	T	1	14	607	620	14
	1230	XS12G06047.1	A	T	1	14	503	516	14
	1231	XS12G06047.1	AG	TC	2	9	1674	1691	18
	1232	XS12G06047.1	AT	TA	2	7	1692	1705	14
	1233	XS12G06047.1	AAT	ATT	3	6	1997	2014	18
	1234	XS12G06052.2	AT	AT	2	10	1085	1104	20
	1235	XS12G06052.3	AAT	ATA	3	7	20	40	21
	1236	XS12G06052.3	A	A	1	12	845	856	12
	1237	XS12G06056.1	ACG	ACG	3	5	77	91	15
	1238	XS12G06057.1	AAC	ACA	3	5	60	74	15
	1239	XS12G06058.2	AAAT	TTAT	4	5	2772	2791	20
	1240	XS12G06062.1	AAG	AGA	3	5	2089	2103	15
	1241	XS12G06064.1	CCG	CGC	3	5	333	347	15
	1242	XS12G06064.1	ACC	ACC	3	5	352	366	15
	1243	XS12G06069.1	CCG	GGC	3	5	163	177	15
	1244	XS12G06070.1	AAG	GAA	3	5	2692	2706	15
	1245	XS12G06070.1	ATG	ACT	3	5	3286	3300	15
	1246	XS12G06070.1	CCG	GCC	3	7	4107	4127	21
	1247	XS13G06075.1	AAG	TCT	3	7	76	96	21
	1248	XS13G06078.2	ACC	CAC	3	5	41	55	15
	1249	XS13G06079.1	ACG	TGC	3	6	1933	1950	18
	1250	XS13G06080.1	AGG	CCT	3	5	88	102	15
	1251	XS13G06081.1	ATC	TAG	3	6	255	272	18
	1252	XS13G06081.1	AGG	AGG	3	5	907	921	15
	1253	XS13G06081.1	A	A	1	14	2516	2529	14
	1254	XS13G06086.1	ATC	TCA	3	6	584	601	18
	1255	XS13G06086.1	AAC	AAC	3	7	690	710	21
	1256	XS13G06090.1	AGG	GAG	3	5	1259	1273	15
	1257	XS13G06090.1	A	T	1	13	1620	1632	13
	1258	XS13G06090.1	AT	AT	2	8	2559	2574	16
	1259	XS13G06090.1	AG	TC	2	9	2719	2736	18
	1260	XS13G06090.1	AT	TA	2	9	2737	2754	18
	1261	XS13G06090.1	A	T	1	17	2856	2872	17
	1262	XS13G06092.1	ACCTCG	GACCTC	6	4	148	171	24
	1263	XS13G06102.1	AG	CT	2	7	1312	1325	14
	1264	XS13G06106.1	AATC	ATTG	4	4	785	800	16
	1265	XS13G06107.3	AG	CT	2	10	119	138	20
	1266	XS13G06110.2	AAT	TTA	3	6	131	148	18
	1267	XS13G06111.1	AT	TA	2	8	951	966	16
	1268	XS13G06113.1	ACC	TGG	3	5	123	137	15
	1269	XS13G06136.1	A	T	1	12	663	674	12
	1270	XS13G06141.1	AAG	TTC	3	5	1007	1021	15
	1271	XS13G06143.1	AAT	ATT	3	6	1022	1039	18
	1272	XS13G06144.1	AGC	CAG	3	5	168	182	15
	1273	XS13G06146.1	AG	CT	2	6	3610	3621	12
	1274	XS13G06164.1	AC	TG	2	6	1614	1625	12
	1275	XS13G06169.1	AAC	ACA	3	5	611	625	15
	1276	XS13G06171.1	ATC	ATC	3	5	59	73	15
	1277	XS13G06182.3	A	T	1	14	1156	1169	14
	1278	XS13G06184.1	AAG	GAA	3	5	789	803	15
	1279	XS13G06187.1	ATC	ATC	3	5	1287	1301	15
	1280	XS13G06191.3	A	T	1	13	5071	5083	13
	1281	XS13G06191.3	A	T	1	12	5152	5163	12
	1282	XS13G06214.1	ATG	ACT	3	6	43	60	18
	1283	XS13G06217.2	AC	TG	2	8	494	509	16
	1284	XS13G06217.2	A	A	1	17	718	734	17
	1285	XS13G06217.2	AAT	ATT	3	5	3079	3093	15
	1286	XS13G06220.1	AT	TA	2	6	335	346	12
	1287	XS13G06223.1	AG	CT	2	6	147	158	12
	1288	XS13G06224.1	ACTCCG	TCCGAC	6	4	1100	1123	24
	1289	XS13G06230.1	A	A	1	13	122	134	13
	1290	XS13G06233.2	AG	TC	2	10	28	47	20
	1291	XS13G06234.1	AGG	CCT	3	6	43	60	18
	1292	XS13G06234.1	AAC	ACA	3	5	1385	1399	15
	1293	XS13G06239.1	A	T	1	12	3602	3613	12
	1294	XS13G06241.1	A	A	1	16	21	36	16
	1295	XS13G06242.1	A	A	1	18	125	142	18
	1296	XS13G06243.2	A	T	1	13	437	449	13
	1297	XS13G06284.1	AACCCC	CCCAAC	6	5	130	159	30
	1298	XS13G06286.1	AAG	GAA	3	5	858	872	15
	1299	XS13G06293.2	ACC	ACC	3	5	1004	1018	15
	1300	XS13G06296.3	A	T	1	16	1254	1269	16
	1301	XS13G06299.1	A	T	1	18	1116	1133	18
	1302	XS13G06300.2	AG	AG	2	6	153	164	12
	1303	XS13G06304.3	AC	TG	2	6	2924	2935	12
	1304	XS13G06304.3	AT	TA	2	6	3019	3030	12
	1305	XS13G06306.1	A	T	1	13	838	850	13
	1306	XS13G06306.1	A	A	1	16	2905	2920	16
	1307	XS13G06309.1	AAGCAG	TCTGCT	6	5	73	102	30
	1308	XS13G06313.1	A	A	1	14	1476	1489	14
	1309	XS13G06313.1	A	A	1	15	1586	1600	15
	1310	XS13G06314.1	AT	AT	2	11	5768	5789	22
	1311	XS13G06317.2	A	T	1	12	12	23	12
	1312	XS13G06338.1	CCG	CCG	3	5	227	241	15
	1313	XS13G06340.1	AAG	TCT	3	5	388	402	15
	1314	XS13G06355.1	AT	AT	2	7	3250	3263	14
	1315	XS13G06355.1	AT	AT	2	10	3289	3308	20
	1316	XS13G06355.1	AAG	TTC	3	9	3691	3717	27
	1317	XS13G06357.1	A	T	1	13	12	24	13
	1318	XS13G06368.1	AAG	AGA	3	6	280	297	18
	1319	XS13G06369.1	AAG	AGA	3	6	280	297	18
	1320	XS13G06370.1	AAG	AGA	3	7	280	300	21
	1321	XS13G06371.1	AAG	AGA	3	6	523	540	18
	1322	XS13G06373.1	AG	TC	2	7	2730	2743	14
	1323	XS13G06377.3	AAAAC	AAAAC	5	5	1360	1384	25
	1324	XS13G06380.1	ACC	CAC	3	8	295	318	24
	1325	XS13G06384.1	AG	CT	2	6	2966	2977	12
	1326	XS13G06403.1	AAT	TAA	3	5	246	260	15
	1327	XS13G06403.1	AAC	CAA	3	6	442	459	18
	1328	XS13G06404.2	A	A	1	17	1293	1309	17
	1329	XS13G06405.2	A	T	1	19	3364	3382	19
	1330	XS13G06406.1	AT	TA	2	6	727	738	12
	1331	XS13G06419.1	A	T	1	20	2005	2024	20
	1332	XS13G06419.1	A	T	1	13	2271	2283	13
	1333	XS13G06421.1	A	T	1	12	676	687	12
	1334	XS13G06421.1	AG	TC	2	10	772	791	20
	1335	XS13G06421.1	AG	TC	2	10	995	1014	20
	1336	XS13G06426.2	AG	TC	2	7	2270	2283	14
	1337	XS13G06426.2	AG	CT	2	6	2285	2296	12
	1338	XS13G06429.1	A	A	1	12	2631	2642	12
	1339	XS13G06430.1	AAG	AGA	3	5	1451	1465	15
	1340	XS13G06430.1	AAG	AAG	3	6	1615	1632	18
	1341	XS13G06437.1	AAG	GAA	3	5	1750	1764	15
	1342	XS13G06450.1	A	T	1	12	378	389	12
	1343	XS13G06465.1	A	A	1	18	909	926	18
	1344	XS13G06465.1	AT	TA	2	6	1315	1326	12
	1345	XS13G06466.1	A	T	1	17	2837	2853	17
	1346	XS13G06466.1	AC	TG	2	6	3315	3326	12
	1347	XS13G06480.1	A	T	1	12	2226	2237	12
	1348	XS13G06481.1	ATC	TCA	3	5	105	119	15
	1349	XS13G06484.3	AAT	TAA	3	6	686	703	18
	1350	XS13G06489.1	AAGGTG	GGTGAA	6	4	199	222	24
	1351	XS13G06492.1	AAG	TTC	3	6	503	520	18
	1352	XS13G06498.1	AAG	TTC	3	6	365	382	18
	1353	XS13G06502.1	AAG	TTC	3	8	86	109	24
	1354	XS13G06512.1	ACC	CCA	3	6	80	97	18
	1355	XS13G06519.1	AGG	CTC	3	7	2281	2301	21
	1356	XS13G06520.1	A	A	1	12	1096	1107	12
	1357	XS13G06526.1	AAT	TAT	3	6	243	260	18
	1358	XS13G06528.1	AG	CT	2	6	791	802	12
	1359	XS13G06528.1	ATC	GAT	3	5	1885	1899	15
	1360	XS13G06530.1	AG	TC	2	9	42	59	18
	1361	XS13G06534.1	ATC	ATG	3	5	122	136	15
	1362	XS13G06534.1	A	A	1	18	2125	2142	18
	1363	XS13G06539.1	ATC	GAT	3	5	640	654	15
	1364	XS13G06547.1	A	T	1	15	474	488	15
	1365	XS13G06547.1	AT	AT	2	10	1156	1175	20
	1366	XS13G06552.1	AAG	AGA	3	5	181	195	15
	1367	XS13G06552.1	ATC	CAT	3	6	755	772	18
	1368	XS13G06554.1	A	A	1	14	1485	1498	14
	1369	XS13G06555.1	AAG	AGA	3	7	3292	3312	21
	1370	XS13G06558.1	AAG	GAA	3	8	883	906	24
	1371	XS13G06562.1	AG	CT	2	14	116	143	28
	1372	XS13G06562.1	AG	TC	2	13	1086	1111	26
	1373	XS13G06578.1	ACC	CCA	3	5	111	125	15
	1374	XS13G06588.1	AAG	AGA	3	6	81	98	18
	1375	XS13G06591.1	A	A	1	14	383	396	14
	1376	XS13G06591.1	A	A	1	13	1958	1970	13
	1377	XS13G06594.2	A	A	1	12	4134	4145	12
	1378	XS13G06606.1	A	T	1	20	2268	2287	20
	1379	XS13G06607.1	A	A	1	13	1625	1637	13
	1380	XS13G06608.1	A	T	1	17	292	308	17
	1381	XS13G06608.1	AGC	GCA	3	5	1632	1646	15
	1382	XS13G06609.1	AAC	ACA	3	5	122	136	15
	1383	XS13G06615.1	ACG	CGA	3	5	309	323	15
	1384	XS13G06615.1	AGTCGG	GCCTCA	6	4	582	605	24
	1385	XS13G06616.1	CCG	GCG	3	5	1132	1146	15
	1386	XS13G06622.1	AT	AT	2	9	127	144	18
	1387	XS13G06630.1	A	T	1	12	62	73	12
	1388	XS13G06646.2	AAC	CAA	3	5	661	675	15
	1389	XS13G06658.1	A	T	1	16	635	650	16
	1390	XS13G06658.1	AAC	CAA	3	6	1724	1741	18
	1391	XS13G06707.1	ACC	GGT	3	6	310	327	18
	1392	XS13G06708.1	A	T	1	15	619	633	15
	1393	XS13G06710.1	CCG	CGG	3	7	39	59	21
	1394	XS13G06710.1	AAT	AAT	3	10	766	795	30
	1395	XS13G06711.1	AGC	CAG	3	7	11	31	21
	1396	XS13G06711.1	AAG	AAG	3	5	445	459	15
	1397	XS13G06714.2	AC	TG	2	15	3008	3037	30
	1398	XS13G06720.1	A	T	1	13	676	688	13
	1399	XS13G06730.2	A	T	1	12	1060	1071	12
	1400	XS13G06731.2	AG	TC	2	8	1958	1973	16
	1401	XS13G06746.2	ATC	ATC	3	7	122	142	21
	1402	XS13G06755.1	AAAT	TTTA	4	5	678	697	20
	1403	XS13G06774.1	AGG	CCT	3	5	787	801	15
	1404	XS13G06784.1	ATC	ATC	3	5	2112	2126	15
	1405	XS13G06816.1	AT	AT	2	7	2567	2580	14
	1406	XS13G06817.3	A	T	1	12	1560	1571	12
	1407	XS13G06818.1	AG	TC	2	7	2572	2585	14
	1408	XS13G06822.1	A	T	1	13	114	126	13
	1409	XS13G06822.1	A	A	1	13	1454	1466	13
	1410	XS13G06822.1	A	T	1	16	2783	2798	16
	1411	XS13G06823.2	AG	CT	2	6	125	136	12
	1412	XS13G06823.2	AGG	CCT	3	5	232	246	15
	1413	XS13G06824.1	AGG	AGG	3	5	72	86	15
	1414	XS13G06824.1	ACC	TGG	3	6	87	104	18
	1415	XS13G06826.2	A	T	1	12	1860	1871	12
	1416	XS13G06833.1	ATCACC	CCATCA	6	4	90	113	24
	1417	XS13G06862.1	AT	AT	2	7	170	183	14
	1418	XS13G06865.3	A	T	1	12	966	977	12
	1419	XS13G06867.1	A	A	1	17	4127	4143	17
	1420	XS13G06869.1	AG	TC	2	11	414	435	22
	1421	XS13G06876.1	A	T	1	14	1046	1059	14
	1422	XS13G06876.1	A	T	1	16	1169	1184	16
	1423	XS13G06880.1	AGG	AGG	3	6	6	23	18
	1424	XS13G06880.1	ACC	CCA	3	5	45	59	15
	1425	XS13G06882.1	A	T	1	12	97	108	12
	1426	XS13G06882.1	A	T	1	13	181	193	13
	1427	XS13G06883.1	A	T	1	17	2633	2649	17
	1428	XS13G06884.1	AG	CT	2	6	1306	1317	12
	1429	XS13G06900.1	A	T	1	16	2858	2873	16
	1430	XS13G06904.1	ATC	ATC	3	6	689	706	18
	1431	XS13G06904.1	AGC	CAG	3	5	1537	1551	15
	1432	XS13G06905.1	A	T	1	19	729	747	19
	1433	XS13G06907.1	CCG	CCG	3	5	712	726	15
	1434	XS13G06908.1	AT	AT	2	6	145	156	12
	1435	XS13G06910.1	ACC	ACC	3	5	1881	1895	15
	1436	XS13G06916.1	AAG	GAA	3	6	212	229	18
	1437	XS13G06916.1	A	A	1	12	765	776	12
	1438	XS13G06916.1	AT	AT	2	10	1399	1418	20
	1439	XS13G06927.1	AAC	ACA	3	6	358	375	18
	1440	XS13G06929.1	ACCTCC	ACCTCC	6	4	498	521	24
	1441	XS13G06930.1	ACC	CCA	3	5	63	77	15
	1442	XS13G06938.1	AGC	AGC	3	6	1042	1059	18
	1443	XS13G06943.1	ACG	GTC	3	5	654	668	15
	1444	XS13G06951.1	AATC	ATTG	4	4	514	529	16
	1445	XS13G06951.1	A	T	1	21	1068	1088	21
	1446	XS13G06951.1	AGC	GCA	3	6	1987	2004	18
	1447	XS13G06961.1	AAG	GAA	3	5	150	164	15
	1448	XS13G06961.1	ACC	GGT	3	5	646	660	15
	1449	XS13G06962.1	AAAC	TTTG	4	5	307	326	20
	1450	XS13G06964.4	AAG	AGA	3	7	895	915	21
	1451	XS13G06967.1	AAC	ACA	3	6	358	375	18
	1452	XS13G06969.1	ACCTCC	ACCTCC	6	4	498	521	24
	1453	XS13G06972.2	A	T	1	14	511	524	14
	1454	XS13G06975.2	A	T	1	16	1077	1092	16
	1455	XS13G06982.1	AG	AG	2	6	953	964	12
	1456	XS13G06983.1	ACG	CGT	3	5	590	604	15
	1457	XS13G06985.1	AATG	TTAC	4	4	1796	1811	16
	1458	XS13G06989.2	AG	GA	2	6	1192	1203	12
	1459	XS13G06994.1	AAC	AAC	3	6	175	192	18
	1460	XS13G06995.1	AAT	TTA	3	6	560	577	18
	1461	XS13G06996.1	AAC	GTT	3	5	107	121	15
	1462	XS13G06997.1	ACG	GAC	3	5	40	54	15
	1463	XS13G07001.1	AG	AG	2	9	1011	1028	18
	1464	XS13G07002.1	AC	CA	2	7	1361	1374	14
	1465	XS13G07009.1	ATC	GTA	3	5	1895	1909	15
	1466	XS13G07016.1	AG	CT	2	7	308	321	14
	1467	XS13G07016.1	ATC	ATC	3	7	340	360	21
	1468	XS13G07016.1	A	A	1	13	958	970	13
	1469	XS13G07018.2	AAG	TTC	3	6	538	555	18
	1470	XS13G07019.2	AC	TG	2	8	1107	1122	16
	1471	XS13G07020.1	AG	CT	2	10	2393	2412	20
	1472	XS13G07021.1	A	T	1	18	1190	1207	18
	1473	XS13G07022.1	AG	TC	2	6	222	233	12
	1474	XS13G07026.3	AAG	TTC	3	7	357	377	21
	1475	XS13G07028.3	A	T	1	14	1414	1427	14
	1476	XS13G07031.1	ATG	ACT	3	6	328	345	18
	1477	XS13G07033.1	ATC	GAT	3	5	244	258	15
	1478	XS13G07033.1	AAC	CAA	3	8	435	458	24
	1479	XS13G07042.3	AC	TG	2	6	1079	1090	12
	1480	XS13G07042.3	AT	TA	2	6	1091	1102	12
	1481	XS13G07042.3	A	T	1	13	2724	2736	13
	1482	XS13G07042.3	A	A	1	20	3269	3288	20
	1483	XS13G07043.1	AAT	AAT	3	5	880	894	15
	1484	XS13G07044.2	AG	CT	2	9	1062	1079	18
	1485	XS13G07044.2	AC	TG	2	8	2453	2468	16
	1486	XS13G07044.2	AT	TA	2	7	2471	2484	14
	1487	XS13G07044.2	A	T	1	16	2755	2770	16
	1488	XS13G07046.2	A	T	1	15	3668	3682	15
	1489	XS13G07048.1	A	T	1	12	91	102	12
	1490	XS13G07050.1	ACG	CGA	3	6	86	103	18
	1491	XS13G07050.1	AG	TC	2	15	1384	1413	30
	1492	XS13G07051.3	A	T	1	14	366	379	14
	1493	XS13G07051.3	A	T	1	14	878	891	14
	1494	XS13G07051.3	AAC	CAA	3	5	4165	4179	15
	1495	XS13G07052.1	ATC	TCA	3	5	109	123	15
	1496	XS13G07052.1	AAT	AAT	3	5	235	249	15
	1497	XS13G07052.1	ACC	GGT	3	5	631	645	15
	1498	XS13G07060.1	AG	TC	2	7	1787	1800	14
	1499	XS13G07063.3	A	T	1	17	81	97	17
	1500	XS13G07066.1	AG	AG	2	7	112	125	14
	1501	XS13G07066.1	AG	AG	2	7	135	148	14
	1502	XS13G07067.1	A	T	1	12	1516	1527	12
	1503	XS13G07068.1	ACG	CTG	3	5	2399	2413	15
	1504	XS13G07072.1	ACG	CGA	3	5	18	32	15
	1505	XS13G07073.1	ACCCCG	GGCTGG	6	4	3	26	24
	1506	XS13G07076.1	AAG	TCT	3	5	214	228	15
	1507	XS13G07078.1	AGG	TCC	3	5	83	97	15
	1508	XS13G07094.1	AAG	CTT	3	5	36	50	15
	1509	XS13G07111.3	AAG	CTT	3	6	44	61	18
	1510	XS13G07113.1	AG	GA	2	7	295	308	14
	1511	XS13G07114.2	AG	GA	2	10	2576	2595	20
	1512	XS13G07124.1	A	T	1	23	1155	1177	23
	1513	XS13G07128.1	AT	TA	2	37	817	890	74
	1514	XS13G07128.1	A	A	1	15	901	915	15
	1515	XS13G07130.1	AG	CT	2	7	494	507	14
	1516	XS13G07131.1	ATG	CTA	3	5	89	103	15
	1517	XS13G07131.1	AT	AT	2	12	1161	1184	24
	1518	XS13G07134.1	AATC	ATTG	4	4	573	588	16
	1519	XS13G07167.1	AAG	AGA	3	5	414	428	15
	1520	XS13G07179.2	A	A	1	12	1376	1387	12
	1521	XS13G07181.1	ATC	GAT	3	5	136	150	15
	1522	XS13G07184.1	CCG	GCC	3	5	166	180	15
	1523	XS13G07184.1	ACC	CCA	3	8	194	217	24
	1524	XS13G07190.1	AC	AC	2	6	2021	2032	12
	1525	XS13G07192.2	AAG	AAG	3	5	1033	1047	15
	1526	XS13G07192.2	A	T	1	15	1381	1395	15
	1527	XS13G07195.2	AAG	CTT	3	5	77	91	15
	1528	XS13G07197.3	AT	AT	2	14	3269	3296	28
	1529	XS13G07198.1	AAG	TCT	3	9	859	885	27
	1530	XS13G07201.1	AAT	AAT	3	6	532	549	18
	1531	XS13G07203.2	A	T	1	13	1813	1825	13
	1532	XS13G07206.1	AAT	TTA	3	5	2902	2916	15
	1533	XS13G07211.2	AT	AT	2	7	1866	1879	14
	1534	XS13G07211.2	AG	AG	2	8	1880	1895	16
	1535	XS13G07211.2	AT	AT	2	8	2076	2091	16
	1536	XS13G07212.1	A	A	1	12	84	95	12
	1537	XS13G07212.1	A	T	1	13	572	584	13
	1538	XS13G07219.2	AAAAT	TTTTA	5	4	1481	1500	20
	1539	XS13G07223.1	AAG	TCT	3	9	64	90	27
	1540	XS13G07231.1	AG	TC	2	13	982	1007	26
	1541	XS14G07242.1	A	T	1	16	385	400	16
	1542	XS14G07242.1	AC	CA	2	6	538	549	12
	1543	XS14G07242.1	A	A	1	15	1644	1658	15
	1544	XS14G07242.1	AG	TC	2	7	2696	2709	14
	1545	XS14G07242.1	AT	AT	2	10	3140	3159	20
	1546	XS14G07243.2	AT	TA	2	7	1386	1399	14
	1547	XS14G07247.2	A	T	1	13	1370	1382	13
	1548	XS14G07247.2	AT	AT	2	24	3624	3671	48
	1549	XS14G07258.1	AT	AT	2	11	2606	2627	22
	1550	XS14G07258.1	ACG	GCT	3	5	2950	2964	15
	1551	XS14G07262.1	AAG	GAA	3	6	742	759	18
	1552	XS14G07265.1	AAC	TTG	3	5	32	46	15
	1553	XS14G07268.3	ACC	GTG	3	5	275	289	15
	1554	XS14G07274.1	ATACG	GTATC	5	5	1286	1310	25
	1555	XS14G07275.2	AAT	TAA	3	6	18	35	18
	1556	XS14G07275.2	A	A	1	18	521	538	18
	1557	XS14G07276.2	AT	AT	2	7	1438	1451	14
	1558	XS14G07277.1	AAG	AGA	3	5	11	25	15
	1559	XS14G07288.1	CCG	GGC	3	5	198	212	15
	1560	XS14G07291.1	AAC	AAC	3	6	139	156	18
	1561	XS14G07291.1	ATC	GAT	3	7	157	177	21
	1562	XS14G07291.1	ATC	ATC	3	5	932	946	15
	1563	XS14G07299.1	ATC	CAT	3	7	199	219	21
	1564	XS14G07303.1	ACC	CCA	3	5	393	407	15
	1565	XS14G07304.1	ATC	ATC	3	5	2628	2642	15
	1566	XS14G07305.1	ATC	ATC	3	5	864	878	15
	1567	XS14G07310.1	ATC	ATC	3	5	864	878	15
	1568	XS14G07318.1	ATC	ATC	3	12	618	653	36
	1569	XS14G07319.1	ATCCTC	TCATCC	6	4	2110	2133	24
	1570	XS14G07332.1	AAG	AGA	3	5	1290	1304	15
	1571	XS14G07333.1	AG	TC	2	7	121	134	14
	1572	XS14G07333.1	AATT	ATTA	4	4	1104	1119	16
	1573	XS14G07333.1	AT	TA	2	7	1257	1270	14
	1574	XS14G07336.1	ACC	TGG	3	5	380	394	15
	1575	XS14G07339.2	AT	AT	2	6	1694	1705	12
	1576	XS14G07339.2	A	A	1	16	2145	2160	16
	1577	XS14G07341.4	A	A	1	15	1331	1345	15
	1578	XS14G07347.1	AGC	AGC	3	5	317	331	15
	1579	XS14G07351.1	AACATC	ACATCA	6	4	1684	1707	24
	1580	XS14G07354.1	A	A	1	17	1279	1295	17
	1581	XS14G07357.1	AAG	GAA	3	9	145	171	27
	1582	XS14G07359.1	AAAT	TTTA	4	4	940	955	16
	1583	XS14G07359.1	A	A	1	12	1458	1469	12
	1584	XS14G07359.1	AG	TC	2	9	2166	2183	18
	1585	XS14G07360.1	AGG	GGA	3	5	544	558	15
	1586	XS14G07361.1	CCG	GGC	3	5	54	68	15
	1587	XS14G07364.1	ATC	ATC	3	5	128	142	15
	1588	XS14G07364.1	ACC	GTG	3	5	434	448	15
	1589	XS14G07364.1	ATC	TCA	3	5	1167	1181	15
	1590	XS14G07366.1	A	T	1	18	3516	3533	18
	1591	XS14G07366.1	A	T	1	19	4151	4169	19
	1592	XS14G07366.1	A	T	1	15	4558	4572	15
	1593	XS14G07373.1	CCG	GCC	3	5	349	363	15
	1594	XS14G07373.1	AC	TG	2	9	1627	1644	18
	1595	XS14G07373.1	A	T	1	13	1872	1884	13
	1596	XS14G07374.1	ACC	ACC	3	8	114	137	24
	1597	XS14G07376.1	A	A	1	12	6	17	12
	1598	XS14G07383.1	AG	GA	2	6	692	703	12
	1599	XS14G07394.2	ATC	ATC	3	7	357	377	21
	1600	XS14G07395.2	A	T	1	14	1622	1635	14
	1601	XS14G07405.1	ATC	CAT	3	8	251	274	24
	1602	XS14G07406.1	AAG	GAA	3	5	216	230	15
	1603	XS14G07411.1	AGC	CAG	3	5	1884	1898	15
	1604	XS14G07415.2	AAC	TTG	3	5	160	174	15
	1605	XS14G07415.2	A	A	1	13	1877	1889	13
	1606	XS14G07425.3	A	A	1	14	730	743	14
	1607	XS14G07431.1	AGG	GAG	3	6	883	900	18
	1608	XS14G07433.1	ACC	CAC	3	6	104	121	18
	1609	XS14G07433.1	ATC	TGA	3	5	939	953	15
	1610	XS14G07433.1	AGG	GGA	3	11	954	986	33
	1611	XS14G07434.1	AAGAGG	GGAAGA	6	4	1635	1658	24
	1612	XS14G07439.2	AG	TC	2	9	2412	2429	18
	1613	XS14G07441.2	ATC	TGA	3	5	237	251	15
	1614	XS14G07445.1	AGG	AGG	3	6	228	245	18
	1615	XS14G07461.2	A	A	1	12	2374	2385	12
	1616	XS14G07461.2	ATC	GAT	3	7	3856	3876	21
	1617	XS14G07464.1	AAG	AAG	3	5	104	118	15
	1618	XS14G07478.1	AG	CT	2	6	216	227	12
	1619	XS14G07480.2	AT	TA	2	11	2480	2501	22
	1620	XS14G07487.1	ATC	ATC	3	8	858	881	24
	1621	XS14G07493.2	A	T	1	12	190	201	12
	1622	XS14G07502.1	AAAT	AATA	4	4	1350	1365	16
	1623	XS14G07502.1	ATC	GAT	3	7	1495	1515	21
	1624	XS14G07515.1	A	T	1	16	1872	1887	16
	1625	XS14G07532.1	AG	TC	2	9	1107	1124	18
	1626	XS14G07538.1	AG	TC	2	7	2608	2621	14
	1627	XS14G07539.1	AAC	TGT	3	5	93	107	15
	1628	XS14G07550.2	AATCC	GGATT	5	4	1535	1554	20
	1629	XS14G07550.2	AT	TA	2	6	1851	1862	12
	1630	XS14G07555.2	AAG	TCT	3	6	130	147	18
	1631	XS14G07556.2	AC	AC	2	7	314	327	14
	1632	XS14G07556.2	AAT	TTA	3	7	1144	1164	21
	1633	XS14G07560.1	A	T	1	16	1515	1530	16
	1634	XS14G07572.3	AG	TC	2	6	130	141	12
	1635	XS14G07572.3	AG	TC	2	6	159	170	12
	1636	XS14G07572.6	A	T	1	13	1561	1573	13
	1637	XS14G07573.3	AAG	TTC	3	5	1676	1690	15
	1638	XS14G07573.3	AT	TA	2	9	2246	2263	18
	1639	XS14G07573.3	AT	TA	2	9	2511	2528	18
	1640	XS14G07573.3	A	A	1	16	3543	3558	16
	1641	XS14G07574.1	ACGGAG	CGTCTC	6	4	134	157	24
	1642	XS14G07577.1	ACGGAG	CGTCTC	6	4	134	157	24
	1643	XS14G07581.2	ACC	CAC	3	6	1745	1762	18
	1644	XS14G07581.2	ATC	ATC	3	5	2175	2189	15
	1645	XS14G07581.2	AAT	ATT	3	5	2734	2748	15
	1646	XS14G07584.2	A	A	1	19	1262	1280	19
	1647	XS14G07584.2	AGG	AGG	3	6	2152	2169	18
	1648	XS14G07585.1	A	T	1	13	7	19	13
	1649	XS14G07596.1	A	A	1	17	528	544	17
	1650	XS14G07596.1	A	T	1	17	907	923	17
	1651	XS14G07596.1	A	A	1	12	1480	1491	12
	1652	XS14G07621.2	A	T	1	22	2923	2944	22
	1653	XS14G07621.2	A	A	1	14	3248	3261	14
	1654	XS14G07622.2	A	T	1	17	3329	3345	17
	1655	XS14G07625.1	ATG	ACT	3	5	82	96	15
	1656	XS14G07625.1	AG	GA	2	6	1192	1203	12
	1657	XS14G07629.1	A	T	1	12	2742	2753	12
	1658	XS14G07664.1	A	T	1	15	54	68	15
	1659	XS14G07680.1	AAAG	TTTC	4	4	561	576	16
	1660	XS14G07691.2	ATAC	TGTA	4	6	5341	5364	24
	1661	XS14G07691.2	A	T	1	18	5404	5421	18
	1662	XS14G07691.2	A	T	1	12	5725	5736	12
	1663	XS14G07692.1	AC	AC	2	7	624	637	14
	1664	XS14G07703.2	A	A	1	17	165	181	17
	1665	XS14G07709.1	ATCC	GATG	4	4	1179	1194	16
	1666	XS14G07715.1	A	T	1	16	1378	1393	16
	1667	XS14G07715.1	A	T	1	12	3308	3319	12
	1668	XS14G07715.1	A	A	1	15	4144	4158	15
	1669	XS14G07736.1	ACC	CCA	3	5	1174	1188	15
	1670	XS14G07738.1	ACC	CCA	3	5	349	363	15
	1671	XS14G07746.1	AAACCC	CAAACC	6	4	137	160	24
	1672	XS14G07753.1	A	T	1	15	597	611	15
	1673	XS14G07756.1	ATC	TCA	3	5	19	33	15
	1674	XS14G07756.1	A	T	1	14	2986	2999	14
	1675	XS14G07770.1	AAT	ATA	3	9	476	502	27
	1676	XS14G07782.1	AC	TG	2	6	136	147	12
	1677	XS14G07787.1	ATC	TCA	3	5	55	69	15
	1678	XS14G07801.1	A	A	1	16	500	515	16
	1679	XS14G07801.1	A	T	1	16	839	854	16
	1680	XS14G07808.1	AT	TA	2	9	1847	1864	18
	1681	XS14G07829.1	AAG	GAA	3	5	90	104	15
	1682	XS14G07830.6	AAT	ATT	3	5	2005	2019	15
	1683	XS14G07835.1	AT	TA	2	6	1173	1184	12
	1684	XS14G07835.1	AC	TG	2	11	1185	1206	22
	1685	XS14G07863.3	AG	GA	2	10	930	949	20
	1686	XS14G07865.1	AG	CT	2	8	695	710	16
	1687	XS14G07871.1	AG	AG	2	6	215	226	12
	1688	XS14G07874.1	CCG	CGC	3	5	24	38	15
	1689	XS14G07882.1	AAG	AGA	3	5	141	155	15
	1690	XS14G07893.2	A	T	1	26	237	262	26
	1691	XS14G07906.2	AAT	ATT	3	5	197	211	15
	1692	XS14G07906.2	AT	AT	2	8	2287	2302	16
	1693	XS14G07923.2	A	T	1	13	797	809	13
	1694	XS14G07934.2	A	A	1	12	856	867	12
	1695	XS14G07940.1	A	T	1	17	304	320	17
	1696	XS14G07940.1	A	T	1	15	416	430	15
	1697	XS14G07955.1	AT	TA	2	12	982	1005	24
	1698	XS14G07962.1	AC	GT	2	7	537	550	14
	1699	XS14G07967.1	A	T	1	15	241	255	15
	1700	XS14G07970.2	A	T	1	23	2421	2443	23
	1701	XS15G07998.1	AAG	AGA	3	5	81	95	15
	1702	XS15G07998.1	AAG	AGA	3	7	600	620	21
	1703	XS15G08002.3	A	A	1	16	1231	1246	16
	1704	XS15G08003.1	A	T	1	13	848	860	13
	1705	XS15G08009.2	ATC	GAT	3	5	2628	2642	15
	1706	XS15G08011.1	ACC	TGG	3	5	18	32	15
	1707	XS15G08014.2	AGG	GGA	3	5	3258	3272	15
	1708	XS15G08014.2	AGG	GGA	3	6	3294	3311	18
	1709	XS15G08023.1	ACC	TGG	3	5	141	155	15
	1710	XS15G08023.1	AAC	AAC	3	5	202	216	15
	1711	XS15G08033.1	ATGC	CGTA	4	4	108	123	16
	1712	XS15G08033.1	AG	GA	2	16	124	155	32
	1713	XS15G08034.1	ATAG	AGAT	4	4	2599	2614	16
	1714	XS15G08047.1	ACC	CCA	3	5	949	963	15
	1715	XS15G08050.1	AAC	CAA	3	5	222	236	15
	1716	XS15G08050.1	ACG	TGC	3	6	615	632	18
	1717	XS15G08061.1	A	T	1	12	612	623	12
	1718	XS15G08067.1	ATC	GAT	3	5	2059	2073	15
	1719	XS15G08070.1	AG	TC	2	7	5202	5215	14
	1720	XS15G08070.1	A	T	1	13	6110	6122	13
	1721	XS15G08073.1	AG	CT	2	6	1809	1820	12
	1722	XS15G08081.1	AAG	TTC	3	5	148	162	15
	1723	XS15G08089.1	ATC	TCA	3	5	102	116	15
	1724	XS15G08091.5	AAAT	TTTA	4	5	560	579	20
	1725	XS15G08095.1	AAG	TTC	3	5	55	69	15
	1726	XS15G08095.1	ATC	ATG	3	7	119	139	21
	1727	XS15G08106.1	AGG	CTC	3	5	299	313	15
	1728	XS15G08107.1	AGC	AGC	3	5	187	201	15
	1729	XS15G08110.1	ATC	TGA	3	5	318	332	15
	1730	XS15G08112.2	AT	AT	2	6	1810	1821	12
	1731	XS15G08112.2	AC	AC	2	6	1822	1833	12
	1732	XS15G08113.1	A	T	1	15	530	544	15
	1733	XS15G08119.2	AG	CT	2	7	2041	2054	14
	1734	XS15G08119.2	ATC	TGA	3	6	3284	3301	18
	1735	XS15G08121.1	ATC	ATC	3	5	2183	2197	15
	1736	XS15G08122.4	ACCTCC	CCTCCA	6	5	115	144	30
	1737	XS15G08122.4	A	T	1	17	1046	1062	17
	1738	XS15G08122.4	AAAG	TTTC	4	4	1930	1945	16
	1739	XS15G08123.1	A	T	1	12	851	862	12
	1740	XS15G08125.1	A	A	1	17	702	718	17
	1741	XS15G08131.1	AAG	GAA	3	6	262	279	18
	1742	XS15G08131.1	AAG	GAA	3	5	658	672	15
	1743	XS15G08134.2	A	T	1	16	2498	2513	16
	1744	XS15G08140.1	AGG	GAG	3	5	1534	1548	15
	1745	XS15G08147.1	ACG	GCT	3	5	491	505	15
	1746	XS15G08148.2	A	A	1	13	1644	1656	13
	1747	XS15G08156.1	AAG	TCT	3	6	32	49	18
	1748	XS15G08159.3	A	A	1	14	5037	5050	14
	1749	XS15G08160.5	A	T	1	18	1176	1193	18
	1750	XS15G08167.1	AAT	TAA	3	6	1118	1135	18
	1751	XS15G08167.3	A	T	1	21	498	518	21
	1752	XS15G08175.1	AAG	AGA	3	5	84	98	15
	1753	XS15G08175.1	AAG	AGA	3	9	729	755	27
	1754	XS15G08183.1	AAG	GAA	3	5	586	600	15
	1755	XS15G08185.1	AG	TC	2	6	856	867	12
	1756	XS15G08188.1	AAG	TCT	3	5	103	117	15
	1757	XS15G08190.2	A	T	1	23	1772	1794	23
	1758	XS15G08190.2	AG	CT	2	6	2323	2334	12
	1759	XS15G08193.1	A	A	1	14	330	343	14
	1760	XS15G08195.2	AAAAT	TTTAT	5	4	591	610	20
	1761	XS15G08195.2	AG	CT	2	7	1427	1440	14
	1762	XS15G08198.3	AAAT	ATAA	4	4	3839	3854	16
	1763	XS15G08204.2	A	A	1	15	3426	3440	15
	1764	XS15G08212.2	A	T	1	12	1969	1980	12
	1765	XS15G08220.2	A	T	1	15	321	335	15
	1766	XS15G08243.2	A	T	1	12	2179	2190	12
	1767	XS15G08246.1	A	A	1	14	408	421	14
	1768	XS15G08248.1	AT	AT	2	7	140	153	14
	1769	XS15G08248.1	AG	CT	2	8	891	906	16
	1770	XS15G08253.2	A	T	1	12	1118	1129	12
	1771	XS15G08253.2	A	A	1	14	1653	1666	14
	1772	XS15G08261.2	A	T	1	13	287	299	13
	1773	XS15G08262.1	AAG	AGA	3	5	39	53	15
	1774	XS15G08279.1	AGG	CCT	3	7	172	192	21
	1775	XS15G08285.1	AGG	CCT	3	9	172	198	27
	1776	XS15G08297.2	AG	TC	2	8	1010	1025	16
	1777	XS15G08297.2	A	A	1	16	2275	2290	16
	1778	XS15G08297.2	A	A	1	12	2579	2590	12
	1779	XS15G08299.1	AAC	CAA	3	6	553	570	18
	1780	XS15G08299.1	ATC	TCA	3	9	675	701	27
	1781	XS15G08300.1	ACC	ACC	3	5	92	106	15
	1782	XS15G08301.2	ATC	TGA	3	5	83	97	15
	1783	XS15G08304.1	ATC	TGA	3	5	930	944	15
	1784	XS15G08311.1	AAT	TTA	3	6	596	613	18
	1785	XS15G08314.2	CCG	GCC	3	6	10	27	18
	1786	XS15G08316.1	AACCTC	ACCTCA	6	4	912	935	24
	1787	XS15G08320.1	ACG	CGA	3	5	68	82	15
	1788	XS15G08321.1	AG	CT	2	11	130	151	22
	1789	XS15G08321.1	A	T	1	14	854	867	14
	1790	XS15G08325.1	AGG	CTC	3	5	4652	4666	15
	1791	XS15G08342.1	CCG	CCG	3	5	59	73	15
	1792	XS15G08368.2	ATC	CAT	3	5	62	76	15
	1793	XS15G08368.2	A	A	1	15	2552	2566	15
	1794	XS15G08371.2	AG	AG	2	8	87	102	16
	1795	XS15G08371.2	AG	TC	2	7	311	324	14
	1796	XS15G08371.2	AT	AT	2	9	544	561	18
	1797	XS15G08377.3	AG	AG	2	8	2566	2581	16
	1798	XS15G08383.1	AG	TC	2	9	1547	1564	18
	1799	XS15G08390.1	ACC	CCA	3	7	952	972	21
	1800	XS15G08393.1	A	T	1	17	1315	1331	17
	1801	XS15G08400.1	AAT	AAT	3	5	391	405	15
	1802	XS15G08403.1	ACC	ACC	3	6	235	252	18
	1803	XS15G08403.1	AGC	CAG	3	5	270	284	15
	1804	XS15G08404.1	AGG	CCT	3	5	24	38	15
	1805	XS15G08412.2	A	T	1	15	332	346	15
	1806	XS15G08423.1	AG	CT	2	12	63	86	24
	1807	XS15G08425.1	A	T	1	12	203	214	12
	1808	XS15G08427.2	A	T	1	15	1115	1129	15
	1809	XS15G08429.1	AGC	AGC	3	5	1241	1255	15
	1810	XS15G08431.1	ATC	TCA	3	5	7	21	15
	1811	XS15G08442.1	ACC	GTG	3	5	824	838	15
	1812	XS15G08444.1	AT	TA	2	11	1443	1464	22
	1813	XS15G08463.2	A	T	1	15	213	227	15
	1814	XS15G08463.2	A	T	1	15	722	736	15
	1815	XS15G08465.2	CCG	GGC	3	6	21	38	18
	1816	XS15G08467.1	A	A	1	14	862	875	14
	1817	XS15G08467.1	AAAAT	ATTTT	5	4	2266	2285	20
	1818	XS15G08469.1	ACC	GGT	3	5	1869	1883	15
	1819	XS15G08476.1	AAT	AAT	3	5	3307	3321	15
	1820	XS15G08481.1	AAC	CAA	3	8	600	623	24
	1821	XS15G08481.1	CCG	GGC	3	5	1006	1020	15
	1822	XS15G08482.1	AAG	AGA	3	6	42	59	18
	1823	XS15G08486.1	AAG	TTC	3	5	42	56	15
	1824	XS15G08490.1	ACC	CCA	3	5	157	171	15
	1825	XS15G08490.1	CCG	GGC	3	5	1084	1098	15
	1826	XS15G08494.1	AT	TA	2	9	181	198	18
	1827	XS15G08510.1	A	T	1	12	1446	1457	12
	1828	XS15G08512.1	AG	TC	2	6	190	201	12
	1829	XS15G08518.1	A	T	1	21	1202	1222	21
	1830	XS15G08522.1	AC	TG	2	6	1261	1272	12
	1831	XS15G08522.1	A	T	1	12	1307	1318	12
	1832	XS15G08524.1	A	T	1	14	133	146	14
	1833	XS15G08526.1	AG	TC	2	7	1809	1822	14
	1834	XS15G08530.1	AGC	CAG	3	5	88	102	15
	1835	XS15G08530.1	AGG	GAG	3	8	380	403	24
	1836	XS15G08531.1	AGG	GGA	3	5	141	155	15
	1837	XS15G08531.1	ACC	ACC	3	7	1150	1170	21
	1838	XS15G08533.1	AGG	CTC	3	5	1488	1502	15
	1839	XS15G08535.1	ATC	GAT	3	7	790	810	21
	1840	XS15G08536.1	A	T	1	12	13	24	12
	1841	XS15G08539.1	ACC	CCA	3	6	56	73	18
	1842	XS15G08539.1	AG	TC	2	8	861	876	16
	1843	XS15G08543.1	ATC	ATG	3	5	35	49	15
	1844	XS15G08545.1	AGG	GGA	3	6	115	132	18
	1845	XS15G08552.1	AACCCG	CCGAAC	6	4	19	42	24
	1846	XS15G08552.1	AGG	GGA	3	7	262	282	21
	1847	XS15G08553.2	AC	GT	2	7	173	186	14
	1848	XS15G08557.1	AC	AC	2	6	177	188	12
	1849	XS15G08559.1	ACC	CCA	3	5	203	217	15
	1850	XS15G08564.1	CCG	GCC	3	5	570	584	15
	1851	XS15G08566.1	ATC	ATC	3	5	1634	1648	15
	1852	XS15G08579.1	AAC	TGT	3	5	1712	1726	15
	1853	XS15G08586.1	AAG	TCT	3	7	16	36	21
	1854	XS15G08590.1	A	A	1	12	32	43	12
	1855	XS15G08590.1	AAAAG	GAAAA	5	4	105	124	20
	1856	XS15G08590.1	AAG	GAA	3	5	3067	3081	15
	1857	XS15G08591.1	AG	CT	2	6	301	312	12
	1858	XS15G08593.1	AT	TA	2	8	542	557	16
	1859	XS15G08598.1	AG	AG	2	6	32	43	12
	1860	XS15G08598.1	AG	AG	2	8	46	61	16
	1861	XS15G08603.1	A	T	1	15	1279	1293	15
	1862	XS15G08604.2	AAG	TCT	3	5	945	959	15
	1863	XS15G08607.1	ATC	TCA	3	5	1594	1608	15
	1864	XS15G08609.1	CCG	GCC	3	5	108	122	15
	1865	XS15G08617.1	AC	AC	2	7	23	36	14
	1866	XS15G08620.1	AGC	CAG	3	5	1111	1125	15
	1867	XS15G08622.1	ACC	CAC	3	5	44	58	15
	1868	XS15G08628.1	AAG	AGA	3	5	84	98	15
	1869	XS15G08634.1	ACC	CAC	3	6	57	74	18
	1870	XS15G08634.1	ACC	CCA	3	5	101	115	15
	1871	XS15G08634.1	AACACC	ACCAAC	6	4	139	162	24
	1872	XS15G08634.1	AAT	ATA	3	7	173	193	21
	1873	XS15G08634.1	AAC	CAA	3	5	195	209	15
	1874	XS15G08634.1	ATC	CAT	3	8	592	615	24
	1875	XS15G08635.1	ACC	ACC	3	5	179	193	15
	1876	XS15G08635.1	AGG	CTC	3	5	195	209	15
	1877	XS15G08637.1	ACC	ACC	3	5	43	57	15
	1878	XS15G08651.2	A	T	1	21	235	255	21
	1879	XS15G08652.1	A	T	1	14	620	633	14
	1880	XS15G08652.1	A	T	1	17	4086	4102	17
	1881	XS15G08655.2	AT	TA	2	14	563	590	28
	1882	XS15G08655.2	ATC	GAT	3	5	1004	1018	15
	1883	XS15G08667.1	ATAC	GTAT	4	4	371	386	16
	1884	XS15G08668.1	CCG	GCC	3	5	1146	1160	15
	1885	XS15G08670.1	AAG	TCT	3	8	241	264	24
	1886	XS15G08671.1	AGG	TCC	3	5	385	399	15
	1887	XS15G08672.2	AG	TC	2	6	280	291	12
	1888	XS15G08675.4	AC	TG	2	13	590	615	26
	1889	XS15G08675.4	AG	CT	2	11	4527	4548	22
	1890	XS15G08693.2	AAG	TTC	3	8	47	70	24
	1891	XS15G08694.1	AAG	CTT	3	5	221	235	15
	1892	XS15G08694.1	AT	AT	2	8	2184	2199	16
	1893	XS15G08703.1	A	A	1	14	12	25	14
	1894	XS15G08703.1	ACC	CCA	3	6	62	79	18
	1895	XS15G08709.1	AT	TA	2	9	1421	1438	18
	1896	XS15G08709.1	A	T	1	16	1582	1597	16
	1897	XS15G08709.1	AAG	AGA	3	5	1884	1898	15
	1898	XS15G08709.1	AAG	AGA	3	5	1996	2010	15
	1899	XS15G08709.1	AAG	GAA	3	5	2011	2025	15
	1900	XS15G08712.1	AT	TA	2	11	1385	1406	22
	1901	XS15G08713.1	A	T	1	18	3301	3318	18
	1902	XS15G08723.1	ATAC	ATGT	4	5	1932	1951	20
	1903	XS15G08726.1	ACC	TGG	3	7	957	977	21
	1904	XS15G08733.1	A	A	1	13	84	96	13
	1905	XS15G08740.2	ACAG	TGTC	4	4	1184	1199	16
	1906	XS15G08746.3	A	T	1	14	1562	1575	14
	1907	XS15G08746.3	A	T	1	16	3417	3432	16
	1908	XS15G08747.1	AG	CT	2	12	135	158	24
	1909	XS15G08747.1	A	A	1	16	183	198	16
	1910	XS15G08750.1	AAG	AAG	3	5	77	91	15
	1911	XS15G08761.1	AT	TA	2	6	444	455	12
	1912	XS15G08765.5	A	T	1	12	995	1006	12
	1913	XS15G08765.5	A	T	1	13	1952	1964	13
	1914	XS15G08776.1	A	T	1	12	3094	3105	12
	1915	XS15G08798.1	AGG	AGG	3	6	9	26	18
	1916	XS15G08798.1	A	T	1	14	1400	1413	14
	1917	XS15G08807.1	AAG	TCT	3	5	337	351	15
	1918	XS15G08827.1	ATCACC	TGATGG	6	5	87	116	30
	1919	XS15G08833.1	A	A	1	17	447	463	17
	1920	XS15G08865.1	AAG	GAA	3	6	163	180	18
	1921	XS15G08865.1	ATC	GAT	3	7	181	201	21
	1922	XS15G08865.1	AAC	CAA	3	5	528	542	15
	1923	XS02G08877.1	AAG	TCT	3	5	157	171	15
	1924	XS02G08892.2	A	A	1	27	2205	2231	27
	1925	XS02G08930.1	A	A	1	17	1019	1035	17
	1926	XS02G08933.1	ACG	GCT	3	5	4	18	15
	1927	XS02G08943.1	AG	AG	2	6	375	386	12
	1928	XS02G08945.1	AAAT	AAAT	4	4	4295	4310	16
	1929	XS02G08946.2	AAG	CTT	3	5	73	87	15
	1930	XS02G08946.2	A	T	1	18	118	135	18
	1931	XS02G08951.2	A	T	1	17	1594	1610	17
	1932	XS02G08969.1	ATC	TGA	3	5	717	731	15
	1933	XS02G08975.1	A	T	1	12	467	478	12
	1934	XS02G08981.1	AG	CT	2	10	805	824	20
	1935	XS02G08981.1	ACC	CCA	3	7	995	1015	21
	1936	XS02G08987.1	AGG	CTC	3	6	113	130	18
	1937	XS02G08988.1	A	T	1	16	1603	1618	16
	1938	XS02G08995.1	AAC	GTT	3	6	763	780	18
	1939	XS02G08997.1	AAAC	TGTT	4	4	299	314	16
	1940	XS02G08997.1	ATC	ATG	3	8	1070	1093	24
	1941	XS02G09000.1	A	T	1	13	823	835	13
	1942	XS02G09002.5	A	T	1	12	4572	4583	12
	1943	XS02G09003.2	AGC	CAG	3	8	235	258	24
	1944	XS02G09003.3	AGC	AGC	3	6	456	473	18
	1945	XS02G09004.1	AT	TA	2	6	1887	1898	12
	1946	XS02G09015.1	A	A	1	13	814	826	13
	1947	XS02G09026.1	AT	TA	2	7	110	123	14
	1948	XS02G09026.1	ACG	CGA	3	5	736	750	15
	1949	XS02G09028.1	AG	CT	2	7	555	568	14
	1950	XS02G09047.1	ATC	TGA	3	5	39	53	15
	1951	XS02G09052.1	A	A	1	15	471	485	15
	1952	XS02G09052.1	A	T	1	18	637	654	18
	1953	XS02G09061.1	ACC	GTG	3	5	335	349	15
	1954	XS02G09062.1	A	T	1	14	1900	1913	14
	1955	XS02G09066.3	A	A	1	15	1626	1640	15
	1956	XS02G09066.3	AAT	TAA	3	5	2049	2063	15
	1957	XS02G09066.3	AAAC	TTTG	4	4	2611	2626	16
	1958	XS02G09069.1	AGG	GAG	3	6	421	438	18
	1959	XS02G09088.1	ATC	ATC	3	6	294	311	18
	1960	XS02G09097.1	AT	AT	2	9	1478	1495	18
	1961	XS02G09107.1	AAG	TCT	3	5	154	168	15
	1962	XS02G09107.1	ACC	TGG	3	5	615	629	15
	1963	XS02G09114.1	AAG	TCT	3	5	28	42	15
	1964	XS02G09120.1	A	A	1	17	125	141	17
	1965	XS02G09142.1	ATC	TGA	3	5	975	989	15
	1966	XS02G09153.1	ACC	GTG	3	5	191	205	15
	1967	XS02G09160.1	AAAC	TTGT	4	4	7821	7836	16
	1968	XS02G09161.1	ACC	GGT	3	5	244	258	15
	1969	XS02G09166.3	A	T	1	19	41	59	19
	1970	XS02G09169.3	AAT	TTA	3	6	1200	1217	18
	1971	XS02G09175.1	A	T	1	12	1459	1470	12
	1972	XS02G09175.2	AGTCGG	CCTCAG	6	4	55	78	24
	1973	XS02G09175.2	ACTCCG	ACTCCG	6	4	340	363	24
	1974	XS02G09175.2	A	T	1	17	6336	6352	17
	1975	XS02G09177.1	AGC	CAG	3	6	1213	1230	18
	1976	XS02G09177.1	AGC	CAG	3	5	1303	1317	15
	1977	XS02G09177.1	AGC	AGC	3	5	2561	2575	15
	1978	XS02G09177.1	ACG	GCT	3	6	3670	3687	18
	1979	XS02G09179.1	AAAT	TTTA	4	4	3523	3538	16
	1980	XS02G09179.1	AG	CT	2	14	5624	5651	28
	1981	XS02G09179.1	A	T	1	12	5741	5752	12
	1982	XS02G09179.1	A	A	1	14	5884	5897	14
	1983	XS02G09180.2	AGG	CTC	3	10	56	85	30
	1984	XS02G09182.1	AGG	GAG	3	5	295	309	15
	1985	XS02G09191.1	A	T	1	14	1077	1090	14
	1986	XS02G09191.1	A	T	1	12	1438	1449	12
	1987	XS02G09191.1	A	T	1	15	1715	1729	15
	1988	XS02G09193.1	AG	CT	2	6	2850	2861	12
	1989	XS02G09200.1	A	T	1	13	298	310	13
	1990	XS02G09204.2	A	A	1	12	2719	2730	12
	1991	XS02G09206.2	A	T	1	14	8	21	14
	1992	XS02G09206.3	A	T	1	17	1277	1293	17
	1993	XS02G09211.1	ACC	TGG	3	5	6	20	15
	1994	XS02G09212.1	A	T	1	15	1210	1224	15
	1995	XS02G09212.1	A	T	1	15	2794	2808	15
	1996	XS02G09217.1	AGG	GGA	3	5	898	912	15
	1997	XS02G09234.1	AGG	AGG	3	8	263	286	24
	1998	XS02G09251.1	AAAT	ATTT	4	4	693	708	16
[truncated: 2,370 more rows]
