# Supplementary material for: Genome-Wide Characterization and Development of Simple Sequence Repeat Markers for Molecular Diversity Analyses in Yellowhorn (Xanthoceras sorbifolium Bunge)
Source: Plants (Basel). 2024 Oct 5;13(19):2794. doi: 10.3390/plants13192794 (PMC11479088; doi:10.3390/plants13192794)
Supplement: Supplementary file 1 [file plants-13-02794-s001.zip › Table S4.xlsx]

## Sheet: Sheet1
Supplementary Table 4. Genes in yellowhorn genome were successfully annotated with GO and KEGG database.
No.	GO annotatio	KEGG annoation
1	XS03G11067.1	XS14G07532.1
2	XS02G09893.1	XS05G14615.1
3	XS03G11855.1	XS11G04949.1
4	XS01G02652.1	XS02G09553.5
5	XS10G03373.2	XS10G03777.1
6	XS12G06002.1	XS02G10294.2
7	XS09G19773.1	XS01G00989.1
8	XS13G06746.2	XS03G12305.1
9	XS05G15392.1	XS10G03779.1
10	XS01G02678.1	XS07G18205.1
11	XS12G05128.1	XS02G10732.1
12	XS06G16484.1	XS07G18316.3
13	XS02G09177.1	XS01G02645.1
14	XS02G10757.2	XS01G02622.1
15	XS13G07201.1	XS01G01933.1
16	XS09G20331.1	XS01G00850.1
17	XS10G03786.1	XS05G14898.1
18	XS15G08301.2	XS01G02111.1
19	XS10G03605.1	XS12G05982.1
20	XS11G04423.1	XS09G19770.1
21	XS04G12521.1	XS05G14205.1
22	XS11G04819.1	XS09G19732.1
23	XS01G00821.3	XS10G02982.1
24	XS09G20522.1	XS04G13383.1
25	XS04G12667.1	XS01G00996.1
26	XS01G02670.1	XS04G12521.1
27	XS15G08637.1	XS11G04819.1
28	XS01G01526.1	XS01G00784.1
29	XS10G03043.2	XS04G12983.2
30	XS03G11994.1	XS03G11073.1
31	XS07G17679.1	XS06G16669.1
32	XS02G10376.1	XS12G05186.1
33	XS02G09589.1	XS10G03043.2
34	XS13G06943.1	XS09G20812.1
35	XS09G20476.1	XS10G02829.2
36	XS07G17129.1	XS06G16174.1
37	XS02G10375.1	XS07G18359.1
38	XS07G18477.1	XS14G07364.1
39	XS05G15296.1	XS13G06608.1
40	XS02G10495.1	XS02G10689.1
41	XS09G20894.2	XS13G06943.1
42	XS10G02842.1	XS04G13838.1
43	XS09G20391.1	XS15G08167.1
44	XS03G12075.1	XS08G18738.1
45	XS13G06169.1	XS04G13469.1
46	XS07G18316.3	XS11G04063.1
47	XS13G07043.1	XS12G05538.1
48	XS07G17745.1	XS01G00821.3
49	XS11G04651.2	XS08G19672.1
50	XS06G16478.1	XS09G20042.1
51	XS07G17388.1	XS09G20042.4
52	XS03G12215.1	XS13G07043.1
53	XS05G14027.2	XS10G02882.1
54	XS15G08667.1	XS06G16710.1
55	XS05G15439.1	XS02G10616.1
56	XS04G12581.1	XS10G02758.2
57	XS05G14713.1	XS15G08634.1
58	XS06G16781.3	XS01G00851.1
59	XS01G02645.1	XS01G01299.2
60	XS12G06000.1	XS01G02324.1
61	XS01G00929.1	XS05G15115.2
62	XS13G06539.1	XS07G17129.1
63	XS01G01299.2	XS11G04476.1
64	XS12G05704.1	XS07G17838.1
65	XS11G04055.1	XS09G19773.1
66	XS05G15260.1	XS15G08301.2
67	XS01G01028.1	XS07G18363.1
68	XS12G05561.1	XS14G07333.1
69	XS01G00996.1	XS10G03048.2
70	XS01G01673.5	XS15G08776.1
71	XS06G16669.1	XS12G05128.1
72	XS06G16656.1	XS02G10579.2
73	XS15G08726.1	XS03G12003.2
74	XS03G11703.1	XS07G17927.1
75	XS01G02419.2	XS04G12660.2
76	XS05G14205.1	XS06G15646.1
77	XS04G13838.1	XS04G12890.2
78	XS10G03695.1	XS01G01056.1
79	XS13G06869.1	XS08G18564.1
80	XS02G10689.1	XS02G10772.3
81	XS13G06710.1	XS12G05621.2
82	XS03G11898.2	XS11G05058.1
83	XS07G18363.1	XS13G06146.1
84	XS10G03018.1	XS05G14192.2
85	XS01G02111.1	XS01G02413.2
86	XS08G18669.1	XS09G20755.1
87	XS10G03663.1	XS11G04849.1
88	XS04G13469.1	XS02G10181.1
89	XS02G10364.2	XS01G00617.1
90	XS07G17816.2	XS04G13505.3
91	XS12G05100.1	XS06G16390.1
92	XS08G19405.1	XS13G06220.1
93	XS03G12305.1	XS09G20842.1
94	XS07G18359.1	XS13G06243.2
95	XS14G07291.1	XS04G13264.3
96	XS07G18501.1	XS01G02533.1
97	XS12G05657.1	XS04G12947.1
98	XS08G18738.1	XS03G12194.2
99	XS11G04311.1	XS10G02967.1
100	XS10G02758.2	XS01G00124.1
101	XS02G08997.1	XS05G15025.1
102	XS06G15665.1	XS09G19778.2
103	XS06G15785.1	XS13G06869.1
104	XS01G00784.1	XS09G20536.1
105	XS01G01266.1	XS11G04607.1
106	XS06G16792.1	XS06G16763.1
107	XS01G00544.1	XS02G09991.1
108	XS04G13217.2	XS15G08429.1
109	XS01G01725.1	XS10G03658.2
110	XS15G08634.1	XS13G06519.1
111	XS05G15620.2	XS08G19604.1
112	XS08G19579.1	XS01G02521.1
113	XS10G03213.1	XS05G14093.1
114	XS06G16103.1	XS11G04948.2
115	XS13G06880.1	XS09G20142.1
116	XS04G12410.1	XS13G06484.3
117	XS02G09507.1	XS07G18501.1
118	XS01G00989.1	XS12G05645.1
119	XS04G12556.1	XS03G12327.1
120	XS10G03048.2	XS15G08121.1
121	XS15G08023.1	XS14G07906.2
122	XS07G17352.1	XS12G05668.1
123	XS10G03626.1	XS12G05077.1
124	XS02G09003.3	XS05G14936.1
125	XS02G09003.2	XS12G05743.1
126	XS07G17960.1	XS01G01153.1
127	XS01G02300.1	XS05G14880.1
128	XS09G20614.2	XS05G15627.1
129	XS07G18539.1	XS01G00234.1
130	XS01G00532.2	XS01G01712.1
131	XS09G20351.1	XS01G01735.2
132	XS13G06373.1	XS09G20864.1
133	XS15G08531.1	XS04G12672.4
134	XS09G19770.1	XS04G13288.1
135	XS01G01565.1	XS15G08110.1
136	XS02G09047.1	XS15G08383.1
137	XS10G02829.2	XS10G02714.1
138	XS13G06876.1	XS13G06242.1
139	XS07G18246.2	XS10G02968.1
140	XS10G02882.1	XS10G03307.2
141	XS02G10616.1	XS06G15788.1
142	XS06G16492.1	XS02G10913.1
143	XS05G14402.1	XS09G20766.1
144	XS04G13223.1	XS13G06616.1
145	XS13G06904.1	XS11G04268.3
146	XS15G08442.1	XS05G14597.1
147	XS02G10175.1	XS04G12892.1
148	XS02G10438.1	XS15G08604.2
149	XS02G09553.5	XS04G12914.2
150	XS06G15721.1	XS06G16421.2
151	XS12G05535.1	XS12G05623.1
152	XS07G17843.1	XS08G19573.2
153	XS11G04949.1	XS06G17071.2
154	XS01G02565.1	XS09G19787.1
155	XS01G00244.1	XS09G19741.1
156	XS08G18580.1	XS13G07197.3
157	XS01G01068.2	XS07G17220.1
158	XS15G08530.1	XS07G17590.1
159	XS06G16710.1	XS05G14212.3
160	XS12G05953.2	XS06G16271.1
161	XS04G13255.2	XS03G11516.1
162	XS07G18205.1	XS06G16392.1
163	XS05G14898.1	XS07G17767.2
164	XS01G00680.2	XS04G12467.1
165	XS08G19043.1	XS13G06430.1
166	XS01G01677.1	XS09G20260.1
167	XS04G12447.1	XS02G10239.2
168	XS04G13505.3	XS03G12129.2
169	XS04G13362.1	XS02G10216.1
170	XS15G08167.1	XS05G14661.1
171	XS11G04476.1	XS09G20538.1
172	XS06G16455.1	XS15G08089.1
173	XS11G04698.1	XS10G03408.1
174	XS06G16174.1	XS08G19268.1
175	XS08G19672.1	XS13G06233.2
176	XS09G20042.1	XS11G04698.1
177	XS09G20042.4	XS10G02723.1
178	XS01G02697.1	XS01G00671.2
179	XS05G15259.1	XS02G10775.1
180	XS01G01933.1	XS08G19388.1
181	XS11G04178.2	XS12G05075.1
182	XS04G12967.1	XS13G06606.1
183	XS01G02324.1	XS03G11043.1
184	XS05G14048.1	XS05G15471.2
185	XS01G02622.1	XS02G10900.2
186	XS13G06309.1	XS02G09234.1
187	XS09G20812.1	XS04G13920.1
188	XS07G17664.1	XS05G15070.1
189	XS03G11271.1	XS01G02492.1
190	XS14G07333.1	XS03G11482.1
191	XS03G12003.2	XS07G17778.1
192	XS05G14274.1	XS08G19146.1
193	XS10G02982.1	XS02G08951.2
194	XS07G17980.1	XS05G15005.6
195	XS07G17927.1	XS06G16140.1
196	XS07G18013.1	XS15G08131.1
197	XS06G15716.1	XS01G02383.1
198	XS09G20469.2	XS10G03921.1
199	XS01G00010.1	XS04G13199.1
200	XS13G06608.1	XS01G02674.2
201	XS10G02831.1	XS05G14904.4
202	XS06G16437.2	XS12G05756.1
203	XS02G10876.1	XS11G04039.1
204	XS05G15508.1	XS05G14148.2
205		XS01G01221.1
206	XS07G17965.1	XS04G13961.1
207	XS01G00002.1	XS15G08185.1
208	XS09G20846.1	XS04G13403.1
209	XS02G08975.1	XS11G04001.2
210	XS01G01035.1	XS14G07258.1
211	XS15G08865.1	XS15G08667.1
212	XS07G18299.2	XS01G00237.1
213	XS13G06884.1	XS10G03098.1
214	XS08G19604.1	XS07G17960.1
215	XS06G15788.1	XS09G20846.1
216	XS13G07060.1	XS10G02795.1
217	XS06G16470.1	XS01G00565.1
218	XS04G12520.4	XS07G17211.1
219	XS06G16763.1	XS14G07332.1
220	XS02G10938.1	XS05G14026.1
221	XS12G06057.1	XS09G19993.1
222	XS01G00850.1	XS05G15290.1
223	XS12G05454.1	XS10G02719.1
224	XS01G00952.2	XS07G18309.1
225	XS12G05681.1	XS09G20035.1
226	XS01G00978.1	XS01G01967.1
227	XS11G04950.1	XS11G04132.1
228	XS03G12310.1	XS03G12202.1
229	XS10G03886.1	XS09G20146.1
230	XS01G02657.2	XS06G16130.1
231	XS02G10770.3	XS11G04616.2
232	XS15G08533.1	XS11G04944.7
233	XS01G02275.1	XS09G20879.1
234	XS14G07622.2	XS15G08620.1
235	XS01G00509.1	XS06G16176.2
236	XS11G04039.1	XS05G14245.1
237	XS12G05542.1	XS14G07550.2
238	XS01G02314.1	XS02G09840.1
239	XS01G01582.3	XS10G03919.1
240	XS02G09645.3	XS04G13678.2
241	XS14G07923.2	XS03G11960.1
242	XS02G10041.1	XS07G17862.1
243	XS04G13235.1	XS05G14487.1
244	XS12G05645.1	XS02G09004.1
245	XS07G17422.1	XS02G09160.1
246	XS09G20703.1	XS03G11557.1
247	XS01G00087.1	XS08G18736.1
248	XS05G15185.1	XS05G14702.1
249	XS09G20844.1	XS01G00420.1
250	XS01G00035.1	XS01G00084.3
251	XS01G02151.1	XS01G01704.2
252	XS06G15819.1	XS02G08877.1
253	XS14G07441.2	XS14G07441.2
254	XS12G05357.1	XS03G12191.1
255	XS02G10341.2	XS10G03886.1
256	XS02G09669.1	XS08G18823.2
257	XS02G10074.1	XS15G08175.1
258	XS01G00049.1	XS07G18429.1
259	XS07G18074.1	XS08G18615.3
260	XS02G09610.2	XS14G07585.1
261	XS15G08261.2	XS04G13919.1
262	XS02G09182.1	XS12G05357.1
263	XS08G19312.1	XS12G05542.1
264	XS05G14470.1	XS01G02657.2
265	XS13G07072.1	XS06G17105.2
266	XS05G15331.1	XS12G05311.1
267	XS12G05623.1	XS03G12268.1
268	XS13G07073.1	XS01G01035.1
269	XS05G15478.1	XS10G03524.1
270	XS02G09737.1	XS10G03547.1
271	XS03G12348.1	XS09G19783.1
272	XS01G00827.1	XS02G10770.3
273	XS08G18847.1	XS01G00302.1
274	XS06G16392.1	XS07G17688.1
275	XS10G02967.1	XS06G16177.4
276	XS07G17813.1	XS13G06419.1
277	XS05G14841.1	XS13G07181.1
278	XS09G20068.3	XS02G09182.1
279	XS12G05896.1	XS03G12389.1
280	XS06G16646.1	XS04G13391.1
281	XS08G18560.1	XS09G20715.2
282	XS15G08776.1	XS01G00081.2
283	XS04G12947.1	XS09G20068.3
284	XS02G09670.1	XS11G04561.1
285	XS11G04532.1	XS03G11207.1
286	XS02G10216.1	XS11G04813.1
287	XS06G16742.2	XS15G08195.2
288	XS07G17767.2	XS08G19565.1
289	XS08G19270.2	XS04G13075.1
290	XS14G07746.1	XS02G09193.1
291	XS15G08393.1	XS06G15983.1
292	XS13G06377.3	XS01G00786.2
293	XS05G15128.3	XS15G08183.1
294	XS13G06961.1	XS04G13228.3
295	XS06G16377.1	XS10G02969.1
296	XS10G03785.1	XS15G08733.1
297	XS01G00167.1	XS13G07019.2
298	XS13G06646.2	XS10G03633.1
299	XS13G06419.1	XS05G14594.1
300	XS10G03491.1	XS01G02314.1
301	XS03G11190.1	XS08G18602.1
302	XS13G06784.1	XS05G14266.1
303	XS02G10900.2	XS12G05896.1
304	XS05G14026.1	XS04G12518.2
305	XS03G11806.1	XS07G17664.1
306	XS05G14212.3	XS12G05689.1
307	XS03G11997.1	XS10G03548.1
308	XS13G07197.3	XS12G05116.1
309	XS01G01219.1	XS09G20253.2
310	XS10G03524.1	XS02G10904.1
311	XS07G18509.1	XS06G16409.1
312	XS01G00533.3	XS02G10148.1
313	XS08G19416.1	XS10G03074.1
314	XS09G20569.1	XS06G15641.2
315	XS01G00938.4	XS12G06012.1
316	XS05G14084.1	XS09G20801.1
317	XS05G15471.2	XS04G13951.1
318	XS10G02719.1	XS09G20386.1
319	XS12G05420.1	XS09G19771.1
320	XS04G12522.1	XS03G11997.1
321	XS01G01067.2	XS07G17653.3
322	XS01G00218.2	XS13G07192.2
323	XS06G16057.1	XS09G20518.1
324	XS08G19256.1	XS02G09457.1
325	XS11G04653.1	XS13G06384.1
326	XS13G06552.1	XS06G16605.1
327	XS02G10775.1	XS11G04629.2
328	XS01G00331.1	XS07G17797.1
329	XS07G18256.2	XS01G01582.3
330	XS05G14963.2	XS02G10602.2
331	XS02G10611.2	XS01G00862.1
332	XS04G12401.1	XS09G20333.1
333	XS02G09652.1	XS02G10022.1
334	XS02G09443.2	XS03G11191.2
335	XS10G02912.1	XS02G09177.1
336	XS14G07934.2	XS03G11345.1
337	XS05G14062.1	XS04G12513.1
338	XS13G06558.1	XS13G06982.1
339	XS02G09508.1	XS02G10418.1
340	XS05G14622.1	XS09G20149.1
341	XS11G04108.1	XS06G17077.1
342	XS07G17538.1	XS08G19270.2
343	XS09G20718.1	XS02G09757.2
344	XS02G09560.1	XS02G10504.1
345	XS15G08617.1	XS12G05343.1
346	XS01G00617.1	XS12G05320.2
347	XS05G15070.1	XS09G20770.1
348	XS01G00862.1	XS12G06057.1
349	XS09G20717.1	XS07G17750.1
350	XS10G03911.1	XS09G20827.1
351	XS01G01318.5	XS13G06534.1
352	XS06G16443.1	XS11G04537.1
353	XS02G08951.2	XS05G14756.1
354	XS02G10844.1	XS10G02906.1
355	XS01G01221.1	XS02G10723.1
356	XS10G03579.3	XS04G13249.1
357	XS12G05478.1	XS05G14166.2
358	XS03G11458.1	XS05G14470.1
359	XS04G13919.1	XS04G12633.1
360	XS07G17860.1	XS14G07243.2
361	XS05G14261.1	XS13G06884.1
362	XS01G00281.1	XS11G04208.2
363	XS06G15782.2	XS01G01564.1
364	XS02G09859.2	XS01G00631.1
365	XS01G01448.1	XS15G08061.1
366	XS06G15863.1	XS11G04865.2
367	XS05G14767.1	XS02G08946.2
368	XS02G10979.3	XS13G06983.1
369	XS04G12983.2	XS13G06239.1
370	XS01G00631.1	XS05G15185.1
371	XS02G10239.2	XS04G13239.1
372	XS13G06370.1	XS07G17881.1
373	XS10G02969.1	XS05G14744.1
374	XS11G04944.7	XS12G05114.1
375	XS13G06371.1	XS05G14199.1
376	XS13G06384.1	XS13G06972.2
377	XS10G02999.1	XS14G07581.2
378	XS10G02999.2	XS02G10032.1
379	XS09G20900.1	XS03G11772.1
380	XS07G17717.1	XS06G17087.1
381	XS13G06368.1	XS01G01421.1
382	XS04G13075.1	XS01G00533.3
383	XS14G07882.1	XS11G04328.1
384	XS09G20770.1	XS07G17564.1
385	XS13G06730.2	XS01G00030.1
386	XS05G15167.1	XS08G19030.1
387	XS13G06774.1	XS02G10516.1
388	XS13G06369.1	XS05G15446.1
389	XS01G00124.1	XS09G20331.1
390	XS07G17920.1	XS13G06731.2
391	XS04G12757.1	XS11G05018.5
392	XS01G01563.2	XS02G09329.1
393	XS11G03947.2	XS01G02004.3
394	XS03G12194.2	XS01G00548.1
395	XS09G20308.2	XS01G01092.1
396	XS01G02042.1	XS13G06908.1
397	XS11G04542.1	XS11G04482.3
398	XS07G17983.1	XS03G11806.1
399	XS07G18362.1	XS06G16377.1
400	XS05G14101.1	XS07G17880.1
401	XS15G08140.1	XS04G12470.1
402	XS05G14487.1	XS15G08190.2
403	XS13G07019.2	XS15G08740.2
404	XS02G10148.1	XS07G17936.1
405	XS02G10211.1	XS13G06996.1
406	XS04G13106.1	XS02G10364.2
407	XS07G17881.1	XS12G05420.1
408	XS01G00919.1	XS02G09645.3
409	XS15G08314.2	XS01G01509.3
410	XS01G00403.2	XS02G10341.2
411	XS03G11797.1	XS11G04647.1
412	XS01G02443.1	XS07G17465.3
413	XS08G19383.1	XS14G07376.1
414	XS08G19722.1	XS03G12154.1
415	XS01G02069.1	XS15G08533.1
416	XS15G08465.2	XS06G15760.2
417	XS12G05408.1	XS06G15716.1
418	XS01G01722.2	XS04G12820.3
419	XS06G16096.1	XS02G10973.2
420	XS12G05088.1	XS13G06403.1
421	XS13G06484.3	XS04G12635.1
422	XS09G20610.1	XS07G17563.2
423	XS01G00924.2	XS01G02539.3
424	XS13G06969.1	XS02G10179.2
425	XS04G13961.1	XS11G04930.1
426	XS13G06930.1	XS12G05100.1
427	XS10G03061.1	XS11G04130.1
428	XS06G16440.1	XS04G12700.1
429	XS12G05325.1	XS15G08543.1
430	XS12G05116.1	XS02G10000.1
431	XS12G05521.1	XS15G08798.1
432	XS07G17640.1	XS14G07923.2
433	XS11G04208.2	XS07G18246.2
434	XS03G11060.3	XS01G00328.1
435	XS09G19739.1	XS01G02224.1
436	XS01G00328.1	XS01G01608.1
437	XS09G20489.1	XS07G17937.1
438	XS04G12844.1	XS08G19668.1
439	XS07G18433.2	XS13G06512.1
440	XS11G04688.1	XS01G00229.1
441	XS09G19820.1	XS04G12757.1
442	XS02G10416.1	XS10G03906.1
443	XS12G05725.2	XS03G11797.1
444	XS04G13561.1	XS11G04470.2
445	XS07G17954.1	XS05G15251.1
446	XS06G17071.2	XS02G10703.2
447	XS03G12192.1	XS06G16113.1
448	XS10G03932.1	XS04G12844.1
449	XS04G12977.2	XS09G20454.1
450	XS04G12977.1	XS07G17717.1
451	XS09G20715.2	XS03G11433.2
452	XS10G03073.1	XS08G19206.1
453	XS07G18035.3	XS07G17902.1
454	XS01G01309.1	XS11G04723.1
455	XS09G20573.5	XS13G06304.3
456	XS09G19847.1	XS01G01563.2
457	XS02G10973.2	XS10G03790.1
458	XS14G07480.2	XS05G14075.1
459	XS02G10955.1	XS11G04860.1
460	XS13G06090.1	XS02G10041.1
461	XS10G02968.1	XS13G06816.1
462	XS08G18572.1	XS01G01643.1
463	XS10G03620.1	XS06G16310.2
464	XS04G13678.2	XS01G02188.1
465	XS08G19663.1	XS01G00964.1
466	XS02G10587.1	XS09G20446.1
467	XS02G09659.2	XS12G05700.1
468	XS02G10022.1	XS06G16755.1
469	XS02G10471.1	XS11G04182.1
470	XS10G03783.1	XS05G15478.1
471	XS01G02004.3	XS15G08113.1
472	XS01G02453.2	XS01G02575.1
473	XS05G15445.1	XS12G05942.2
474	XS13G07026.3	XS10G03801.1
475	XS03G12175.1	XS11G04129.1
476	XS01G00570.2	XS07G17814.1
477	XS05G14194.1	XS03G12175.1
478	XS08G18564.1	XS02G09169.3
479	XS01G02051.1	XS07G18530.1
480	XS01G01712.1	XS02G10933.1
481	XS13G06594.2	XS02G10910.1
482	XS06G16271.1	XS02G10979.3
483	XS04G12783.1	XS03G11266.1
484	XS04G13920.1	XS09G20786.1
485	XS01G00927.1	XS14G07262.1
486	XS02G09840.1	XS15G08628.1
487	XS15G08175.1	XS02G09802.1
488	XS11G04057.1	XS01G02275.1
489	XS04G13951.1	XS01G00988.1
490	XS13G06929.1	XS04G13235.1
491	XS01G01564.1	XS15G07998.1
492	XS01G00545.1	XS15G08125.1
493	XS07G17587.1	XS07G17208.1
494	XS05G14077.1	XS07G18478.1
495	XS09G19836.2	XS14G07274.1
496	XS09G19836.1	XS07G17935.2
497	XS01G01222.3	XS08G19416.1
498	XS04G13431.1	XS01G00167.1
499	XS15G08670.1	XS01G02574.1
500	XS09G20142.1	XS08G18578.1
501	XS12G05898.2	XS03G11703.1
502	XS15G08620.1	XS04G12520.4
503	XS14G07464.1	XS01G01610.2
504	XS07G18130.1	XS02G10955.1
505	XS10G03381.1	XS13G06938.1
506	XS13G06164.1	XS01G01391.1
507	XS07G17751.1	XS01G02309.1
508	XS08G19358.1	XS11G04532.1
509	XS10G02971.2	XS05G14929.1
510	XS04G12470.1	XS01G00624.1
511	XS13G07211.2	XS14G07622.2
512	XS15G08807.1	XS09G19820.1
513	XS13G06223.1	XS11G04885.1
514	XS08G19505.1	XS13G06818.1
515	XS07G17627.1	XS09G20569.1
516	XS08G19020.1	XS04G13255.2
517	XS11G04061.1	XS07G18521.1
518	XS06G16216.1	XS13G06102.1
519	XS01G02195.1	XS11G04294.1
520	XS04G13045.1	XS01G00868.1
521	XS12G05668.1	XS05G15430.1
522	XS07G17220.1	XS05G15607.1
523	XS11G04237.1	XS01G00615.1
524	XS07G18177.1	XS01G02660.1
525	XS08G19697.1	XS12G05725.2
526	XS01G00106.1	XS03G12271.1
527	XS13G06241.1	XS11G04108.1
528	XS09G19771.1	XS10G03113.1
529	XS02G10488.1	XS03G12316.5
530	XS02G10252.1	XS15G08465.2
531	XS11G04865.2	XS01G00810.3
532	XS11G04758.2	XS12G06062.1
533	XS02G10461.1	XS15G08047.1
534	XS03G11266.1	XS14G07493.2
535	XS06G16180.1	XS05G14336.3
536	XS09G19843.1	XS01G01203.1
537	XS02G08981.1	XS06G15649.1
538	XS03G11222.1	XS06G16677.1
539	XS04G12660.2	XS12G05681.1
540	XS13G06910.1	XS05G15331.1
541	XS11G04432.1	XS07G18522.2
542	XS01G02635.1	XS10G03101.1
543	XS01G00280.1	XS02G09494.1
544	XS08G18581.1	XS03G12329.4
545	XS03G12389.1	XS07G17384.2
546	XS04G12714.1	XS01G00407.4
547	XS07G17677.1	XS13G07068.1
548	XS04G12571.1	XS04G13561.1
549	XS01G00174.1	XS08G19043.1
550	XS08G19129.1	XS15G08320.1
551	XS04G12820.3	XS02G10612.4
552	XS02G10000.1	XS04G12401.1
553	XS15G07998.1	XS12G05230.1
554	XS06G17025.1	XS07G17626.2
555	XS01G01060.1	XS12G05847.1
556	XS05G15420.1	XS01G01060.1
557	XS01G01396.1	XS07G17857.1
558	XS11G04927.1	XS11G04950.1
559	XS13G06406.1	XS14G07439.2
560	XS04G12501.1	XS06G16510.3
561	XS05G14252.3	XS02G10329.1
562	XS13G07001.1	XS06G16972.1
563	XS01G00593.4	XS04G12447.1
564	XS11G04863.2	XS01G01722.2
565	XS06G16438.2	XS01G02378.3
566	XS10G03894.1	XS01G01721.1
567	XS06G16113.1	XS02G10381.3
568	XS13G06817.3	XS01G02373.2
569	XS14G07874.1	XS06G15782.2
570	XS04G12979.1	XS01G01055.1
571	XS05G14594.1	XS08G18638.1
572	XS04G13239.1	XS03G12168.1
573	XS05G14322.1	XS08G18978.1
574	XS13G06908.1	XS06G16438.2
575	XS01G02575.1	XS04G12580.1
576	XS08G18556.2	XS05G15608.1
577	XS11G04096.2	XS10G03857.1
578	XS06G15983.1	XS05G14362.2
579	XS01G02539.3	XS04G12693.2
580	XS02G10049.1	XS08G19592.1
581	XS06G17065.1	XS05G14600.2
582	XS02G10486.2	XS01G01412.2
583	XS05G14118.1	XS08G19585.3
584	XS09G19778.2	XS04G12501.1
585	XS01G02415.1	XS14G07715.1
586	XS02G09350.4	XS11G04863.2
587	XS05G14744.1	XS09G20241.1
588	XS04G13774.1	XS01G01406.1
589	XS01G01667.1	XS02G10968.1
590	XS05G14895.1	XS15G08431.1
591	XS15G08316.1	XS14G07247.2
592	XS02G10039.1	XS07G17599.1
593	XS12G05103.1	XS04G13571.1
594	XS12G05870.1	XS13G07206.1
595	XS13G06972.2	XS06G16216.1
596	XS02G09666.1	XS05G15169.2
597	XS01G00420.1	XS04G12924.1
598	XS10G03876.2	XS01G02195.1
599	XS05G15446.1	XS15G08253.2
600	XS05G15607.1	XS01G00037.1
601	XS15G08047.1	XS15G08712.1
602	XS10G03880.1	XS07G17538.1
603	XS14G07411.1	XS04G13045.1
604	XS05G14468.1	XS07G18040.1
605	XS12G05075.1	XS07G17954.1
606	XS12G05129.2	XS04G13450.1
607	XS07G17236.2	XS07G17636.1
608	XS01G02188.1	XS11G04816.1
609	XS06G16140.1	XS13G06594.2
610	XS10G02795.1	XS06G17101.2
611	XS07G17211.1	XS04G13481.1
612	XS03G12202.1	XS12G06028.1
613	XS10G03874.1	XS11G04139.3
614	XS09G20333.1	XS02G10901.1
615	XS12G06062.1	XS04G12783.1
616	XS14G07493.2	XS11G04542.1
617	XS14G07360.1	XS06G16772.1
618	XS05G14880.1	XS12G05172.1
619	XS13G06616.1	XS03G12192.1
620	XS05G15290.1	XS01G01318.5
621	XS01G00894.1	XS01G00035.1
622	XS14G07431.1	XS15G08603.1
623	XS06G15760.2	XS14G07303.1
624	XS03G10986.1	XS04G13857.1
625	XS02G09169.3	XS10G03932.1
626	XS05G15121.1	XS13G06498.1
627	XS14G07439.2	XS03G12128.1
628	XS09G20766.1	XS08G18912.1
629	XS08G19388.1	XS06G15963.1
630	XS15G08188.1	XS14G07874.1
631	XS06G17105.2	XS04G12977.2
632	XS11G04279.1	XS04G12977.1
633	XS01G01092.1	XS15G08316.1
634	XS12G05942.2	XS09G20713.1
635	XS03G12160.1	XS06G15970.2
636	XS01G00234.1	XS07G17863.3
637	XS15G08383.1	XS01G01605.4
638	XS14G07433.1	XS03G11326.1
639	XS05G14597.1	XS07G17983.1
640	XS04G13391.1	XS15G08512.1
641	XS13G06996.1	XS10G03556.2
642	XS09G20454.1	XS06G17084.1
643	XS01G02660.1	XS07G18362.1
644	XS11G04607.1	XS04G12822.1
645	XS14G07258.1	XS05G14376.2
646	XS10G03919.1	XS13G06502.1
647	XS08G18736.1	XS06G17095.1
648	XS01G00302.1	XS04G13041.1
649	XS05G15328.2	XS05G14955.1
650	XS05G15251.1	XS13G06492.1
651	XS09G20786.1	XS04G12528.1
652	XS07G17857.1	XS15G08160.5
653	XS01G01056.1	XS10G02912.1
654	XS01G02413.2	XS13G06833.1
655	XS03G12327.1	XS06G16120.1
656	XS02G10904.1	XS11G04486.4
657	XS07G17797.1	XS13G06241.1
658	XS03G12077.1	XS01G00092.2
659	XS01G00868.1	XS01G01309.1
660	XS06G16677.1	XS15G08393.1
661	XS06G15661.2	XS07G17139.2
662	XS09G19787.1	XS01G01869.1
663	XS02G10569.1	XS09G20276.1
664	XS13G07050.1	XS09G19827.1
665	XS01G01055.1	XS09G20900.1
666	XS03G11724.2	XS12G05215.1
667	XS01G01768.1	XS12G05862.2
668	XS05G15103.1	XS04G13074.1
669	XS02G09799.1	XS15G08536.1
670	XS15G08750.1	XS02G10211.1
671	XS06G15692.1	XS13G06822.1
672	XS06G16675.4	XS02G09142.1
673	XS12G05480.2	XS02G10844.1
674	XS09G20801.1	XS09G20718.1
675	XS06G16822.1	XS06G16145.1
676	XS05G14988.1	XS14G07351.1
677	XS09G20182.3	XS07G18256.2
678	XS04G12563.1	XS15G08467.1
679	XS04G13419.1	XS06G17099.1
680	XS02G09927.1	XS01G00545.1
681	XS06G17049.1	XS13G06907.1
682	XS03G11942.1	XS01G02147.1
683	XS10G02867.2	XS04G12623.1
684	XS06G15917.1	XS05G14153.1
685	XS11G04989.1	XS13G06995.1
686	XS01G01967.1	XS09G20070.1
687	XS13G07114.2	XS11G04623.2
688	XS07G18232.2	XS08G18657.1
689	XS07G17794.9	XS05G14963.2
690	XS13G06437.1	XS05G14634.1
691	XS06G15637.1	XS07G17119.1
692	XS09G20631.1	XS05G14747.1
693	XS13G07009.1	XS01G02223.2
694	XS06G16966.1	XS11G04941.1
695	XS11G04860.1	XS14G07629.1
696	XS14G07502.1	XS15G08510.1
697	XS04G12797.2	XS15G08325.1
698	XS01G00037.1	XS15G08469.1
699	XS15G08593.1	XS01G02648.1
700	XS06G15963.1	XS14G07934.2
701	XS02G10975.1	XS01G02504.2
702	XS15G08156.1	XS11G04758.2
703	XS12G05729.1	XS06G17020.1
704	XS04G12417.1	XS02G09854.1
705	XS08G18850.1	XS01G00097.1
706	XS02G09626.2	XS08G19383.1
707	XS04G12960.1	XS06G15811.1
708	XS15G08747.1	XS02G09560.1
709	XS08G19684.2	XS02G10840.1
710	XS03G11559.1	XS06G15692.1
711	XS01G02147.1	XS05G14097.1
712	XS06G15811.1	XS06G17011.3
713	XS15G08590.1	XS01G01840.1
714	XS07G17490.1	XS08G19659.3
715	XS08G18594.1	XS06G15670.2
716	XS08G19223.1	XS13G06520.1
717	XS10G03219.1	XS01G02069.1
718	XS10G03940.2	XS15G08243.2
719	XS02G09415.4	XS05G14062.1
720	XS04G12552.1	XS02G10611.2
721	XS06G15775.4	XS08G19517.1
722	XS12G05965.1	XS10G03671.1
723	XS08G19572.2	XS07G17187.1
724	XS07G17455.1	XS03G11222.1
725	XS14G07808.1	XS06G17100.1
726	XS07G18536.1	XS12G05408.1
727	XS07G18212.1	XS01G01544.1
728	XS15G08713.1	XS04G12678.1
729	XS13G06867.1	XS02G10312.1
730	XS01G01957.1	XS02G10312.2
731	XS07G17564.1	XS03G12160.1
732	XS03G12000.1	XS02G09828.1
733	XS02G09512.1	XS12G05972.1
734	XS05G14013.1	XS07G18392.3
735	XS10G02848.1	XS09G20865.1
736	XS12G05856.1	XS02G09870.1
737	XS15G08431.1	XS10G02957.1
738	XS12G05869.1	XS13G06090.1
739	XS06G15921.1	XS09G20240.2
740	XS10G03658.2	XS14G07304.1
741	XS04G13475.1	XS03G11042.1
742	XS15G08526.1	XS11G04312.1
743	XS13G06606.1	XS09G19776.1
744	XS01G01277.1	XS08G18561.2
745	XS01G00107.1	XS02G09097.1
746	XS01G02444.1	XS06G16370.1
747	XS01G02648.1	XS13G06377.3
748	XS01G01941.1	XS08G18572.1
749	XS01G01687.1	XS11G04432.1
750	XS08G18978.1	XS15G08713.1
751	XS06G15670.2	XS09G19896.1
752	XS09G20796.1	XS06G17096.1
753	XS01G00542.2	XS08G18594.1
754	XS05G15504.1	XS10G03579.3
755	XS01G00553.1	XS01G02444.1
756	XS08G18823.2	XS10G03851.1
757	XS02G09180.2	XS13G07009.1
758	XS10G03074.1	XS05G15226.1
759	XS01G01851.1	XS07G18470.1
760	XS07G17700.1	XS14G07464.1
761	XS05G14128.1	XS03G11458.1
762	XS02G10913.1	XS10G02839.1
763	XS09G20260.1	XS06G17083.1
764	XS01G00624.1	XS13G06930.1
765	XS02G10860.1	XS04G12714.1
766	XS04G13982.1	XS07G17677.1
767	XS09G20455.1	XS13G06867.1
768	XS07G17631.1	XS10G03219.1
769	XS10G02820.1	XS10G02848.1
770	XS12G05810.1	XS10G02913.2
771	XS01G02309.1	XS04G12571.1
772	XS08G19092.2	XS15G08668.1
773	XS02G09998.1	XS01G00698.1
774	XS13G06357.1	XS13G06286.1
775	XS04G13393.4	XS08G19358.1
776	XS15G08119.2	XS02G09850.1
777	XS05G15556.1	XS06G17085.1
778	XS15G08703.1	XS10G03940.2
779	XS07G17749.1	XS07G18230.1
780	XS03G11073.1	XS06G16034.1
781	XS07G17166.1	XS10G02971.2
782	XS06G15641.2	XS02G09659.2
783	XS10G03633.1	XS06G16822.1
784	XS01G02207.1	XS02G10471.2
785	XS02G10935.2	XS09G20717.1
786	XS11G04001.2	XS02G10471.1
787	XS04G13630.2	XS05G15436.1
788	XS13G06465.1	XS10G03783.1
789	XS07G17623.1	XS01G00283.2
790	XS13G06230.1	XS10G03708.1
791	XS07G18351.1	XS03G12133.1
792	XS05G14029.1	XS01G02037.1
793	XS01G02416.3	XS07G17651.1
794	XS09G20056.1	XS05G14252.3
795	XS12G05177.3	XS12G05684.1
796	XS02G09527.2	XS15G08081.1
797	XS12G06043.3	XS13G06961.1
798	XS01G02403.1	XS04G12417.1
799	XS10G03029.2	XS04G12877.1
800	XS02G10874.1	XS05G14089.2
801	XS09G20701.1	XS03G12000.1
802	XS14G07680.1	XS13G06985.1
803	XS15G08694.1	XS13G06171.1
804	XS04G13154.1	XS15G08709.1
805	XS14G07247.2	XS09G20489.1
806	XS14G07373.1	XS10G03456.2
807	XS01G02378.3	XS04G12988.1
808	XS05G15564.1	XS03G12253.1
809	XS06G16637.1	XS13G07124.1
810	XS12G05720.1	XS05G14394.1
811	XS04G13857.2	XS06G16548.2
812	XS04G13857.1	XS02G09508.1
813	XS02G10215.1	XS07G18433.2
814	XS05G14362.2	XS02G10874.1
815	XS02G10772.3	XS03G10986.1
816	XS13G07184.1	XS05G14918.1
817	XS07G17435.2	XS15G08342.1
818	XS04G12693.2	XS14G07502.1
819	XS08G19462.1	XS14G07415.2
820	XS11G04816.1	XS13G06223.1
821	XS02G09211.1	XS11G04688.1
822	XS02G08933.1	XS09G20327.2
823	XS02G09153.1	XS05G15045.1
824	XS05G15422.1	XS03G11813.1
825	XS04G13002.1	XS09G20380.2
826	XS15G08185.1	XS01G00570.2
827	XS11G04935.1	XS01G01641.1
828	XS14G07715.1	XS01G01073.1
829	XS05G15334.1	XS06G16799.1
830	XS01G02373.2	XS14G07319.1
831	XS04G12672.4	XS06G17025.1
832	XS07G18393.1	XS12G05869.1
833	XS10G03921.1	XS10G03234.1
834	XS07G18309.1	XS10G02788.1
835	XS12G05311.1	XS13G07131.1
836	XS10G03547.1	XS13G06214.1
837	XS01G00081.2	XS01G00690.1
838	XS06G16036.2	XS09G20182.3
839	XS02G09088.1	XS12G05177.3
840	XS15G08285.1	XS05G15498.1
841	XS02G09234.1	XS11G04875.2
842	XS15G08535.1	XS06G15921.1
843	XS07G18298.1	XS04G12753.1
844	XS07G17862.1	XS10G03902.2
845	XS13G06512.1	XS15G08002.3
846	XS10G03790.1	XS13G07184.1
847	XS07G17814.1	XS01G02697.1
848	XS10G03012.1	XS11G04277.1
849	XS03G12271.1	XS05G15334.1
850	XS10G03101.1	XS08G19405.1
851	XS03G12281.1	XS04G13106.1
852	XS11G04616.2	XS02G10254.1
853	XS01G00786.2	XS11G04653.1
854	XS05G14075.1	XS07G17804.1
855	XS10G03113.1	XS01G00154.1
856	XS04G13264.3	XS03G11961.1
857	XS10G03098.1	XS02G10757.2
858	XS03G11961.1	XS09G19883.1
859	XS10G03085.1	XS10G03012.1
860	XS09G20518.1	XS08G18828.1
861	XS14G07461.2	XS11G04291.1
862	XS01G01421.1	XS04G13224.1
863	XS01G02471.1	XS03G12331.1
864	XS06G15649.1	XS03G12373.1
865	XS15G08827.1	XS02G10175.1
866	XS15G08279.1	XS06G16443.1
867	XS02G09991.1	XS15G08140.1
868	XS05G14702.1	XS01G00155.5
869	XS02G10289.1	XS01G00929.1
870	XS02G10748.1	XS12G05325.1
871	XS03G11433.2	XS03G12346.1
872	XS04G13845.1	XS05G14441.1
873	XS05G14148.2	XS08G19697.1
874	XS01G00839.3	XS09G19882.1
875	XS06G16409.1	XS08G18827.1
876	XS13G06983.1	XS15G08617.1
877	XS07G18335.3	XS12G05508.1
878	XS10G03003.1	XS15G08865.1
879	XS09G20819.1	XS02G10785.1
880	XS04G12924.1	XS08G19129.1
881	XS13G06450.1	XS06G16492.1
882	XS04G13481.1	XS04G13223.1
883	XS02G10934.3	XS07G17678.1
884	XS03G12268.1	XS12G05561.1
885	XS07G18462.1	XS04G12581.1
886	XS01G00658.2	XS05G14988.1
887	XS05G14423.1	XS02G09670.1
888	XS07G17790.1	XS01G01830.1
889	XS01G02533.1	XS01G01682.1
890	XS13G06242.1	XS07G18462.1
891	XS13G06299.1	XS06G16118.2
892	XS01G01038.2	XS05G14213.2
893	XS04G13358.1	XS07G18306.2
894	XS07G17838.1	XS11G04935.1
895	XS13G07231.1	XS14G07373.1
896	XS15G08320.1	XS02G08933.1
897	XS15G08089.1	XS04G13857.2
898	XS06G16281.1	XS05G15564.1
899	XS03G12128.1	XS14G07746.1
900	XS03G12133.1	XS15G08535.1
901	XS07G17795.1	XS02G10061.1
902	XS07G18516.1	XS07G17455.1
903	XS02G09802.1	XS13G07001.1
904	XS08G18657.1	XS01G01396.1
905	XS13G06498.1	XS15G08134.2
906	XS09G20110.1	XS09G20168.2
907	XS13G06502.1	XS01G00542.1
908	XS07G17187.1	XS01G00541.1
909	XS06G16871.2	XS08G19709.1
910	XS01G01998.2	XS01G01768.1
911	XS09G19732.1	XS05G15140.1
912	XS06G16565.2	XS13G06817.3
913	XS02G08877.1	XS05G14427.1
914	XS15G08198.3	XS10G03911.1
915	XS01G02279.3	XS06G15661.2
916	XS01G02037.1	XS12G05720.1
917	XS04G13249.1	XS06G16683.2
918	XS11G04875.2	XS02G09649.1
919	XS06G16614.1	XS09G20701.1
920	XS11G04756.1	XS06G16836.3
921	XS08G19286.1	XS15G08694.1
922	XS11G04757.1	XS02G09443.2
923	XS09G20559.1	XS02G09731.1
924	XS15G08429.1	XS04G12552.1
925	XS12G05888.1	XS09G20288.1
926	XS09G20713.1	XS12G05965.1
927	XS12G05653.1	XS01G01687.1
928	XS04G13435.4	XS07G17363.1
929	XS01G01840.1	XS12G06043.3
930	XS07G18478.1	XS04G13695.1
931	XS10G03671.1	XS02G09527.2
932	XS02G09193.1	XS06G16036.2
933	XS10G03652.1	XS04G13002.1
934	XS15G08002.3	XS04G12979.1
935	XS15G08253.2	XS06G15863.1
936	XS07G18395.1	XS01G02465.1
937	XS04G12528.1	XS03G12274.1
938	XS04G13228.3	XS06G16527.4
939	XS07G17750.1	XS03G11596.2
940	XS15G08325.1	XS08G19572.2
941	XS03G12130.1	XS07G18291.3
942	XS11G04321.7	XS04G13774.1
943	XS11G04321.5	XS10G03729.3
944	XS15G08390.1	XS11G04862.1
945	XS05G14266.1	XS06G16507.1
946	XS04G12513.1	XS04G13992.1
947	XS11G04130.1	XS02G10274.1
948	XS03G12131.1	XS04G12787.2
949	XS06G16548.2	XS01G01684.1
950	XS09G19746.1	XS01G02183.1
951	XS14G07434.1	XS10G03683.1
952	XS07G17778.1	XS09G20796.1
953	XS06G16948.2	XS15G08579.1
954	XS06G16177.4	XS10G03780.1
955	XS06G17020.1	XS11G04927.1
956	XS07G17472.1	XS02G09153.1
957	XS05G15460.1	XSUNG20930.1
958	XS07G18396.1	XS03G11724.2
959	XS04G12484.1	XS10G03529.1
960	XS03G12378.1	XS01G00917.1
961	XS05G15349.1	XS06G16374.4
962	XS01G00030.1	XS07G17723.1
963	XS05G14089.2	XS01G01968.1
964	XS01G01863.1	XS10G03037.2
965	XS08G18578.1	XS07G17742.1
966	XS14G07339.2	XS11G03961.1
967	XS08G19429.1	XS14G07515.1
968	XS06G16772.1	XS14G07709.1
969	XS03G11043.1	XS01G00542.2
970	XS09G20724.1	XS10G03038.1
971	XS14G07262.1	XS03G12073.2
972	XS02G10312.1	XS12G05537.1
973	XS09G19741.1	XS05G15625.1
974	XS05G15228.1	XS08G19351.1
975	XS06G16220.1	XS08G18556.2
976	XS13G06985.1	XS14G07560.1
977	XS01G01693.1	XS05G14165.1
978	XS05G15115.2	XS07G18516.1
979	XS15G08607.1	XS06G16265.2
980	XS09G19783.1	XS07G17795.1
981	XS14G07268.3	XS03G12386.1
982	XS07G17599.1	XS03G12392.1
983	XS01G01434.2	XS05G14172.1
984	XS01G01509.3	XS05G15189.2
985	XS08G19709.1	XS04G12797.2
986	XS01G01684.1	XS02G10049.1
987	XS03G12316.5	XS01G00872.1
988	XS01G02521.1	XS04G12576.1
989	XS05G15448.2	XS13G06317.2
990	XS02G09002.5	XS06G16246.2
991	XS01G01920.2	XS13G06230.1
992	XS05G14172.1	XS01G02416.3
993	XS07G17692.1	XS08G18850.1
994	XS01G01605.4	XS07G18351.1
995	XS10G03912.1	XS01G01920.2
996	XS07G17678.1	XS07G17692.1
997	XS13G06519.1	XS07G18393.1
998	XS13G06938.1	XS01G00331.1
999	XS08G19592.1	XS13G06106.1
1000	XS06G16084.1	XS02G09867.1
1001	XS07G17880.1	XS03G11360.1
1002	XS11G04470.2	XS01G02509.2
1003	XS01G00092.2	XS01G02510.3
1004	XS02G09710.1	XS02G10488.1
1005	XS15G08604.2	XS12G05729.1
1006	XS09G19848.1	XS13G07050.1
1007	XS02G10066.1	XS01G01941.1
1008	XS06G16983.1	XS04G13130.1
1009	XS08G19585.3	XS08G18588.1
1010	XS12G05320.2	XS02G08987.1
1011	XS06G16977.1	XS04G13854.1
1012	XS01G01641.1	XS01G02453.2
1013	XS02G10181.1	XS01G02119.1
1014	XS07G17719.1	XS02G09204.2
1015	XS10G03217.1	XS06G16948.2
1016	XS05G14579.2	XS07G18536.1
1017	XS04G12877.1	XS02G10725.1
1018	XS12G05635.1	XS04G12960.1
1019	XS01G00237.1	XS08G19462.1
1020	XS09G20241.1	XS04G12821.3
1021	XS01G02509.2	XS12G05898.2
1022	XS02G10968.1	XS07G17623.1
1023	XS01G02510.3	XS05G14029.1
1024	XS02G10901.1	XS09G20056.1
1025	XS12G05230.1	XS05G14438.1
1026	XS01G02183.1	XS06G16695.4
1027	XS02G10892.1	XS06G16686.2
1028	XS02G08995.1	XS12G05088.1
1029	XS07G17139.2	XS10G02804.1
1030	XS09G20090.1	XS03G11335.1
1031	XS01G00334.1	XS02G08995.1
1032	XS08G19565.1	XS02G09667.2
1033	XS02G10504.1	XS10G03894.1
1034	XS11G04885.1	XS01G00593.4
1035	XS10G02957.1	XS02G10024.1
1036	XS11G04506.1	XS12G05599.1
1037	XS15G08668.1	XS12G05575.1
1038	XS02G10530.1	XS05G14901.1
1039	XS12G05323.1	XS02G09764.1
1040	XS02G10418.1	XS09G20915.1
1041	XS12G06056.1	XS15G08552.1
1042	XS04G12557.1	XS02G10486.2
1043	XS09G20896.1	XS01G00218.2
1044	XS05G14241.1	XS02G10527.1
1045	XS01G01610.2	XS01G01308.1
1046	XS14G07538.1	XS13G06862.1
1047	XS15G08110.1	XS01G01277.1
1048	XS01G00988.1	XS09G20655.1
1049	XS02G09000.1	XS05G14061.1
1050	XS15G08552.1	XS05G15103.1
1051	XS12G06028.1	XS12G05480.2
1052	XS06G16034.1	XS05G14171.1
1053	XS13G06304.3	XS01G02531.1
1054	XS01G00698.1	XS01G01266.1
1055	XS09G20380.2	XS15G08095.1
1056	XS02G09764.1	XS14G07434.1
1057	XS01G02465.1	XS02G10736.1
1058	XS13G06707.1	XS05G14895.1
1059	XS07G17720.1	XS07G17799.1
1060	XS03G11638.2	XS06G16962.1
1061	XS13G07046.2	XS10G03029.2
1062	XS13G06833.1	XS04G12453.1
1063	XS05G14004.2	XS01G01223.1
1064	XS03G12179.1	XS06G16173.1
1065	XS02G09204.2	XS06G16615.1
1066	XS01G01083.1	XS10G03620.1
1067	XS03G11234.1	XS01G01599.1
1068	XS02G10257.1	XS11G04919.1
1069	XS11G04647.1	XS06G16621.1
1070	XS06G16345.1	XS13G06075.1
1071	XS03G12193.2	XS05G15347.1
1072	XS02G08987.1	XS06G17065.1
1073	XS13G07206.1	XS12G05129.2
1074	XS03G12274.1	XS07G17892.1
1075	XS11G05058.1	XS08G19684.2
1076	XS15G08490.1	XS05G15279.1
1077	XS13G07021.1	XS15G08750.1
1078	XS05G15627.1	XS01G00478.2
1079	XS06G16370.1	XS01G01518.1
1080	XS01G00227.1	XS01G01222.3
1081	XS02G10725.1	XS02G08969.1
1082	XS13G07111.3	XS02G09002.5
1083	XS01G00709.1	XS12G05801.1
1084	XS07G17935.2	XS09G20464.1
1085	XS02G09649.1	XS01G01197.4
1086	XS10G03857.1	XS07G18411.1
1087	XS06G16836.3	XS01G00021.1
1088	XS03G11270.3	XS12G05635.1
1089	XS06G16527.4	XS11G04061.1
1090	XS04G12821.3	XS14G07354.1
1091	XSUNG20930.1	XS09G20724.1
1092	XS05G14213.2	XS07G18232.2
1093	XS07G18306.2	XS02G09691.3
1094	XS09G20915.1	XS06G16966.1
1095	XS06G17011.3	XS06G16614.1
1096	XS15G08342.1	XS04G12871.1
1097	XS04G12753.1	XS02G08930.1
1098	XS05G14918.1	XS13G06141.1
1099	XS01G01073.1	XS15G08156.1
1100	XS03G11858.2	XS14G07680.1
1101	XS08G18561.2	XS08G19568.1
1102	XS14G07374.1	XS02G10569.1
1103	XS06G17101.2	XS08G18570.1
1104	XS03G11860.1	XS13G06406.1
1105	XS15G08566.1	XS13G07231.1
1106	XS02G10048.1
1107	XS05G15140.1
1108	XS07G18530.1
1109	XS05G14201.1
1110	XS02G09731.1
1111	XS15G08628.1
1112	XS13G06081.1
1113	XS06G16686.2
1114	XS06G16695.4
1115	XS02G09691.3
1116	XS06G16962.1
1117	XS12G05997.1
1118	XS14G07629.1
1119	XS07G17742.1
1120	XS10G03038.1
1121	XS08G19351.1
1122	XS12G05689.1
1123	XS03G12329.4
1124	XS15G08095.1
1125	XS13G06562.1
1126	XS03G11748.1
1127	XS01G01666.1
1128	XS01G00397.1
1129	XS03G11424.1
1130	XS15G08125.1
1131	XS09G19755.1
1132	XS10G03307.2
1133	XS06G16173.1
1134	XS05G15517.1
1135	XS10G03529.1
1136	XS07G17863.3
1137	XS05G14800.1
1138	XS15G08536.1
1139	XS05G14710.3
1140	XS06G17099.1
1141	XS10G03640.1
1142	XS09G20464.1
1143	XS04G12623.1
1144	XS05G14634.1
1145	XS08G19659.3
1146	XS13G06818.1
1147	XS06G17100.1
1148	XS05G14336.3
1149	XS01G02341.1
1150	XS10G03635.2
1151	XS01G02383.1
1152	XS14G07753.1
1153	XS06G15655.1
1154	XS06G15971.1
1155	XS06G17085.1
1156	XS03G11772.1
1157	XS10G03456.2
1158	XS10G03145.1
1159	XS11G04891.1
1160	XS13G06900.1
1161	XS01G00671.2
1162	XS11G04277.1
1163	XS06G17084.1
1164	XS04G12408.1
1165	XS07G17567.5
1166	XS15G08009.2
1167	XS01G00520.1
1168	XS09G20070.1
1169	XS08G19568.1
1170	XS05G14427.1
1171	XS02G10840.1
1172	XS02G09603.1
1173	XS04G12914.2
1174	XS01G02261.1
1175	XS13G06233.2
1176	XS07G18537.1
1177	XS06G17096.1
1178	XS06G17083.1
1179	XS11G04561.1
1180	XS01G00548.1
1181	XS01G01608.1
1182	XS05G15045.1
1183	XS14G07515.1
1184	XS01G00690.1
1185	XS06G15976.1
1186	XS15G08603.1
1187	XS10G03885.1
1188	XS05G14376.2
1189	XS06G17095.1
1190	XS05G14955.1
1191	XS13G06492.1
1192	XS06G16120.1
1193	XS15G08073.1
1194	XS13G07094.1
1195	XS08G19237.1
1196	XS11G05050.1
1197	XS04G13893.1
1198	XS05G14309.1
1199	XS13G06995.1
1200	XS07G17119.1
1201	XS10G03729.3
1202	XS04G12453.1
1203	XS01G01308.1
1204	XS14G07709.1
1205	XS01G00594.1
1206	XS05G14081.1
1207	XS05G14834.1
1208	XS08G18570.1
1209	XS06G15740.1
1210	XS01G00283.2
1211	XS01G01698.1
1212	XS02G10024.1
1213	XS13G06182.3
1214	XS01G00964.1
1215	XS01G00189.2
1216	XS11G04862.1
1217	XS05G15430.1
1218	XS06G16799.1
1219	XS09G19766.1
1220	XS04G13655.1
1221	XS05G14352.1
1222	XS06G15913.3
1223	XS15G08467.1
1224	XS01G02504.2
1225	XS14G07560.1
1226	XS06G15868.1
1227	XS06G17057.1
1228	XS09G19767.1
1229	XS14G07405.1
1230	XS11G04312.1
1231	XS05G14244.1
1232	XS10G02839.1
1233	XS01G00872.1
1234	XS04G13789.1
1235	XS09G19946.1
1236	XS10G03708.1
1237	XS15G08190.2
1238	XS05G14600.2
1239	XS10G02888.1
1240	XS03G11596.2
1241	XS04G12402.1
1242	XS02G10756.1
1243	XS13G06220.1
1244	XS15G08740.2
1245	XS02G10933.1
