# Supplementary material for: Genome-Wide Characterization and Development of Simple Sequence Repeat Markers for Molecular Diversity Analyses in Yellowhorn (Xanthoceras sorbifolium Bunge)
Source: Plants (Basel). 2024 Oct 5;13(19):2794. doi: 10.3390/plants13192794 (PMC11479088; doi:10.3390/plants13192794)
Supplement: Supplementary file 1 [file plants-13-02794-s001.zip › Table S5.xlsx]

## Sheet: Sheet1
	Supplementary Table 5. Detailed information on primers for SSR loci that have been successfully designed from the flanking regions.
	ID	Sequence	standard	Motif	Type	Repeat	Start	End	Length	Product	Forward	Tm (°C)	Reverse	Tm (°C)
	1	chr1	AT	AT	2	25	207	256	50	195	TCATGCAAACACTTTCGTAATGC	58.77	TTTTCTAGCTAGGTGGTCAATGG	58.16
	2	chr1	AAC	ACA	3	4	10669	10680	12	100	AAACCTGCAGTGAACTCAAGC	59.32	CACTGTTGTACTTGATGCAGCC	60.1
	3	chr1	AG	AG	2	6	11136	11147	12	152	GTGGCCAGTAGGTTGTTTTGG	59.66	CCCTTGTGAAAGCAACTCAGC	60
	4	chr1	AAT	AAT	3	5	14781	14795	15	164	CCCTCCATCTTTAAAATAACGGACG	59.99	TGGATCTCCACCGTCCACC	60.99
	5	chr1	A	T	1	20	14987	15006	20	147	AGAATGTTTGGGTTCTTCGAACG	59.75	GATCTCCAGCACGACGAACC	60.8
	6	chr1	A	T	1	21	15109	15129	21	121	GAGATCCAGCCATCTCCAGC	59.96	TGAAATGTTTGGATCTCTACTGTCC	58.83
	7	chr1	AC	TG	2	7	16352	16365	14	141	TTAAGCACAATTACATGACCTTATTCC	58.32	ATGTTTGGCCCGAATCAAGC	59.47
	8	chr1	AAG	TTC	3	6	21748	21765	18	148	GTGTATTCGGTTTGCAGTGGG	59.8	CGAAAACCCTGATTTTTGGCG	58.94
	9	chr1	A	T	1	12	24570	24581	12	130	GGATCGGTCAGTTTTACTAAAATCCC	59.96	CATAAGCACTCCAAGCTGCC	59.26
	10	chr1	A	T	1	16	27014	27029	16	128	CAAGCTGTTGCAACTATAAACATGG	59.43	TGGTTTCCTATTCTAGCTTCAATCC	58.64
	11	chr1	A	T	1	23	27384	27406	23	121	AGTCGAAGTTTCTTCGGTTCC	58.25	GCAGATTTTTCGATAACAGCTGC	59.21
	12	chr1	AAG	GAA	3	7	28506	28526	21	124	GGCTGTTGTTGAGTACATGGC	59.8	TACTAAGCAAGCCCCGAACC	59.75
	13	chr1	A	A	1	15	29322	29336	15	176	AGCAGTGTTCCTTGACCTCC	59.6	TGACGGTCTATTCAACAAGATTGG	59.06
	14	chr1	A	A	1	14	30967	30980	14	198	ATCCATCAAACCATGAATTTGTGG	58.26	TTTAATTGAAGACATGAAGGATGATGG	58.31
	15	chr1	AG	TC	2	10	32525	32544	20	151	TGTACCAGACCTTCGCTTCG	59.76	CAAGTCCATAATCGAGTACATCAGC	59.6
	16	chr1	A	A	1	15	40458	40472	15	128	CTACTTGGAAAAGTTCAAATTTTGAGC	58.46	TTTCTAGTGTACGTTTGGAAGAGG	58.46
	17	chr1	AAAT	AAAT	4	4	41205	41220	16	164	ACCAGAACTGCTTTGATGACG	58.85	TTGTAGGTCCAGGCATTTAGC	58
	18	chr1	AG	GA	2	10	42422	42441	20	130	ACTAGTACCATATTTGTCGAGGACC	59.7	GGTGATCGTTCAAGTTATACTATACCC	59.19
	19	chr1	AG	AG	2	8	43023	43038	16	112	TGACGTAGCTCTTTCTCAACCC	60.03	TGTCAGTGACTTCTGGGTCC	58.95
	20	chr1	AG	TC	2	13	43251	43276	26	179	GACTGGAGTCACATTGCACC	58.84	CAGCAGAGCATTGAAGTGGG	59.19
	21	chr1	A	T	1	15	43524	43538	15	118	GTGATTCTCACTGCAAAATGGC	58.75	TCTCTCCCATTTTTACCATGCC	58.37
	22	chr1	AT	TA	2	8	44182	44197	16	192	CCGTATGCTGTGCTGTTTGC	60.45	CAACTGGGCCATTTCTGTGC	60.04
	23	chr1	A	A	1	12	48427	48438	12	158	ACACAAAGCAGTGCATATCCC	58.91	CTTCTGCTCTCTTCCTTGTGC	58.92
	24	chr1	AAAT	AAAT	4	4	49151	49166	16	168	TGGCAATAGCTGTGTTATACCC	58.18	TCCATTGTTCGATTGGTTGAACC	59.75
	25	chr1	A	A	1	19	51714	51732	19	168	ACCACCTCCAAACGATACGG	59.75	ACAAGTGGCGTAGTGATCAGG	60.07
	26	chr1	AC	CA	2	14	52016	52043	28	173	CCGCATCTAACACATGTGCC	59.62	TCACCAGTCATCACATGTTTTACC	59.24
	27	chr1	AT	TA	2	7	52044	52057	14	173	CCGCATCTAACACATGTGCC	59.62	TCACCAGTCATCACATGTTTTACC	59.24
	28	chr1	AG	GA	2	11	52058	52079	22	173	CCGCATCTAACACATGTGCC	59.62	TCACCAGTCATCACATGTTTTACC	59.24
	29	chr1	ATC	CAT	3	4	54169	54180	12	136	AAAATGGAGTTGCACCAGGC	59.32	TAGGAGCCACAGTTCCAACC	59.31
	30	chr1	AT	AT	2	11	57032	57053	22	146	TCTCTTTTTCAGGCGGCACC	60.89	GCTGTGTAAAAGTTGAATGCAGC	59.57
	31	chr1	A	A	1	13	61482	61494	13	184	CCAAAACCGACAAAACACCCC	60.47	CTTTAAACCAGGTGAGGGTGC	59.11
	32	chr1	A	T	1	17	62893	62909	17	176	CATAGTACTCCATCACAATTCGTCC	59.31	GCCTCTACAAACCAAACCAGC	59.73
	33	chr1	AAAT	TTTA	4	4	63125	63140	16	137	TTTGTTTACATATTCAGCGATGACC	58.22	AGAAATTGAATCTCACCCAACCC	58.91
	34	chr1	AT	AT	2	6	65719	65730	12	140	TAAGAAGGGCTTGGAAACGC	58.47	ACCAGATATTTCGCACTATTTACACG	59.8
	35	chr1	A	T	1	17	66841	66857	17	154	AGTTTCTCTACTGACAGAAAGAGC	58.22	ACCCAAAATTTGAGCTTCTCCG	59.44
	36	chr1	A	T	1	17	67686	67702	17	166	GTACCAGGCTTTAGCTATGTCG	58.62	TTACCACTGGAGAAAAAGGGC	58.13
	37	chr1	C	C	1	25	69140	69164	25	136	ACATGCCGAATCCCAGTAGC	60.18	ACCAGTTGTCACCAATGAAAGC	59.64
	38	chr1	A	A	1	14	73445	73458	14	163	TGATGTGCCACGTATCCACC	60.11	AGTTAACTAGTTCAGTTTGATGAGCC	59.35
	39	chr1	A	A	1	14	76475	76488	14	149	TGTTCCTTGTCGGAGATGCC	60.04	GCACTGCCATGGAAAGATCG	59.62
	40	chr1	AAT	TTA	3	7	83106	83126	21	134	AATTTGCTGTTGAACTGGTTGC	58.8	ATCATGTGTCCAGTGCCACG	60.67
	41	chr1	A	A	1	15	84350	84364	15	164	GGACTGAAGTACCCCTCTAACC	59.23	ATGGAGGTCTGCACATACGC	60.18
	42	chr1	AT	TA	2	11	85591	85612	22	126	GCTGATCACCATGTCCACTGG	61.02	CCAATTCATTATTCCTGACGGAGC	60.02
	43	chr1	AT	AT	2	12	86360	86383	24	205	AGGACGGAACCTAAGCATGC	60.11	AGTGTGCTTCAACCCTTTGC	59.25
	44	chr1	AT	AT	2	8	86806	86821	16	128	ACTGTGTTTTATGCAAAGCAATCG	59.32	CTCAAACTTCCAAGTGGTCGG	59.13
	45	chr1	AT	AT	2	9	87163	87180	18	156	TTTCACTGCCCACTTCCTCC	59.89	GTACTTGAGCGTAGTGTCATCG	58.9
	46	chr1	AT	AT	2	6	87652	87663	12	120	TTCCATGCCACTAAATCCTGC	58.62	TGCCAACTATTCCTTTTCTATTCGC	59.93
	47	chr1	A	T	1	13	88051	88063	13	100	CAAGAAACGAAGATGGTGATCAGG	59.91	GTTTGCATGGTGAGATGGGG	59.18
	48	chr1	A	T	1	17	88179	88195	17	150	CCATCTCACCATGCAAACTGC	60.14	AGGAAACCCAGGTGTTAGGC	59.6
	49	chr1	ACC	GTG	3	4	88941	88952	12	142	CTGCGACCCACCATATCACC	60.53	CCGTTGGTGGTCAGTTCTCC	60.6
	50	chr1	ACC	GTG	3	6	88959	88976	18	157	AAGACCCTGGTGATCATCGC	59.82	TGACCTCCATCTTCAGCACC	59.38
	51	chr1	AG	AG	2	7	89988	90001	14	117	GCGGGTGAGAGGGAAACG	60.43	ACAAACCCTCATGAGCGACC	60.32
	52	chr1	AT	AT	2	16	91780	91811	32	122	TGTGGAATTCTATACTCTCCAAAAAGC	59.66	GTGTGTTTCAACCCATAAGATATATGC	58.92
	53	chr1	A	A	1	20	95133	95152	20	122	AGTAAAGGTGCCCACTCAGC	59.96	TCCATTGCAATTAGCCCAACC	59.17
	54	chr1	AG	TC	2	11	95847	95868	22	168	TCGGTGGGTTTCAATAATTCAAGG	59.54	ACGCAAACCAAAAATGATACAGG	58.44
	55	chr1	AT	TA	2	12	95869	95892	24	198	ACAAGTTCACTAAACATTTAACACGC	59.31	GTTGGACCATACTCTCCCCG	59.54
	56	chr1	AG	CT	2	8	96360	96375	16	112	GTCACCGTATAGCTGTCGGC	60.59	TGCAGTGGAGATTGGTTGGG	60.25
	57	chr1	AAT	AAT	3	4	97600	97611	12	138	TTAATTAAGACGGTAAACATGTTGAGG	58.28	AAGAATCATAAGCGTCTAGTGGG	58.05
	58	chr1	AAT	ATT	3	4	101682	101693	12	122	CATACGAGTGCTTGAAGTTCGG	59.65	GTCACAGACATCGTTTGGTGG	59.47
	59	chr1	AT	TA	2	12	104774	104797	24	151	ACTGCTATTGAATACACTGATGCG	59.49	AACCTTAGTTGAGCTGTCAAAGC	59.43
	60	chr1	A	A	1	16	109723	109738	16	165	ATGAACAGCACTTCCCTGGC	60.61	GGTTTCGGAGTGATCTTGAAGC	59.58
	61	chr1	AAT	ATA	3	4	111462	111473	12	121	CATTGTTTGACAAATTAATCAACTGGC	58.99	ATTTAAAGGGAAATATCACATCACAGG	58.08
	62	chr1	AT	AT	2	12	112193	112216	24	124	ACTCTAGCTCTCTCTAAACAGGG	58.47	CAAAGCTCCAATTACATGGTCCC	59.87
	63	chr1	A	A	1	12	114705	114716	12	158	TGTGTGAGTACTAAGGTGCTGG	59.7	TGCACTGAGAACTTTACCAACC	58.79
	64	chr1	A	T	1	14	115311	115324	14	140	AGATAAGAAACTTGAACCTCAGGC	58.75	CCGGTACCATCTTAAGACATGC	58.87
	65	chr1	A	A	1	12	116986	116997	12	144	ACATAAACAAATCCAACAAAATCCACC	59.56	CAGTTTTCTAGTGTGGCCGC	59.48
	66	chr1	A	T	1	18	118181	118198	18	154	TCATTTTCTTACTCTCTCAACTGTCC	58.84	TGCTTTCTCACACAGACAACG	59.07
	67	chr1	A	T	1	12	119652	119663	12	167	AACCTGTCAGTCCTGGTTCC	59.23	AGTTCAGGTTCCAGTTCCGG	59.6
	68	chr1	AT	AT	2	10	120667	120686	20	115	ACGGCTACTGTATGTGAAAGC	58.38	AGTCAATTAGTCTTAGGTATGTCTTCG	58.59
	69	chr1	AG	CT	2	8	121784	121799	16	128	TACTCAGCTTGGTCCCCTCC	60.62	TGCATACACTTGGATCTCTTTGC	59.31
	70	chr1	AC	TG	2	8	121960	121975	16	135	CTGCTAACAAAAGCCAAAACCC	58.87	CTAACGACCCCACCTGATCC	59.54
	71	chr1	AT	AT	2	7	123510	123523	14	128	GTGAAGAGAAGATCCTGGTCCC	59.83	AGTTAGAATGATGTGGCAGTAGC	58.55
	72	chr1	AC	AC	2	10	123524	123543	20	128	GTGAAGAGAAGATCCTGGTCCC	59.83	AGTTAGAATGATGTGGCAGTAGC	58.55
	73	chr1	A	T	1	13	127654	127666	13	133	GTGTTGCCATCTAGTTTCGACC	59.58	TGGCTAGATTAGTGCCTGGC	59.53
	74	chr1	AT	AT	2	8	129687	129702	16	109	GTATAAACGCTTGCGGCTGC	60.59	TTGTATTTGTTGCTTTGTTGCCC	59.13
	75	chr1	A	A	1	12	130048	130059	12	131	TCTGCATCCAAAATGTTTCAAGC	58.69	GTGGCTGTCTTGTATTAGAAGCG	59.69
	76	chr1	A	A	1	13	147351	147363	13	133	CATCTGAGGTGAGATGGACGG	59.93	CGTCAGGGTACTTTATTACAATTAGCC	60.04
	77	chr1	AAAT	AATA	4	5	147378	147397	20	133	CATCTGAGGTGAGATGGACGG	59.93	CGTCAGGGTACTTTATTACAATTAGCC	60.04
	78	chr1	A	T	1	15	147951	147965	15	145	GCTCCATCGCATCTGTTTCG	59.7	TTTGGTGCTTTTGGTGGTGG	59.46
	79	chr1	A	A	1	12	148446	148457	12	189	GAAACTTGCATGGCTGGACC	59.76	TCTTCGAACGAACCCAGAAGG	60
	80	chr1	A	T	1	18	148564	148581	18	112	AACGATTTCGAACCCTTCTGG	58.58	TGGACGGTTGAGATTCAATATGG	58.55
	81	chr1	AAT	AAT	3	5	149239	149253	15	139	CCCCATCTGTAAAATAACGAACGG	59.97	TGATGGACGGTTGAGATTTAATTTGG	60.13
	82	chr1	A	T	1	14	154053	154066	14	125	TCTTTCTGAACTCTGTGCATCC	58.33	AACCGCTTTATTGCACCACG	59.76
	83	chr1	AAAT	AAAT	4	5	159330	159349	20	171	ATACGATGAAGGGTGGAGCG	59.61	GAAACCTGGGTTCGTCTTCG	58.85
	84	chr1	A	T	1	13	159565	159577	13	149	TCGAACCCAGATGACGAACC	59.75	GGATGGTGCAGATCTAATCAAGG	58.93
	85	chr1	AT	AT	2	13	160754	160779	26	132	GCCAGAGAGAGTGAAAAAGAAGG	59.25	TCATGTGAAGACTTGTCAAATTTGC	59.02
	86	chr1	AAT	AAT	3	5	160803	160817	15	157	GCCAGAGAGAGTGAAAAAGAAGG	59.25	TGGAGATAACGCTGGCATGC	60.82
	87	chr1	A	T	1	13	163208	163220	13	124	CGCTTCGTTTTGATGGAAGTACC	60.42	ATGCCATTCCTCGAGCATCC	60.25
	88	chr1	A	A	1	12	166203	166214	12	155	TCAAGAGTGTTGTGTTTTGGTGG	59.81	TTTGGCACCCAAAGTTTGGC	60.11
	89	chr1	A	T	1	12	172933	172944	12	142	AGGTGGTATAATTCTACAAGCAATGC	59.74	CCAAAATGGCCTTGGACTGG	59.39
	90	chr1	AT	AT	2	6	173147	173158	12	135	GATCAGTCTTAACACAAAAAGCGG	58.85	GTCAGGTTGTTTCCGATTCTCC	59.26
	91	chr1	AC	AC	2	6	173159	173170	12	135	GATCAGTCTTAACACAAAAAGCGG	58.85	GTCAGGTTGTTTCCGATTCTCC	59.26
	92	chr1	A	T	1	14	174580	174593	14	182	CTGAGAAGAAAAGAGCGTCTCG	59.09	TTAGAGATGGCCTTCATGTTTCC	58.47
	93	chr1	AT	TA	2	6	176129	176140	12	182	GACTTTCTGTGTTTCAGTCCGG	59.46	GAGGATCCACTGCCTTTGC	58.51
	94	chr1	A	A	1	14	177500	177513	14	132	AAATTAAAGTTTGAATGGTGGAGATCC	58.69	CCGTGACGAACCCAGATGG	60.45
	95	chr1	A	A	1	12	177625	177636	12	151	ACGAAGACGAACCCATCTGG	59.75	TCTTCGATCGAACCCAGATGG	59.59
	96	chr1	AAG	GAA	3	4	177973	177984	12	136	GGTCTTCTCAGTCGAGGAGC	59.55	GAAGAACCCAATCCAGAGAGC	58.36
	97	chr1	A	T	1	14	178110	178123	14	126	CTCTCTGGATTGGGTTCTTCG	58.1	TCAGATTGAATCTCAACCGTCC	58.14
	98	chr1	AG	TC	2	6	179759	179770	12	129	TCTACCCCAAACTTTCTTATAAACCC	58.82	GTTTCTGGGTTTGGGTTCGC	59.97
	99	chr1	AAC	AAC	3	4	180429	180440	12	195	CCGTCGTCAAGTTAAACCTGC	59.81	GGATATTTTCGGTGATACACATGAGG	59.85
	100	chr1	A	T	1	15	180880	180894	15	130	AGACAACAAAACTAAGTTATGCATCC	58.41	TGGGATCTTGGATGGGTTTGG	59.99
	101	chr1	A	T	1	14	184009	184022	14	124	CCCTCAATTACTTACTTCTTAATACGC	58.24	AGTTTCTGTTGTTGCTTTGGTCC	60.12
	102	chr1	AC	TG	2	6	195651	195662	12	138	TAGCTTGGCTTTGGGGATGG	60.03	TGCCATGTCTTTTGTCTTTAATTCC	58.55
	103	chr1	AACAGC	CTGTTG	6	5	201113	201142	30	186	CGAATTCCCGTTCTTTACACTGC	60.42	AAGGGAATTCAGTTTGAGAATCCC	58.98
	104	chr1	AAT	ATT	3	5	201212	201226	15	159	TCTGTTGCTGTTGCTGTTGC	59.9	CTGCTTCTGCTTCTGTTGCC	59.76
	105	chr1	AGG	CCT	3	4	202389	202400	12	121	GGAGCTGGACGGTTTCTACG	60.46	GTCTCGAGTCTCAGCCAAGC	60.46
	106	chr1	A	T	1	12	202533	202544	12	142	TGACAGATGGTTGCCTCTGC	60.32	GCCTCGTACCAAAGACAAAGC	59.8
	107	chr1	AG	GA	2	8	205267	205282	16	119	CTCGAGTTAAGCTGGCCTCC	60.18	CCAAGCAATCAAGCGTCAGG	59.83
	108	chr1	A	T	1	17	205539	205555	17	100	GGCACGTGTAGAAACTACTTTCC	59.57	CATACAAGAAGCCAAGAGATGTGG	59.67
	109	chr1	AT	AT	2	14	205937	205964	28	220	ATCTGTTGAGCGTGGGTTGC	61.24	CTTGAACGGATTTCTCATTCTCAGG	59.94
	110	chr1	A	A	1	18	207140	207157	18	155	GCCCTGGCTACATGTAATGG	58.39	GTTGCCGGTTGACATCTTCG	59.83
	111	chr1	AT	AT	2	6	212415	212426	12	178	TCAGTCAGACCCTGATCTGG	58.14	AAGGACCCGTTCATTTTGCG	59.4
	112	chr1	A	A	1	17	215804	215820	17	106	TTGTTTCTGTTGGGTTTTGCC	58.02	TGCCAAAATCACATTAGAGATTTTCC	58.68
	113	chr1	AAT	AAT	3	4	217544	217555	12	156	AATGAACATATACAAAACACGTCTGG	58.47	TCTTCTCTCGTCATTCTATCTTCCC	59.47
	114	chr1	A	T	1	12	221964	221975	12	141	TTTTGGAAATCCGGGATCTGC	58.9	CCATGAGTCTAGATTGGTCGACC	60.24
	115	chr1	A	T	1	24	224194	224217	24	105	CAATCCAGGCTTATGACAGGC	59.05	ACTAAATGGAAAACTGAACAAGGC	58.16
	116	chr1	A	T	1	19	228923	228941	19	129	ATGTCTGGGGTCTCTTCTGC	59.09	AGCTGCTATGATATCTCAATGTTGC	59.59
	117	chr1	A	T	1	12	234034	234045	12	118	GTCTGTAAAGGTAAAGGGTTTGGG	59.48	CAAATCCAAGATGTGAGTGGTCC	59.56
	118	chr1	ACC	ACC	3	5	235420	235434	15	109	CCTTCACCACCTCCATAGCC	59.82	GTGGGGCTGGATATAGTGGC	59.96
	119	chr1	ACC	CAC	3	4	235479	235490	12	101	CTATATCCAGCCCCACCAGC	59.67	GGTGGTGGAGCTGCTTATGG	60.75
	120	chr1	ACC	CAC	3	4	235599	235610	12	183	TCACCTCCAGCACCATAAGC	59.75	TTCTGGTGGATATGGTGGCG	59.82
	121	chr1	ACC	CAC	3	4	235770	235781	12	104	CCAGCACCTTCTCCACTTCC	60.32	GCTGGATATGGTGGTGGAGG	59.89
	122	chr1	A	T	1	16	236549	236564	16	171	TTTAATTTACCTGCCGCCCG	58.9	AGTGTTGAAAATAATAGATGGATGTCG	58.17
	123	chr1	A	T	1	12	236967	236978	12	117	ACACACACATTCCACTCAAATACC	59.48	ACTGATCTTGTAACGTTTGATCTCG	59.43
	124	chr1	AAT	ATT	3	4	236979	236990	12	117	ACACACACATTCCACTCAAATACC	59.48	ACTGATCTTGTAACGTTTGATCTCG	59.43
	125	chr1	ACC	CCA	3	4	238945	238956	12	125	CCACCTCCATGTTCACCTCC	60.04	GGGGGTGGTTATGGTAGTGG	59.45
	126	chr1	ACC	CAC	3	4	239237	239248	12	135	ATATCCTGAACCAGCACCGC	60.18	GGCTATGGTGGTGGTGAAGG	60.39
	127	chr1	ACC	CCA	3	4	239440	239451	12	210	CCTCCACCATATCCAGCACC	59.89	ATCAGCTGGATATGGAGGCG	59.39
	128	chr1	ACC	CAC	3	4	239564	239575	12	110	GCCTCCATATCCAGCTGATCC	60.07	GTGGAGAAGGTGGAGGTGC	60
	129	chr1	A	T	1	12	241119	241130	12	163	CGGAGGTGTTCTCTGTTTTCC	58.86	TTTAGATGGTGGGATTTCTCAAGG	58.49
	130	chr1	A	T	1	17	242283	242299	17	145	GGACCGCCCGTTTAGTGG	60.44	AAGTTCGAGTCGTCGCTACC	59.83
	131	chr1	A	A	1	13	244483	244495	13	156	TAATCCGTTGACCACCGTGG	60.04	GTTTGCGATCGAACCCAGC	59.87
	132	chr1	A	A	1	14	244640	244653	14	160	GTTCGATCGCAAACCCAGC	59.87	ACCACGAAGAACACGAACCC	60.53
	133	chr1	A	A	1	15	244794	244808	15	188	GTTCGTGTTCTTCGTGGTCG	59.5	CAGATCTGGGTTCGACCACG	60.46
	134	chr1	AT	TA	2	25	247520	247569	50	226	GTGCTTTTTGATTTTATGATACCTGGC	59.99	TGGTTTGCCCTTTACACTTATATCC	59.11
	135	chr1	A	A	1	15	251544	251558	15	157	ACTTAGAAGGACTTTTAGGAACAGG	58.23	TGGAACCTTAGCACATGAAAAGC	59.74
	136	chr1	A	A	1	12	253349	253360	12	160	AAAAATTCTGGTTAAATCCTCCAAGG	58.32	TGTCGTCCAACAACACTCCC	60.18
	137	chr1	A	T	1	16	254056	254071	16	141	ATTTTTGGCGTTCGTCGTGG	60.04	CTTCGGTCAGCGATTGAAGC	59.63
	138	chr1	A	T	1	16	254489	254504	16	117	AGTACTAACTTGTTGTGGGACCC	59.93	AGATTAGTGGATGGTGGAGATCC	59.09
	139	chr1	AAT	TTA	3	4	254632	254643	12	154	CACCATCCACTAATCTTGATAGACG	59.08	CCTCCATCTTTAAAATAACGGACGG	59.99
	140	chr1	AT	AT	2	9	257922	257939	18	116	ACATTAACAAGAGGGGTTTACTGC	59.23	GTTACTTACTCATCATTATTGGTGTCC	58.17
	141	chr1	AAT	ATA	3	7	258140	258160	21	188	AAGGAAAGCGCACACACACC	61.72	AGCTCGTTGTCAAGACCAGG	59.97
	142	chr1	AAT	AAT	3	4	258765	258776	12	199	TCTGACCACGATTTGAAGATCC	58.14	CTATTACAAACGTTAAAAGGAAAGTGC	58.1
	143	chr1	AAC	GTT	3	4	259604	259615	12	138	CTCGTTCCTTTACACATCCCG	58.73	GAGCGAACAAGGTAGACAAGC	59.27
	144	chr1	A	T	1	13	259854	259866	13	194	TGTCTACATCAAGGTTAGCAAGG	58.17	CTTGCTCCTTCCCTGACTGG	60.04
	145	chr1	AAT	ATA	3	5	260125	260139	15	141	GGAAGAAGAAAGACCACTACAAAGG	59.53	TTAGTAATGCCGTCAACACCC	58.3
	146	chr1	AT	AT	2	10	261942	261961	20	186	ACTTTCACATCAAAAGTTGTCTACTCC	59.99	TGTACAACCTAGCATTAATCAATTGC	58.52
	147	chr1	AG	CT	2	9	265493	265510	18	122	TTCGGATTGAGGTTCGGAGC	60.11	AGAAGTAGAGACAAGCAGAGGC	59.5
	148	chr1	AG	CT	2	6	265553	265564	12	132	CTCTCTCTCTTCTCAGCCGC	59.62	ACAGAGTGTGTATTGGGTCTTGG	60.24
	149	chr1	A	T	1	12	265792	265803	12	157	GCTGTCCGTGAAATCAAGCC	59.83	TGTCCTCCTCATCTGGACCC	60.33
	150	chr1	AG	TC	2	10	266478	266497	20	136	CATCAATTTCGCGTGTGTTTCC	59.34	AGAAATGCTGTGTCTCGATCC	58.1
	151	chr1	A	T	1	19	268228	268246	19	132	AATCCGCAAAGTTGGTCAGC	59.4	ACCATTCACATACGAGCGGG	60.18
	152	chr1	AT	TA	2	10	273048	273067	20	149	GCATTTTGTTTTCGAAATCAAGCC	58.86	TGCATGACCATAACTCAGTGG	58.01
	153	chr1	ACC	GTG	3	4	273630	273641	12	170	CGCCTTTGAAATTGCCTCGG	60.46	GAGTGAGAACCAGATCCCACC	59.79
	154	chr1	ATC	CAT	3	5	274302	274316	15	145	CCGATGATGTCATTGCCTAAACC	60	ATAGTCAGCTCATGGGACCC	58.57
	155	chr1	A	A	1	17	275898	275914	17	116	TCTGGTTCCAGTTCGGTTCC	59.6	TGGAACTGGAACTGGAACCG	59.89
	156	chr1	A	T	1	14	280475	280488	14	127	AGGGAAAAATAGGGTGTGTTCG	58.58	GCATGTTTCAATCTTAACCCTGG	58.25
	157	chr1	AT	AT	2	9	286400	286417	18	139	ATTTCCTTACCATTCTTCTCGAGG	58.32	CCCATTGTGTCTGCTCAATGC	60.14
	158	chr1	AG	TC	2	7	289516	289529	14	122	GAAATGTAAGTAAATATCCAGCCAAGC	59.14	ACATTGGATCCAAGGCCAGC	60.69
	159	chr1	AT	TA	2	9	289751	289768	18	147	GCATCGATCCACATCTTCGC	59.49	TGGTCAGGATTAGATCATTTAATGCC	59.28
	160	chr1	AG	GA	2	6	292693	292704	12	100	TGATTGTGTCTTGTAAGAGAGAGAGG	60.07	ACCTCACCTTTTCTCTGCCC	59.6
	161	chr1	AAG	AGA	3	7	292705	292725	21	154	TGTGTCTTGTAAGAGAGAGAGGG	58.92	CATGAGTGAGGACCCAGACC	59.46
	162	chr1	AG	AG	2	6	292901	292912	12	170	GTCTGGGTCCTCACTCATGC	60.11	AGAGCTTGTTTTGTTGTTTGTATGC	59.48
	163	chr1	A	A	1	12	296411	296422	12	109	TGACAAGTTCACCAGCCCC	59.85	ATCACCTCGATAGCACAAACC	58.09
	164	chr1	A	A	1	12	298108	298119	12	105	CCACTGTCAAAATTGGTTCAATAAAGC	60.31	GCTTGTGAGCCTAATCATTGAATGG	60.74
	165	chr1	A	T	1	19	300815	300833	19	132	AATCCGCAAAGTTGGTCAGC	59.4	ACCATTCACATACGAGCGGG	60.18
	166	chr1	A	A	1	18	303523	303540	18	153	TCAAGAATACAAAGGCAGCCG	58.92	ACGGTCAAACTTAACATTGGGG	59.11
	167	chr1	AG	GA	2	10	305520	305539	20	103	TGATTGTGTCTTGTAAGAGAGAGAGG	60.07	TTTTCTCTGCCCCTCTCACG	59.68
	168	chr1	AAG	AGA	3	8	305540	305563	24	106	TGTGTCTTGTAAGAGAGAGAGGG	58.92	CCTCACCTTTTCTCTGCCCC	60.32
	169	chr1	AG	AG	2	6	305739	305750	12	170	GTCTGGGTCCTCACTCATGC	60.11	AGAGCTTGTTTTGTTGTTTGTATGC	59.48
	170	chr1	A	A	1	12	309239	309250	12	109	TGACAAGTTCACCAGCCCC	59.85	ATCACCTCGATAGCACAAACC	58.09
	171	chr1	AT	AT	2	10	313585	313604	20	183	TCACCGTTTTAGCACAATAAATAAGC	58.98	TGTTGTTGGAATGGAGAAAGCC	59.37
	172	chr1	AT	TA	2	6	314864	314875	12	150	GTGGGGGAAAATGGTTTGGC	59.96	TTGCATCATGTAACAAAAGGTATGG	58.37
	173	chr1	AT	TA	2	6	316081	316092	12	166	TTTGTGGCGGTACAAATTCGC	60.34	TGTGATTGTATTAGATGGATCTTGGC	59.29
	174	chr1	AG	AG	2	11	316104	316125	22	194	TTTGTGGCGGTACAAATTCGC	60.34	GCAAAAACCCTAGAGCCTGC	59.47
	175	chr1	AG	AG	2	10	316128	316147	20	175	GCTGTCTTGAAAAATTTCATGCGG	60.14	GCAAAAACCCTAGAGCCTGC	59.47
	176	chr1	A	A	1	14	318034	318047	14	199	GTCGCAGAAGAATTGAAATCTGG	58.34	TTTGTTGGAACAGATTTGTCAGC	58.32
	177	chr1	ATG	GTA	3	6	319945	319962	18	102	CAGTTGAGTAAGCAAACGTGGG	60.03	GCAATCTTGTTGCCACGACC	60.39
	178	chr1	AG	CT	2	6	322969	322980	12	127	TGACAATCAGAAGCCAGAGCC	60.34	AGAGAGAGAAAGAGAAAGAAAGAGAGG	59.82
	179	chr1	A	A	1	13	328572	328584	13	115	CACACAAACCTTAAGAGCACCC	59.71	AGAAAACCCCATAGAGAAAACACG	59.24
	180	chr1	A	A	1	13	329460	329472	13	108	GCAATTGGGTTCGATTTGTTACC	59.08	CACTGCTGTGAGATCCCTCC	59.82
	181	chr1	A	T	1	22	330123	330144	22	157	AAAAGGTGGGACCAACTAACG	58.42	CTTTTAACACCAAAAGCAGCCC	58.87
	182	chr1	AATCC	AATCC	5	6	341189	341218	30	166	TTTAATCCAATCCGTACTGCACC	59.06	CGGCCTTCTCTCTCATTTCTCC	60.48
	183	chr1	AATCC	TCCAA	5	4	341230	341249	20	181	TTAATCCAATCCGTACTGCACC	58.46	AACCAAGGCTTTTTCTCGGC	59.33
	184	chr1	A	T	1	22	344180	344201	22	157	ATGTGAAGAACCTCCACCCG	59.68	TGTGCAAATGGGTTGTTGGG	59.53
	185	chr1	AT	AT	2	7	346334	346347	14	161	CACGGTTAAGGGGGAACAGG	60.32	TTAGCGGATTGATGCCTTGC	58.98
	186	chr1	AGG	CCT	3	4	352015	352026	12	101	CTTCAGGATCATCCTCGGCC	59.97	CAACGACAGGGAGAGAGCC	59.78
	187	chr1	AAC	TGT	3	8	352398	352421	24	206	CGATCCTCACCTGCCTTACC	59.89	TCGGGAATTTCAGGCTTCCG	60.39
	188	chr1	AAG	TCT	3	5	352527	352541	15	154	AAACGAAATTCAGCACCGGC	60.04	CACGTACACTTCTCCGCTCC	60.46
	189	chr1	AG	AG	2	9	353375	353392	18	187	GAAAGTAAAACAGCCGGAGAGG	59.26	AACCAAGAGCCAACAACTGC	59.25
	190	chr1	AT	TA	2	6	354081	354092	12	144	AGCCATATAACCGTTGGGGC	60.18	GTTCTAATTGGAACCGGACTATCC	58.94
	191	chr1	AAAT	AAAT	4	4	354636	354651	16	150	TCTCTTTTGATGTTAAGTTTGACCG	58.05	TTAATCTCCATCATCCATCTGCC	58.09
	192	chr1	AG	TC	2	8	356455	356470	16	159	TCAATCTTCAAATGCGCGCG	60.52	GCCCTTTGTCGTTTTCCTCC	59.4
	193	chr1	AAAT	ATTT	4	5	357663	357682	20	180	ACAAAAATCGCCGATCTCCC	58.62	CCGTAATTCTCATTTTCCGTTGC	58.9
	194	chr1	A	T	1	12	361005	361016	12	167	GGATCTTGATGTTCTTGGTGTGG	59.56	TGGATTTCTACTGTCCATTAAGTCC	58.35
	195	chr1	AT	TA	2	6	362896	362907	12	164	ATTTTCCTAGGGAAGCAAAGAGG	58.4	CGGTTCCCAATTTTGTACATATGC	58.96
	196	chr1	A	A	1	14	363288	363301	14	116	CATCGGCTTGTTGACTGTGG	59.48	TGGACACCATTTCAATGCGC	59.76
	197	chr1	A	T	1	13	363669	363681	13	141	GGTCTTGTGACAAGTTGACATCC	59.75	ACCAACTCAAATTTCGCTTGTAGG	60.02
	198	chr1	AAG	AGA	3	4	364695	364706	12	144	AGTGTAACAAATTAAGCAGTGTGC	58.48	AGCAAAAGCACAGATTGATCGG	59.84
	199	chr1	AAG	TCT	3	5	366166	366180	15	126	CGCACCTGAATGTGAGAAGG	58.92	AGTGGAGGAGAAAGGAGAAGG	58.45
	200	chr1	A	T	1	15	367498	367512	15	177	CTCTTGTGCCTCCAAAACCC	59.04	TGATGCATACTTCAACCCATCC	58.45
	201	chr1	AAG	TCT	3	4	372814	372825	12	106	GACATTCTGTCGTCGTGGCC	61.35	TTCTCCGTTGGCAGAAGACG	60.32
	202	chr1	ACG	CTG	3	5	373856	373870	15	162	TGCAAAGCCTTTTCACCAGC	59.9	ACTTGTGGCAATGAAAGGCG	59.69
	203	chr1	AT	AT	2	6	376076	376087	12	169	GTATTCAAAAGTTCGCTATCTTCTAGC	58.73	TGGAACCCAAGAGTTAAACAACC	59.04
	204	chr1	AT	AT	2	12	376487	376510	24	215	GTATTGGCCCTAAGACCCCC	59.52	TCGGAGAAACTCTTCCAAACG	58.25
	205	chr1	AAT	ATT	3	4	379204	379215	12	138	GCAATTAGCACACATGAAATGAAATGG	60.68	CCACAAGTGATTAACGAGAGGG	58.74
	206	chr1	A	A	1	16	380005	380020	16	172	TCAGGTGCATGCATGGATGG	60.75	ACACAAATCGCACAATACCTGG	59.51
	207	chr1	AT	TA	2	9	380056	380073	18	156	ATGGACTCACACAATACGAGC	58.11	ACACAAATCGCACAATACCTGG	59.51
	208	chr1	AT	AT	2	27	380351	380404	54	118	AGCTGTTAGTATCATGATCGATGC	58.83	TGCTGATGATATTATTGTCCTAGTGG	58.61
	209	chr1	A	A	1	15	380805	380819	15	107	TCCTTAGACCGACCCTAGACC	59.79	CTCTCCCTTTTGCTCTTGCC	58.83
	210	chr1	A	T	1	15	382624	382638	15	117	GAGTAGAAATCCGGACCGCG	60.59	TGTTAACAAATTCTTCGACGTTTCC	58.81
	211	chr1	AAG	AAG	3	8	384344	384367	24	141	TCACCATGATTCGTGCAATGC	59.87	TTCTCTCTGATTGCAGGGCG	60.11
	212	chr1	A	T	1	16	384686	384701	16	153	TGATGTTTGGCTGGTATTTTCTGG	59.78	TCAACTCTCAAGACCTACCTGC	59.44
	213	chr1	A	T	1	20	384920	384939	20	124	TAGCCAGCTGAGAAAACGGC	60.67	CAGCTGATTACGTGTCTGGC	59
	214	chr1	AG	GA	2	17	385286	385319	34	179	AGGAGGATAGTGAAATGCATGC	58.52	GGTTTCAGGTCCATCATTCTCG	59.06
	215	chr1	ATG	TAC	3	4	396867	396878	12	133	GCCCGTCTCTCAGATTCACC	60.18	TGTGGAGAGCCGAATAAGCC	59.82
	216	chr1	AT	AT	2	15	397885	397914	30	175	GAGTCGCAGTTGCAGAAAGC	60.11	TGTCAACAACCAAATACGTGGC	59.97
	217	chr1	A	A	1	17	400490	400506	17	145	CAGATCGAATCTCAACCGTCC	58.54	CTCTCTGGGTTCTTCGATGGG	59.86
	218	chr1	A	T	1	18	400986	401003	18	152	ACCCAGAGATCGAAGAACCC	58.8	CAGATCGAATCTCAACCGTCC	58.54
	219	chr1	A	A	1	12	405019	405030	12	169	GGATGCGCATATGGAAAATGG	58.05	TTCCGGAATTTGAGTGTGGC	58.76
	220	chr1	A	T	1	12	409794	409805	12	157	CCACTTGGCACTATCCCACC	60.39	TAGTATTCTCGCGCCATGGG	59.68
	221	chr1	AAG	TTC	3	4	410654	410665	12	192	CAGTGAAGCTCTACCTCCACC	59.79	AAGAAGACGGCAGAGTCAGC	60.04
	222	chr1	A	T	1	15	415888	415902	15	144	ACAGATCTCACTCCCCTTGC	59.09	CACCTTTAAAAGATAGAAGTAGATGGC	58.17
	223	chr1	AAT	AAT	3	4	416100	416111	12	192	TGGGTTGTTGATTGCTCTGC	59.04	AAAATGGAAGCAGAATCATTGCC	58.49
	224	chr1	A	T	1	16	417062	417077	16	157	GTACCAGAGGCGGTTAAGGC	60.46	TCACCTCGCTTTTTCCCTCC	59.96
	225	chr1	ATG	GTA	3	4	417760	417771	12	148	CTTGCCATCGAGTTTGCTGG	59.83	TGTTGCTGCATTTCACAGTCC	59.66
	226	chr1	AT	AT	2	12	420672	420695	24	172	ACCTTCCATGTAGGTCCACC	58.71	GATATTCTTGCCCTGGCTGC	59.04
	227	chr1	AT	AT	2	6	421783	421794	12	167	GACCCAGAGTACATCCCAACC	59.79	GCCAATACAGGATAGCAATATGCC	59.9
	228	chr1	AT	AT	2	6	423457	423468	12	159	ACCTTCCATGTAGGTCCACC	58.71	GATATTCTTGCCCTGGCTGC	59.04
	229	chr1	AT	TA	2	14	423758	423785	28	194	CATCACAACCCTGCAACTCC	59.12	TCCTCCGCTTACATTTTCACG	58.66
	230	chr1	AG	GA	2	13	423786	423811	26	174	AGAGAAAAGGACGATCGAGAGC	59.9	ATGTTGAGATTGCAGTGCGC	59.83
	231	chr1	A	A	1	24	424492	424515	24	155	GACCCAGAGTACATCCCAACC	59.79	GCCAATACAGGATAGCAATATGCC	59.9
	232	chr1	A	T	1	13	424955	424967	13	126	TGTGATTTCCCACTTTTCAACCC	59.61	TCCCTTTGAGTGATCAAAACACC	59.11
	233	chr1	A	A	1	15	430048	430062	15	109	CATCCACAACCTCAACTCGC	59.2	AATCAATATGCTAATGCTGTTTTTGC	58.09
	234	chr1	A	T	1	14	430833	430846	14	125	TGGAAATTTCTAGGAGTTGTGTCC	58.69	TGTGATTATTCTTGTTGCATGGC	58.25
	235	chr1	A	A	1	14	432085	432098	14	151	TAGGTTGGATGAGCACACCC	59.38	CAGCAAAAGGCAAAACTTTTTGG	58.59
	236	chr1	A	A	1	12	440343	440354	12	165	CTCCGGTTGGTAGCCAAGG	60.08	AGAATTGGAAGTCAACAACGCC	59.71
	237	chr1	A	T	1	13	441019	441031	13	192	TTTGCTTTCTCCACTCCGGG	60.25	AACGTGGGAGCCAAATGAGC	61.24
	238	chr1	AT	TA	2	13	442968	442993	26	164	GTAATGGTCGCGTGAATAGCC	59.47	GGGCATTCTCGTCTTTTAAAGAGG	59.9
	239	chr1	A	A	1	13	444119	444131	13	139	ACCACCGAACCACATTAAGC	58.47	GGCTGAATAAACGTCTTTACCACC	60.14
	240	chr1	AT	TA	2	8	444280	444295	16	120	TTCAGGTTCGAGTCACCACC	59.61	AAGCTTGATGGTGGGAATGC	58.81
	241	chr1	AAG	TTC	3	4	444968	444979	12	143	CAGAAATCTGGAACCATCTCTCC	58.55	TCTGCGATGGAGTTGAAGGG	59.75
	242	chr1	AAG	AAG	3	4	445444	445455	12	144	AGATCCATCTGCGATGGTGG	59.6	CAGAAAACCCAAACACATTTTACCC	59.47
	243	chr1	AAAT	TTTA	4	5	447709	447728	20	106	CTACCGTCCGTCTGAGATGG	59.34	TCGTCCATCTATGATCCATCTCC	58.98
	244	chr1	A	A	1	14	455345	455358	14	196	TGAGGACAAAGATTGGGCCC	59.96	GACTACGACAGCGATTCTGC	58.81
	245	chr1	AAT	AAT	3	8	456571	456594	24	145	GCGCTTCTTGTAAGGTTGCC	60.11	GGTAAAAACAAAAGAAAATGGTGGGG	59.96
	246	chr1	A	A	1	16	456663	456678	16	162	CCCCACCATTTTCTTTTGTTTTTACC	59.96	ACAAGCAAAAGTAGGATCATTTAAAGC	59.19
	247	chr1	AAT	TTA	3	4	457642	457653	12	123	TGATGTGGGTGAAATTCTCTACG	58.5	TGATTGCGAACTAGTTTGAATTATACG	58.67
	248	chr1	A	T	1	12	465315	465326	12	105	TCCTATAAGTTTAACGTTTTTGTCACC	58.44	AGGGATTAGTCGAGGTGTGC	59.18
	249	chr1	AT	AT	2	12	471775	471798	24	140	CAACCCCAAGAAAAATTTGACGC	59.75	TCCATATGTTGCAACTTGTACGG	59.31
	250	chr1	AAT	AAT	3	4	482311	482322	12	128	ACCCTAGGAGCAATAAGAGAGG	58.42	CGACAGCACCTTAGACTCCC	59.83
	251	chr1	A	T	1	12	484909	484920	12	154	AGATCTGGTGGAGATTCAACTATCC	59.69	AGATTTTAATGGAGTGGTGGAGG	58.14
	252	chr1	AT	AT	2	8	484936	484951	16	205	AGATCTGGTGGAGATTCAACTATCC	59.69	GGAATGATATTTTCGCACCCCC	59.7
	253	chr1	AT	AT	2	17	485981	486014	34	124	AAGCAGTGACAGGAAGACCC	59.6	ATCATGTTAAAATGAATCTCTATGCCC	58.2
	254	chr1	AAG	GAA	3	9	493396	493422	27	139	CGCAGTCACAGACATTGAGC	59.56	GGAAGCGAGAGGAGGATTCC	59.61
	255	chr1	AC	AC	2	6	493851	493862	12	107	TCCACAAACCCTCCTTTCGG	59.89	TCCTGTTAAAACAAAGCCACCG	59.64
	256	chr1	A	T	1	18	495691	495708	18	114	TGACAGTCCTGGTATTGTTTTCG	58.94	AGATATCACACAGTAGCCCACC	59.3
	257	chr1	A	A	1	21	499167	499187	21	165	ACTTCACTACACAGCCAAAGC	58.78	TCCGTTAGTGTACAGCAGGC	59.75
	258	chr1	ACC	CCA	3	6	501528	501545	18	149	AGCAGCTGCAATCTTCTCCC	60.39	ACACAAATGAAGAAGTGGTGATGG	59.72
	259	chr1	A	T	1	14	503745	503758	14	117	TTTGACTGGGACACGGAAGG	59.89	CACTTTCAAAAGTTTCAAAAAGTGCG	59.48
	260	chr1	AC	AC	2	7	510902	510915	14	120	TGGAGGAGGAGAGTTAGGTGG	59.99	GATGCCAATCATGCCATGCC	60.32
	261	chr1	AT	AT	2	14	510916	510943	28	182	TGGAGGAGGAGAGTTAGGTGG	59.99	TTTCCCTTGCACCTTCCAGG	60.18
	262	chr1	ATG	AGT	3	4	511070	511081	12	187	GCTGCCGTTTCAGTGAAGC	60.08	GCTATGCTACAGTGGGTTGC	58.98
	263	chr1	AAT	TTA	3	5	513020	513034	15	107	TTGAAACGGCCCCTTGAGG	60.23	ATCCTAAGGGGCAAAGGTGG	59.37
	264	chr1	AT	AT	2	32	513391	513454	64	157	CCAACTCAAGTGGTAGGGCC	60.32	TGTCAAATGAGTGACCAGTGC	58.78
	265	chr1	AAG	AAG	3	4	513703	513714	12	119	CCGTTCGTATGTTTCAACAATACG	58.99	ATTGAATCTAGGAACATACGGACC	58.14
	266	chr1	A	T	1	14	514881	514894	14	110	CCATGCAAATTTGTTTAGCGGC	59.91	ACTAGGTCTCGACAAACCCC	58.74
	267	chr1	AT	TA	2	23	520452	520497	46	213	GCTTCCAACAGGGTTCTTCC	58.75	AGGATTCAGGTGCAGGATTCC	59.79
	268	chr1	A	A	1	13	520773	520785	13	175	ACGGATCTTGATGGACGACG	59.9	CCCAACTTACTTGCACAGCG	59.76
	269	chr1	AT	AT	2	15	524981	525010	30	154	TGGATAACCTTTCAACCCAAACG	59.43	AGAGAACCCACAAGTACCGC	59.68
	270	chr1	A	T	1	12	525332	525343	12	132	GCTTGAAGGACCTCTTTTCTTCC	59.5	GGTCGTTTGGGTTGTAAGGC	59.41
	271	chr1	AT	AT	2	19	525423	525460	38	144	GCCTTACAACCCAAACGACC	59.41	TGTATCGCTAGAGATGGTGGG	58.76
	272	chr1	AAT	TTA	3	4	528057	528068	12	151	GCCTTACAACCCAAACGACC	59.41	TGTACAGCTAGAGATGGTGGG	58.61
	273	chr1	AT	TA	2	16	528069	528100	32	151	GCCTTACAACCCAAACGACC	59.41	TGTACAGCTAGAGATGGTGGG	58.61
	274	chr1	A	A	1	13	533060	533072	13	118	CGTGTTTTTCTTTCACTATATGTACGC	59.58	TACTCCAGCCACCAACTTCC	59.31
	275	chr1	AAT	AAT	3	5	534569	534583	15	128	ATAAGCTTCTATATATCCCAGAACACC	58.24	AAACCACAGATGCCACAACC	58.96
	276	chr1	AT	TA	2	10	535824	535843	20	141	ACTCTTACAACCCAAACGACG	58.52	AGAGAACCCACATGTACCGC	59.75
	277	chr1	AAAT	TTTA	4	4	536301	536316	16	167	TCCCTAATAAATGATGGTCAATCTCG	58.84	TGCGTCAACCCAATAGACTGG	60.34
	278	chr1	C	C	1	16	537807	537822	16	132	TGATGGAGATCGTGGGAAGC	59.53	GTTCTAGGAGTGGCAGAGGC	59.82
	279	chr1	A	T	1	12	538286	538297	12	127	TCAGGTTCGAGTTGTCACCG	59.97	ACAGCACCAAAGTAATAAGGTTTCC	59.76
	280	chr1	AT	AT	2	8	538560	538575	16	145	ACTACTCCGTCAAAGGTGCC	59.68	GTGGCTTAGCGATAAACTCACC	59.39
	281	chr1	A	A	1	14	539148	539161	14	148	CCCACGTTCGAATTTCCACC	59.48	GGATCAATGCAAAATTCCTTACTTGG	59.46
	282	chr1	AT	AT	2	16	539435	539466	32	165	GGATGCTCACTACTCCGTCG	59.97	ACATAGAGGTGACTTAGTGGTAAGC	59.87
	283	chr1	AT	TA	2	7	540058	540071	14	196	ACTTCTCTCGCAGTTGGTAGC	60.07	TGATAACGCCTCACTCTCCC	58.89
	284	chr1	AC	AC	2	7	542371	542384	14	151	TGTGAACAGACATGCATGTGC	59.73	GCCAGGTTCCTGTCCTAACC	60.04
	285	chr1	AT	TA	2	10	543049	543068	20	203	GCTTCCAACAGGGTTCTTCC	58.75	AGGATTCAGGTGCAGGATTCC	59.79
	286	chr1	AG	GA	2	8	543069	543084	16	167	AGGTTTTCTCCTGGTTCAAACG	59.05	AGGATTCAGGTGCAGGATTCC	59.79
	287	chr1	A	A	1	13	543355	543367	13	197	CATGCACCTCCGAAACATGC	60.18	CCCAACTTACTTGCACAGCG	59.76
	288	chr1	A	A	1	12	545225	545236	12	117	CGTGTTTTTCTTTCACTATATGTACGC	59.58	TACTCCAGCCACCAACTTCC	59.31
	289	chr1	AAT	AAT	3	4	546738	546749	12	126	ATAAGCTTCTATATATCCCAGAACACC	58.24	AAACCACAGATGCCACAACC	58.96
	290	chr1	AT	TA	2	10	547989	548008	20	140	ACTCTTACAACCCAAACGACG	58.52	AGAGAACCCACATGTACCGC	59.75
	291	chr1	AAAT	TTTA	4	4	548467	548482	16	168	TCCCTAATAAAATGATGGTCAATCTCG	59.34	TGCGTCAACCCAATAGACTGG	60.34
	292	chr1	C	C	1	17	549969	549985	17	131	TGATGGAGATCGTGGGAAGC	59.53	GTTCTAGGAGTGGCAGAGGC	59.82
	293	chr1	A	T	1	12	550446	550457	12	127	TCAGGTTCGAGTTGTCACCG	59.97	ACAGCACCAAAGTAATAAGGTTTCC	59.76
	294	chr1	AT	AT	2	7	550714	550727	14	142	GCTCACTACTCTCAAAGGTGC	58.66	GTGGCTTAGCGATAAAACTCACC	59.94
	295	chr1	A	A	1	13	551298	551310	13	147	CCCACGTTCGAATTTCCACC	59.48	GGATCAATGCAAAATTCCTTACTTGG	59.46
	296	chr1	AT	AT	2	10	551584	551603	20	153	GGATGCTCACTACTCCGTCG	59.97	ACATAGAGGTGACTTAGTGGTAAGC	59.87
	297	chr1	AT	TA	2	8	552193	552208	16	199	ACTTCTCTCGCAGTTGGTAGC	60.07	TGATAACGCCTCACTCTCCC	58.89
	298	chr1	AC	AC	2	7	554505	554518	14	155	TGTGAACAGACATGCATGTGC	59.73	GAAATGCCAGGTTCCTGTCC	58.82
	299	chr1	AT	TA	2	10	555180	555199	20	199	GCTTCCAACAGGGTTCTTCC	58.75	AGGATTCAGGTGCAGGATTCC	59.79
	300	chr1	AG	GA	2	7	555200	555213	14	164	AGGTTTTCTCCTGGTTCAAACG	59.05	AGGATTCAGGTGCAGGATTCC	59.79
	301	chr1	A	A	1	13	555483	555495	13	198	CATGCACCTCCGAAACATGC	60.18	CCCAACTTACTTGCACAGCG	59.76
	302	chr1	A	A	1	13	557340	557352	13	118	CGTGTTTTTCTTTCACTATATGTACGC	59.58	TACTCCAGCCACCAACTTCC	59.31
	303	chr1	AAT	AAT	3	5	558843	558857	15	128	ATAAGCTTCTATATATCCCAGAACACC	58.24	AAACCACAGATGCCACAACC	58.96
	304	chr1	AT	TA	2	10	560095	560114	20	141	ACTCTTACAACCCAAACGACG	58.52	AGAGAACCCACATGTACCGC	59.75
	305	chr1	AAAT	TTTA	4	4	560570	560585	16	167	TCCCTAATAAAATGATGGTCAATCTCG	59.34	TGCGTCAACCCAATAGACTGG	60.34
	306	chr1	AT	AT	2	22	571711	571754	44	153	CCCAAACGACTAGTCTATTGGG	58.21	AGAGAACCCACATGTACCGC	59.75
	307	chr1	AT	TA	2	14	572166	572193	28	139	GCCTTACAACCCAAACGACC	59.41	CCATATGTATAGCTAGAGATGGTGGG	59.96
	308	chr1	A	A	1	12	574775	574786	12	150	TTTCGGACGCGGTTATCTGG	60.46	CCCAACATACTTGCACAGCG	59.83
	309	chr1	A	T	1	12	577315	577326	12	168	TTTCCATCTTCTCGTCCCGC	60.11	GCAATTGTCTGAAGGCCTTGG	60.07
	310	chr1	AAT	AAT	3	4	580348	580359	12	100	AACCTTTTCTATAAATTCCAGAACACC	58.2	AAGGCTATCCACAGTACACAGG	59.5
	311	chr1	AAT	AAT	3	4	581642	581653	12	126	ACCTTTTGTTTATATTCCAGAACACC	58.11	AACCACAAATGCCACAACCC	59.53
	312	chr1	AAT	TTA	3	14	585619	585660	42	157	GCCTTACAACCCAAACGACC	59.41	TGTACAGCTAGAGATGGTGGG	58.61
	313	chr1	AT	AT	2	13	588962	588987	26	144	GCCTTACAACCCAAACGACG	59.76	AGAGAACCCACATGTACCGC	59.75
	314	chr1	AT	AT	2	26	591650	591701	52	175	ACTACTCCGTCAAAGGTGCC	59.68	GTGGCTTAGCGATAAAACTCACC	59.94
	315	chr1	AAT	TTA	3	4	591843	591854	12	144	GTGAGTTTTATCGCTAAGCCACC	59.94	CAAGTGATACAGCGAGACACC	58.74
	316	chr1	AT	AT	2	20	594433	594472	40	142	TTGAGTCTCCCGATCCCTCC	60.4	TGTAGTCTCGGACTCTCGGG	60.11
	317	chr1	A	A	1	14	594972	594985	14	141	GGTTTGAGTTGCCACCATCG	59.76	TCCTCATTCCTTAATTAACAGCACC	59.11
	318	chr1	AT	AT	2	11	595283	595304	22	168	GACGCTCACTACTCCGTCG	59.94	TTAAAACATTAAGGTGGCTTAGCG	58.05
	319	chr1	AAT	TTA	3	4	595443	595454	12	181	TGAGTTTTATCGCTAAGCCACC	58.73	ATGGGTTGGGGGAGTATACC	58.17
	320	chr1	A	A	1	13	595880	595892	13	148	AATGTCCCACGTTCGAGTCG	60.39	GGATCAATGCAAAATTCCTTACTTGG	59.46
	321	chr1	AT	AT	2	6	596161	596172	12	152	CACTACTCCGTCGAAGGTGC	60.46	ACATAGAGGTGACTTAGTGGTAAGC	59.87
	322	chr1	AAT	TTA	3	4	596316	596327	12	144	TTTGAGCTTACCACTAAGTCACC	58.36	CAAGTGACACAGTGAGACGC	59.14
	323	chr1	AT	TA	2	8	596776	596791	16	202	ACTTCTCTCGCAGTTGGTAGC	60.07	TGATAACGCCTCACTCTCCC	58.89
	324	chr1	AC	AC	2	8	599085	599100	16	157	TGTGAACAGACATGCATGTGC	59.73	GAAATGCCAGGTTCCTGTCC	58.82
	325	chr1	A	A	1	14	600222	600235	14	142	GGTTTGAGTTGCCACCATCG	59.76	TCCTCATTCCTTAATTAACAGCACC	59.11
	326	chr1	AT	AT	2	22	600528	600571	44	167	ACTACTCCGTCAAAGGTGCC	59.68	GTGGCTTAGCGATAAAACTCACC	59.94
	327	chr1	AAT	TTA	3	4	600713	600724	12	144	GTGAGTTTTATCGCTAAGCCACC	59.94	CAAGTGATACAGCGAGACACC	58.74
	328	chr1	AT	AT	2	19	603302	603339	38	140	TTGAGTCTCCCGATCCCTCC	60.4	TGTAGTCTCGGACTCTCGGG	60.11
	329	chr1	A	A	1	14	603839	603852	14	142	GGTTTGAGTTGCCACCATCG	59.76	TCCTCATTCCTTAATTAACAGCACC	59.11
	330	chr1	AT	AT	2	6	604151	604162	12	158	GACGCTCACTACTCCGTCG	59.94	TTAAAACATTAAGGTGGCTTAGCG	58.05
	331	chr1	AAT	TTA	3	4	604301	604312	12	181	TGAGTTTTATCGCTAAGCCACC	58.73	ATGGGTTGGGGGAGTATACC	58.17
	332	chr1	A	A	1	13	604738	604750	13	148	AATGTCCCACGTTCGAGTCG	60.39	GGATCAATGCAAAATTCCTTACTTGG	59.46
	333	chr1	AT	AT	2	6	605019	605030	12	152	CACTACTCCGTCGAAGGTGC	60.46	ACATAGAGGTGACTTAGTGGTAAGC	59.87
	334	chr1	AAT	TTA	3	4	605174	605185	12	144	TTTGAGCTTACCACTAAGTCACC	58.36	CAAGTGACACAGTGAGACGC	59.14
	335	chr1	AT	TA	2	8	605634	605649	16	201	ACTTCTCTCGCAGTTGGTAGC	60.07	TGATAACGCCTCACTCTCCC	58.89
	336	chr1	AC	AC	2	8	607942	607957	16	157	TGTGAACAGACATGCATGTGC	59.73	GAAATGCCAGGTTCCTGTCC	58.82
	337	chr1	A	A	1	15	609079	609093	15	143	GGTTTGAGTTGCCACCATCG	59.76	TCCTCATTCCTTAATTAACAGCACC	59.11
	338	chr1	AT	AT	2	13	609386	609411	26	149	ACTACTCCGTCAAAGGTGCC	59.68	GTGGCTTAGCGATAAAACTCACC	59.94
	339	chr1	AAT	TTA	3	4	609553	609564	12	144	GTGAGTTTTATCGCTAAGCCACC	59.94	CAAGTGATACAGCGAGACACC	58.74
	340	chr1	AT	AT	2	27	612143	612196	54	156	TTGAGTCTCCCGATCCCTCC	60.4	TGTAGTCTCGGACTCTCGGG	60.11
	341	chr1	A	A	1	14	612696	612709	14	142	GGTTTGAGTTGCCACCATCG	59.76	TCCTCATTCCTTAATTAACAGCACC	59.11
	342	chr1	AT	AT	2	7	613008	613021	14	160	GACGCTCACTACTCCGTCG	59.94	TTAAAACATTAAGGTGGCTTAGCG	58.05
	343	chr1	AAT	TTA	3	4	613160	613171	12	181	TGAGTTTTATCGCTAAGCCACC	58.73	ATGGGTTGGGGGAGTATACC	58.17
	344	chr1	A	A	1	13	613596	613608	13	148	AATGTCCCACGTTCGAGTCG	60.39	GGATCAATGCAAAATTCCTTACTTGG	59.46
	345	chr1	AT	AT	2	6	613877	613888	12	152	CACTACTCCGTCGAAGGTGC	60.46	ACATAGAGGTGACTTAGTGGTAAGC	59.87
	346	chr1	AAT	TTA	3	4	614032	614043	12	144	TTTGAGCTTACCACTAAGTCACC	58.36	CAAGTGACACAGTGAGACGC	59.14
	347	chr1	AT	TA	2	8	614492	614507	16	202	ACTTCTCTCGCAGTTGGTAGC	60.07	TGATAACGCCTCACTCTCCC	58.89
	348	chr1	AC	AC	2	8	616801	616816	16	157	TGTGAACAGACATGCATGTGC	59.73	GAAATGCCAGGTTCCTGTCC	58.82
	349	chr1	AAT	TAA	3	4	620541	620552	12	132	GAGCAAAGTAGCCACCAACC	59.12	ACTGTGCGAATTTATGCATTTGC	59.39
	350	chr1	A	A	1	12	620685	620696	12	119	TCCTGAAGAATCATTCAATCCACC	58.8	CAAATGTGGCGGCAAAATGC	59.83
	351	chr1	A	A	1	13	627520	627532	13	157	TGCGAATGGTCCAGTGAGC	60.38	TCTCGGTCGTTTCTCTCTCC	58.55
	352	chr1	AAG	AAG	3	4	627631	627642	12	161	AGAGGAGAGAGAAACGACCG	58.54	AGAGTACACCTACCTCAAATCCG	59.3
	353	chr1	AT	TA	2	6	628227	628238	12	138	TACCAGGGATCCGGAAGAGG	60.11	CAACTCCCCTGTATATGCATGC	59.18
	354	chr1	A	T	1	15	628818	628832	15	100	TGGTAAATTGAGTAGTGGCATCC	58.48	AGATTGGTCAATTGGATTGTAAGGC	59.87
	355	chr1	AT	AT	2	26	628912	628963	52	175	GGATAGCCTTACAATCCAATTGACC	59.76	AGAGAACCCACATGTACCGC	59.75
	356	chr1	A	T	1	12	629254	629265	12	101	GACCGGTCAATTGAGTTGTGG	59.46	TGGTCGTTTGGGCTGTAAGG	60.25
	357	chr1	AT	AT	2	20	629350	629389	40	131	GCCTTACAGCCCAAACGACC	61.58	GGTGCGAGTAAATCTCACATTGG	59.94
	358	chr1	A	A	1	13	630502	630514	13	136	GCTGCCTTCTTTCCATCAGC	59.54	TCTTTTCAAATGAGGACCAGAGC	58.93
	359	chr1	A	A	1	14	630914	630927	14	126	TTTGGTTCAATTATGTTTAGGTCTCG	58.19	TCTGAAAACACATCCAACAGCC	59.38
	360	chr1	AG	AG	2	11	633632	633653	22	199	GCGGTTCACAATTCCAACCC	60.04	CATCTTGTCACTTGTGAGAAGGG	59.25
	361	chr1	A	T	1	13	639542	639554	13	138	ATTTGGGAGTGGAGTGGTGG	59.59	TCAAATTCAAACAACTGGACCCC	59.61
	362	chr1	A	T	1	15	639767	639781	15	109	CATCTGTAAGTGGGTCCCCG	59.82	TCCCTGTAGGAAGATTACCTCG	58.44
	363	chr1	AT	TA	2	14	639923	639950	28	118	TGTCAGCCTCTTATTCCGCC	59.82	AATGCACCTGTGATTAGGCC	58.23
	364	chr1	A	T	1	12	640138	640149	12	158	ACCAAAACGATCTGCTTTTTATATGG	58.74	ATTAAGTGGCTGTCGCTAGC	58.06
	365	chr1	AT	TA	2	7	645543	645556	14	125	TGGAACATCGGATATTCACTAGAGG	59.76	TTTTTCATGTGGATGCCCGC	59.75
	366	chr1	AT	TA	2	6	645559	645570	12	125	TGGAACATCGGATATTCACTAGAGG	59.76	TTTTTCATGTGGATGCCCGC	59.75
	367	chr1	A	A	1	16	647321	647336	16	210	GGCAGCAATTGTAAGGAGTAGG	59.05	TGGGTGAGAGAAATAGCAAAGC	58.65
	368	chr1	AATC	TTGA	4	4	650570	650585	16	157	TCTCTTTCAAAGTCTTGATTATGCGG	59.91	ATGGGTGAAGATGGTGAGGC	59.74
	369	chr1	AAAAG	CTTTT	5	5	653049	653073	25	134	GCAGCTACAAGTTGTTGACTGG	60.03	AGCAAGGCAGCAACAAATGG	59.97
	370	chr1	A	T	1	12	653978	653989	12	128	TGCCAGAACATAGCTACAGCC	60.13	CGTACCTTTCAGAACAGAACAGC	59.82
	371	chr1	AAG	AAG	3	6	655192	655209	18	152	GTTGTGGTTGAGGCTGTTGC	60.25	GCCATAAATAATAGCTGAGTCCCC	59.06
	372	chr1	AT	AT	2	9	657962	657979	18	150	GACAAGGGTTGAGATTGTGACC	59.19	TCATGTCTAGTCCCTAGTCTAACC	58.31
	373	chr1	A	T	1	14	658222	658235	14	128	CCAAAAGGATTGGATTGGTGGG	59.76	ACAGGATCCCTAGACCCACC	60.03
	374	chr1	A	A	1	16	659091	659106	16	138	ATTAACGTACAAATTGCAGGAGC	58.02	ATTGACTGTCATCCCTCTTGC	58
	375	chr1	AAT	AAT	3	5	662509	662523	15	141	CCAAAAACACGACACCTTTGC	59.08	AGGGTTGACACGTGAGATCG	59.76
	376	chr1	AG	CT	2	6	662788	662799	12	103	CACTCACACAATTCGCTCCG	59.56	AAACGGTGCTGTTTTCGTGC	60.52
	377	chr1	AG	AG	2	6	667767	667778	12	189	AGTGCGCTGATAAAAGTTCTGG	59.26	ACATCATAAACCAACAATCAAATGACC	59.18
	378	chr1	AAT	TAT	3	5	668291	668305	15	197	TGCTATATTGACCACACAACCC	58.38	GCTCTTGAAACCAAGGATTCTCC	59.56
	379	chr1	A	T	1	17	669612	669628	17	117	CGTGGAATCATTTTGCAATTTAGGG	59.71	ACAATCGTATAATGCCACAGAGG	58.62
	380	chr1	A	A	1	17	677726	677742	17	146	GGTTGCACAAACACAGGTGG	60.18	CAAACCATGTCATGTAATCTCTCCC	59.7
	381	chr1	AAT	ATT	3	4	677999	678010	12	193	TTTTACGCGGGGCAGATAGC	60.81	GGATGGATGGTGGTAATGATTGC	59.74
	382	chr1	AAAT	ATAA	4	4	678339	678354	16	137	ACTATGACCTCATTTGTTATAACATGC	58.16	ATCCGGGTTTTGGGTTTTGC	59.61
	383	chr1	A	T	1	12	683966	683977	12	137	TGCTGTGAATCTTATTACTTGTACACG	59.94	AGAAGCCCAGCAACAACTCC	60.54
	384	chr1	AG	AG	2	11	687926	687947	22	147	AAAGCCTCTGCAAAAGGAGC	59.04	CATGCATCAGCTGTTGGGC	59.86
	385	chr1	A	A	1	15	689120	689134	15	187	TTTTGACTCACCAAGCACGC	59.62	GTCCAAAGACCCAAACAGGC	59.33
	386	chr1	A	A	1	13	690041	690053	13	109	TCCATCAATTTTTACGAACGGTGG	60.08	GGTGTGAAATGACATAACTACTCCG	59.71
	387	chr1	A	A	1	14	693261	693274	14	141	CGGCTCATAACTTTTTGTGACCC	60.37	AGGGGCACATAATATTAATCTTGAGG	58.82
	388	chr1	AT	AT	2	6	693305	693316	12	178	CGGCTCATAACTTTTTGTGACCC	60.37	AAAGCTAACATGGCAGTCGC	59.2
	389	chr1	ACC	CCA	3	5	695587	695601	15	128	TTTTGCATGGGAGAGGAGGG	59.67	AATGGGAACTAGGCTGCTGG	59.74
	390	chr1	ATC	ATC	3	9	695739	695765	27	114	CATGGCTTCTTCATCGCAGC	59.97	TGCAAGTCAAGTGATGGCCC	60.9
	391	chr1	AT	TA	2	9	698469	698486	18	131	ACAGAGATGCGTCCATACACG	60.2	GTATCCAAATGACTTGACTAATCAACC	58.6
	392	chr1	A	A	1	12	699613	699624	12	117	AGGTTGTCTCTCACACTTATACCC	59.53	TCGATTGCTAACGACCACCC	60.11
	393	chr1	A	T	1	15	699959	699973	15	100	TCTAATAGGATATTCAATTGGGGCCC	60.3	GCAAATTGGGCCTTCTTCCC	59.75
	394	chr1	A	T	1	16	706249	706264	16	108	TGCTATTCTACTTGGCAAAACCC	59.24	GTGGCCATACATCACTGTAAATGG	59.96
	395	chr1	A	A	1	21	709229	709249	21	137	TTGTGAGTTCGAGTCGTGCC	60.6	ACATCCTTGTCTGTTTGGAATTAGC	59.82
	396	chr1	ATAC	TACA	4	5	710881	710900	20	124	AGGTGGTGTTTTGGCAAAGC	59.82	CTGTTCCCCAGTGTTCCTCC	59.96
	397	chr1	A	T	1	12	712826	712837	12	165	TCCCATTACATGTCGTTGGC	58.25	GTCGTAGGTCACAGAGTCGG	59.55
	398	chr1	A	T	1	16	713372	713387	16	205	CATGCCTATGGTATTGACTCTGG	58.68	GTTGCTGAAGCCATGGTCG	59.5
	399	chr1	ATG	ATG	3	4	713406	713417	12	157	ATAGTCATTTATGTTATATTGCACGGG	58.05	GTTGCTGAAGCCATGGTCG	59.5
	400	chr1	AAC	ACA	3	7	714553	714573	21	191	GGAACAGTCCCATGCATCC	58.2	TCTGTTTCCATTGTCTCGTTCG	58.94
	401	chr1	AAC	ACA	3	4	715479	715490	12	161	CTTCCTCGAAACCCTCTAAAGC	58.74	AGATTGGTTCTGGGTTTGTTTCC	59.36
	402	chr1	ACG	GCT	3	4	722513	722524	12	185	TGATTTTCTTGATGCGCGCC	60.18	CGGTCAATCCTCCTCGTACC	59.62
	403	chr1	A	T	1	15	725436	725450	15	156	AGTAGCAGAATTTCACAATTTGAATGG	59.18	CTGGGAAAAGCAGCTTAGTGC	59.8
	404	chr1	A	A	1	12	725539	725550	12	131	TTTCTATCTACAACTCTCAATCTCACC	58.53	GGCAACAAGTGAAGTGGGC	59.64
	405	chr1	A	A	1	12	725815	725826	12	140	AAAATTTGCATTGCCAGGGC	58.46	CATGACTTGCCAGGTTAATGAGG	59.62
	406	chr1	AAT	AAT	3	6	728832	728849	18	203	ACCAGCTATGAAGTTTATGCCG	58.79	TACCTTCCCGCGTTTTTCG	58.47
	407	chr1	A	A	1	15	729196	729210	15	112	ACAAGTTGGAATTCATCTCTTCTGG	59.29	GATGACAGAGATTTTACTTTTAGTGGG	58.33
	408	chr1	A	T	1	15	731368	731382	15	193	GAGCCCAACAATCTTGAAGGC	59.8	TGTATATGCTCAGCTCTACGGC	59.77
	409	chr1	ATG	TAC	3	5	737866	737880	15	144	TTGCACACACAAACACCAGC	60.11	TGCTGCTCTTAATCTTAAAGATCCC	58.94
	410	chr1	AAT	TAT	3	8	737944	737967	24	150	AGTTTCTCAGGTAAACGCACC	58.51	CTTACGCATCCTTACGCATCC	59.21
	411	chr1	A	T	1	16	738496	738511	16	138	GGAAATCAATTGAATGGATTTGGAAGG	59.72	GCAATTATCCAACTCACCTTGTACC	60.16
	412	chr1	A	T	1	16	740629	740644	16	152	AAGATGGACGGTTGAGATTGG	58.01	CTCTCTCTCTCTCTTTCTCGCC	59.39
	413	chr1	A	A	1	12	741115	741126	12	129	CTTAATACATATTGACGCTAGTTGACC	58.3	AAGAAGAACCTGAGTCGGCG	60.04
	414	chr1	A	T	1	18	741215	741232	18	108	TCTTTTACCTCAGCCTCCTCG	59.17	AGAGGCCTGAGAATGGAAACG	60.07
	415	chr1	AAG	CTT	3	4	741846	741857	12	124	CTGATCAAAGAGCGAGCAGC	59.35	TCAGTTCCATCCAAGCTCGG	59.75
	416	chr1	AAG	TTC	3	4	742897	742908	12	155	TTGACTTAGATTCCGATACGAGC	58.14	GCTAATTTTGGGGCCCAAGC	60.11
	417	chr1	A	A	1	14	743900	743913	14	152	CCAGTCGATGAAGTATGTAAATCTGG	59.58	AAGGCCGAAATTTTCTGGGC	59.39
	418	chr1	AAT	TTA	3	5	750246	750260	15	131	GGTTCGAATCGGTTGGATACG	59.14	GTGCACCCACTTGGATTCC	58.73
	419	chr1	AT	AT	2	24	751155	751202	48	152	CACCCCAAATTATCTGCAGCC	59.59	TGGCGTCCTAGTGATCTTCC	58.89
	420	chr1	AT	AT	2	9	751508	751525	18	172	TTTGACGTGGTGGGCTAGC	60.3	TTGTAAAGATGTGAGCTTATTGATTGG	58.54
	421	chr1	AG	AG	2	13	751526	751551	26	138	TGATGCTGAAGTTTAACGGTGG	59.19	TGTAAAGATGTGAGCTTATTGATTGG	58.01
	422	chr1	A	T	1	18	751959	751976	18	138	TGACAAGAAGGAGAAGCAATTGC	59.75	AGGTATCCTTTTTCAAAGTATACCGC	59.46
	423	chr1	A	T	1	13	753392	753404	13	159	GTGATAGCAAAGGTTACTTATCATTGG	58.65	ATAGGTCTTGTGCATTGCCC	58.23
	424	chr1	AGG	CTC	3	7	756534	756554	21	176	GAAACCGCAAGAAAAACCAGC	59.14	GAAAACCTTTGAGGCTGCGG	60.04
	425	chr1	A	T	1	15	756729	756743	15	114	TGTCGAGATTGAGAGAGTGACC	59.25	CAGCTTTCTCTCCTTTCACAACC	59.75
	426	chr1	ACC	GGT	3	4	757711	757722	12	138	AGAAGGTGGTGAGAAAGAGAAGG	59.67	GTTGTGTCCTCAGCTGTTGC	59.69
	427	chr1	A	T	1	12	763199	763210	12	126	TCTAGAGCGTCCATCAGAACC	58.97	GTCCATGGTGAAGGTGGTCC	60.32
	428	chr1	AT	AT	2	8	764761	764776	16	136	GCTGACAAGTATGGAATGGGC	59.32	TGCATGTGCTAATTTCCAGACC	59.25
	429	chr1	AG	AG	2	10	764783	764802	20	136	GCTGACAAGTATGGAATGGGC	59.32	TGCATGTGCTAATTTCCAGACC	59.25
	430	chr1	A	T	1	13	767477	767489	13	184	CGGACTCGAGTATTTTTGTATCCC	59.26	ACCACCGCTCAATGTAAACC	58.47
	431	chr1	A	T	1	15	768667	768681	15	179	ATTCGACTGACGCGACAAGG	60.73	TAGAAGTTGCGGCGTTTTCC	59.13
	432	chr1	AAT	AAT	3	4	771514	771525	12	190	TGAATTGACAGTTGGCAGTTGC	60.22	GCCCGTAAATTGCACTTGATCC	60.48
	433	chr1	AAAT	TTTA	4	4	772630	772645	16	185	TCAATGGCAATGCTCTCAACC	59.18	CACTACAAGTGGTCTTAATCGTGG	59.37
	434	chr1	AT	TA	2	10	775177	775196	20	136	GATCACCCAGGTGCTACACG	60.46	AGCAACAAGGTCCACCATCC	60.25
	435	chr1	ATC	ATC	3	4	782239	782250	12	161	CCACAGTTCAAAGGTGCAGC	59.97	AACTTGCCCTTGCCCTTACC	60.54
	436	chr1	AAT	ATA	3	5	782669	782683	15	100	CTACCGGTGATGTTTGTGACG	59.28	ATGAGTCATGATGCAGGAGTGG	60.16
	437	chr1	AT	AT	2	15	787549	787578	30	200	AGCTGATGATTTCATTGCAAGGG	59.87	GCAACTTTATAATTGTTGGTTGTTGC	58.93
	438	chr1	AAT	AAT	3	4	787747	787758	12	158	ACAACCAACAATTATAAAGTTGCAGG	59.07	CGAAGATTTAACCATTGAATCAACCC	59.25
	439	chr1	A	A	1	15	788250	788264	15	199	TCACGACCGAAGATATAGTCTGG	59.19	TGATGTGGGGAACAATACAATTGG	59.53
	440	chr1	A	A	1	14	792867	792880	14	156	ACCGTAATAAAAGGTGTTTAATTTCGG	58.98	CAATTGGTGCGATCTCCATCC	59.39
	441	chr1	AT	TA	2	15	797991	798020	30	124	TGTGTTCCTCTCTCAATGGCC	60	ATGGCATGCTCATCAATGGC	59.32
	442	chr1	AT	AT	2	9	800025	800042	18	152	GAACAACGCCGGCATTGG	60.13	ACAAAACCTCAAGTGTCTGATCG	59.19
	443	chr1	AT	AT	2	12	802620	802643	24	103	CGGGTAGTGATTGCAATTCCC	59.32	AGACCTGGATGACGTAAGAAGG	59.24
	444	chr1	AC	AC	2	9	803425	803442	18	174	AACAGTGAAGCACTTTGGTCG	59.33	GCAACACCAGCATTTGTCACC	60.87
	445	chr1	AAT	AAT	3	4	808926	808937	12	144	GTAGCATGGGATGGGATGGG	59.96	AGCACTTGTGAAGATGTTTGCC	59.96
	446	chr1	AAG	AAG	3	5	808938	808952	15	144	GTAGCATGGGATGGGATGGG	59.96	AGCACTTGTGAAGATGTTTGCC	59.96
	447	chr1	AAT	TTA	3	5	813792	813806	15	129	AATGTTTCGATTCTTATCTCGTTGC	58.52	GTCTAGATAGGATATACACCCATCCG	59.51
	448	chr1	A	A	1	16	815104	815119	16	162	TTGATGGATGGTACCGTTGC	58.25	TTGATGGTTCCTGCGTCTCC	60.04
	449	chr1	A	A	1	21	818546	818566	21	108	GACCATGGTTGAGATGAGAGC	58.44	GCAATTGGCATTCTTTCTATCAGG	58.71
	450	chr1	A	T	1	14	823939	823952	14	115	GCTCGAGGACTTGCAGAGG	60.15	TGACCTGAGAACTGCAGTGC	60.25
	451	chr1	A	T	1	14	824621	824634	14	136	CAAGTTGGCTTGCAACAACC	58.71	GGGGAGACATAGACGATCGC	59.76
	452	chr1	A	T	1	14	827452	827465	14	118	TCACAAATCTTTCTGTTTTCATTCTGC	59.56	TGTGTAATTTTTGTTGAACCGGG	58.32
	453	chr1	AAT	AAT	3	4	829673	829684	12	196	GTGACGGTAAGCAGTGGAGG	60.39	AAATATGAAACCGGGTCGTGG	58.64
	454	chr1	AT	AT	2	9	830793	830810	18	184	GATGCTCCTCCGTGTGTGG	60.45	TGCTTGTACAAATAACATAGTAAAGGC	58.54
	455	chr1	A	T	1	17	831159	831175	17	199	GGGTGACCGCTTATACATCG	58.22	TCAAAGTTCCATCAATCGCACC	59.51
	456	chr1	A	A	1	15	833584	833598	15	115	TCCAGATTGATCCCACGTCC	59.17	CGATCTTCGAACCCTCTGGG	59.9
	457	chr1	A	T	1	12	835526	835537	12	200	CAGGGAGAGGAAGGTTGTGG	59.67	ATATCCTTCAGCTGGGTGCC	59.52
	458	chr1	A	T	1	13	842122	842134	13	135	TCCACTTTAGTATGGATCTAAGGCC	59.69	TGCATTAGATCCAAACCAAAGTGG	59.78
	459	chr1	AT	AT	2	11	849568	849589	22	192	CGTTATCAGTTATGACACCCACC	59.13	ACTAGAAGGTCCAAACGTTGC	58.51
	460	chr1	ATG	GAT	3	4	850608	850619	12	170	CTGTACGCCTTAGAGCTCCG	59.97	CAGGGTCCGATTCTGCTTCC	60.46
	461	chr1	ATC	ATC	3	4	850624	850635	12	170	CTGTACGCCTTAGAGCTCCG	59.97	CAGGGTCCGATTCTGCTTCC	60.46
	462	chr1	AT	TA	2	7	853836	853849	14	130	AACACCCACGTTAGGCTAGC	60.04	TGCTTTGTAAAGTTGACCTTTCG	58.08
	463	chr1	AT	TA	2	19	853927	853964	38	166	ATTTGATGTCGTGCCTTTATTCG	58.09	AGTTCAATCCCAATCTAATCCTACC	58.16
	464	chr1	A	T	1	15	856526	856540	15	213	AATCTCTCTCTCTCTCTCTCTTGG	58.31	AAGAGTAAATATTCGGACCGTACG	58.49
	465	chr1	AAT	TTA	3	4	856813	856824	12	123	GCTCCGGAAAGCAAGTTTAGC	60.14	CCGGACCGTACGTTTAGTGG	60.46
	466	chr1	A	T	1	13	858670	858682	13	144	TCGAAGAACCTAAACCCATTGG	58.32	GATCTCCAGCTCGACGAACC	60.25
	467	chr1	AT	AT	2	13	861134	861159	26	109	CATTTTGCACGCATGGTAGC	58.73	CAACAATGACGTGAGCTCCC	59.2
	468	chr1	A	A	1	16	863570	863585	16	154	AGAGCCCCAAATCGATAGGG	58.94	GGTGTAATAATGAAAGGCGAAGGG	59.96
	469	chr1	A	T	1	14	864299	864312	14	165	AATATTAGGTGTACAAAATGTTGGGC	58.45	CAGGCTGGATCAACCTCAGG	60.11
	470	chr1	A	A	1	15	864625	864639	15	134	GTTTGGTTTTGTCTGAGAAAGTTCG	59.49	TTCGTTCAATGAAGAGTGAAAAGC	58.49
	471	chr1	A	A	1	13	865775	865787	13	145	CCATGCTACTTCCGGTACCC	59.89	TTTGTTGAGATGGGGGTGGG	59.89
	472	chr1	A	A	1	12	867013	867024	12	109	TCTTCACCAAGAACACAACCC	58.35	CCTTATGGGTTCGAGATTCATCG	59.01
	473	chr1	A	A	1	14	867969	867982	14	179	TCTCATTTTCACTGTTTAGCTCCC	59	AGAGATGTGTTTAGAATTTTGAAGACG	58.5
	474	chr1	A	T	1	13	868919	868931	13	112	GCAACTGGGTTCGCAATCG	60.15	ACGAGAATGCCCCTCAAAGG	60.04
	475	chr1	A	T	1	12	870671	870682	12	120	ACACTTACACTTCGAGTCCCG	59.73	AACTTAGAGACCAGAATGATAATCCC	58.26
	476	chr1	A	T	1	15	872713	872727	15	108	TCGGATGTCTGTACAATTACGC	58.56	ATAACCGTCCAGCCAAGTGG	60.04
	477	chr1	ACG	AGC	3	5	873211	873225	15	165	AGCATTAGCCCAGAATCCGC	60.54	CTCCCTCTCTTAACGGCACC	59.82
	478	chr1	A	T	1	15	874090	874104	15	109	CGGGTAGTGTGTGGTGTGC	60.96	CCATCACATGCATTGCCACC	60.18
	479	chr1	A	T	1	12	883320	883331	12	153	CGTGCTTTGCAGGTCCTCC	61.33	CAACAGCTCACTTGTGCTCG	59.77
	480	chr1	A	T	1	14	887055	887068	14	100	GGAAGGCTTCTACACAGAACTCC	60.62	TCACGTGGAAGCATTGTTCG	59.13
	481	chr1	AC	AC	2	12	888542	888565	24	168	CTCCACGTGCACTTTTAACCC	59.73	AACAATCAACACCGAGACGC	59.13
	482	chr1	AG	AG	2	20	889352	889391	40	173	CATTGATTTTCTTTTTGACTGATGACG	58.58	CTCGACGCTTTGAATCGACG	59.71
	483	chr1	A	T	1	17	889533	889549	17	134	AGCGTCGAGTTCACTACACC	59.76	TGTTTCAAGCTGCTTTTCCCC	59.59
	484	chr1	A	T	1	12	890486	890497	12	141	CGATGGGATCTTAAGTCTTAACATCC	59.35	GATGCCAGCTAGCGTCTAGC	60.67
	485	chr1	AAG	AGA	3	4	896058	896069	12	121	TTCTTCTTCCCGAACCTCCC	59.02	AAAAGCAAGTACCTTGGCGG	59.04
	486	chr1	A	A	1	12	897695	897706	12	122	GCATCTCCAATGCTATTATGTATTTGG	59.03	CATCAGCTCCACATTTAGGTAGC	59.19
	487	chr1	A	T	1	16	902692	902707	16	177	ATGTGTGGGTGACTTTTGCG	59.33	ACCATTAGAAACAATATAACGATGACG	58.24
	488	chr1	A	A	1	20	903948	903967	20	167	CGACGACGTTTGCCTATGG	59	TCTCTGGTGGATTTGCTGGC	60.32
	489	chr1	A	T	1	15	905219	905233	15	172	GTGTGCTGTTTTTGATGTTCTGC	59.76	GTTCATGCAGGAGCTTGTGC	60.11
	490	chr1	A	T	1	14	906287	906300	14	127	CAAGTTGATAAAGCCCACCTGG	59.51	ACCATTTTTGTGGGGATTTCAAGG	60.2
	491	chr1	AG	TC	2	7	906625	906638	14	103	TTTACAACCTGACCCCCTCC	58.93	TACCTGCAGACAGTTGTGGG	59.6
	492	chr1	A	T	1	12	907192	907203	12	135	AATTGCACTGATATTTTGTTCCCC	58.27	AGTGCTCCTTCCCACTTTAGC	60
	493	chr1	AAG	TTC	3	5	909568	909582	15	151	TGTATTCGCTACACGGGACC	59.54	GAGATACATTTTTCCCAGACCGG	59.12
	494	chr1	A	T	1	13	910314	910326	13	123	AGCATTCGAGAAAAACTGTTGC	58.37	CCTGAAGTTAGTCTCCATCAGC	58.21
	495	chr1	AT	AT	2	6	910687	910698	12	160	CTTTAATGAAACAATACTGCCTACTGG	58.82	ACTTTTACATGCATTTGGGACAGG	60.02
	496	chr1	A	T	1	12	911042	911053	12	131	ACATCTCCTTTTCTTCATTGTTAAGGG	59.82	CGGTTCAGTCAGTAGGTCCG	59.83
	497	chr1	AAT	TAA	3	4	914689	914700	12	165	GCACCATCTGAAGAACACCG	59.2	AACATTGCTGTAAGACAAGTTATCG	58.17
	498	chr1	AT	TA	2	6	915492	915503	12	122	TAAAACGTTGGCCTGCATGC	60.04	TTCTTGGTCGGTGTTGCTCC	60.53
	499	chr1	ATC	ATC	3	5	915705	915719	15	139	GGAAAGTGCAGTTTAAAAGCTTGC	60.03	GGCTATTGCTTTTGGTCTTTTAGG	58.59
	500	chr1	A	T	1	14	923469	923482	14	196	AACCACCAAGACAAGGGACC	59.81	GCCCGTTGATCTTTTTGCTGG	60.67
	501	chr1	AT	AT	2	8	923492	923507	16	147	TCAGAGACAATATTACCTCCAACCC	59.87	TCGCCCGTTGATCTTTTTGC	59.76
	502	chr1	A	A	1	12	923681	923692	12	148	TGAGCAAGCTAGACTCTCGC	59.55	ATGGTGTGCTGGATATTCGC	58.4
	503	chr1	A	A	1	17	923913	923929	17	101	CTACGCCACCACCTCATACG	60.25	TCGATGACGTATATGCTGATATGC	58.73
	504	chr1	A	A	1	13	925493	925505	13	165	TGCGTATAACCAGCCTCTGC	60.18	GCAGTTGGTGTTTTTGCAGC	59.35
	505	chr1	AT	AT	2	8	925750	925765	16	169	GCCTCAGGGTAGACATCTGC	59.89	TGCGACAAAGCAAGCTAGGG	60.96
	506	chr1	AAT	TAA	3	5	926236	926250	15	149	ACAATGAAGGAGACGAGATTCCC	60.12	CAGGGGCTTTTACATTTGGGC	60.07
	507	chr1	AG	GA	2	6	926341	926352	12	129	AGCCCAAATGTAAAAGCCCC	58.72	GAGCTTGAGTGTGAGAGAAAGC	59.26
	508	chr1	A	T	1	13	927524	927536	13	181	GCTCACTACTCGTGGTCTGC	60.46	GTGTAAGTAGAGTAGATATTCGAACCG	58.99
	509	chr1	AT	AT	2	6	928046	928057	12	113	GGTTGTTATTTAAATCCGCTTTAAGGG	59.51	ATGCTAAGAGACAAGAAAGGACC	58.16
	510	chr1	A	A	1	14	928871	928884	14	153	TGTTGGTGGAGAAATATGCAACG	59.81	AGGCGTCAGTGGGTCTGG	61.31
	511	chr1	A	A	1	13	929159	929171	13	145	TTTTGGCTAGCTCCTGATGC	58.24	CGATCAAATACGCACCACCC	59.34
	512	chr1	AAAT	TAAA	4	4	929173	929188	16	145	TTTTGGCTAGCTCCTGATGC	58.24	CGATCAAATACGCACCACCC	59.34
	513	chr1	AT	TA	2	9	930494	930511	18	204	CAGCAAAAATGTTGATGGAAGTCC	59.31	TGTCGGAGTCGGTTTGTGC	60.59
	514	chr1	AG	TC	2	13	931528	931553	26	177	TGGATTTGTCTGTTTATGTTTTCTTCC	58.86	AATAATTGGGGCTACTTTTTGTGC	58.51
	515	chr1	ATGC	TGCA	4	4	934172	934187	16	196	TGGTGATGATGATGATGTAGAATTAGC	59.39	GCAAGAGAGCAAGAAGTGAAGC	60.1
	516	chr1	A	A	1	15	938064	938078	15	159	TGATGAGTTGAACATAGGCCG	58.09	TGCTTCTTATCTTTGCATCTTCTTCC	59.91
	517	chr1	AT	TA	2	9	939288	939305	18	175	AGTGTTTGGAAGAAAGAAGCAGG	59.37	ACATACACAGAGACCTTTGCG	58.31
	518	chr1	AT	TA	2	6	939461	939472	12	122	ACACACACACACATAGAGAGAGG	59.74	AGTTGGGAAGTTGAGGCACC	60.18
	519	chr1	A	A	1	22	944669	944690	22	178	CCCTGATTTGTTTGAATTGCAGC	59.57	AGAGGATGCGTCAGACATGC	60.18
	520	chr1	AG	TC	2	10	951023	951042	20	154	GAGCCGCCTTTATTTGCTGG	59.9	TCTCTGCTCTCTCTCTATAAACAGC	59.47
	521	chr1	A	T	1	12	961359	961370	12	146	CCGTGTAATTAGTGTTTGATCTCGG	59.99	ATTTACCGTAAGTATCTAGAAGGCC	58.01
	522	chr1	A	A	1	18	961551	961568	18	125	CCACCCCATGTTTCACAGC	59.03	TCCAGTGTGTTATAACAATGCTGC	59.84
	523	chr1	AT	AT	2	8	963034	963049	16	177	TCTTTCCAGGAGCCATGTCC	59.38	TCATCTCAAAAGCTGAAGATTCTTGG	59.85
	524	chr1	A	A	1	26	964105	964130	26	155	TGAGCATTCTTAAAATCAAAGCATCC	58.96	ACAACTCCTGTGTTTGACTGC	58.98
	525	chr1	AT	TA	2	25	964811	964860	50	187	TTACGAACCGAGCTTGTAGC	58.01	AGCCTCTAACCACCAAAGTAAGG	59.99
	526	chr1	A	A	1	19	965141	965159	19	147	GGGAGTAGTTGTCCGAACCG	60.11	ACAAAGCCAAATATAACTACTCCAGC	59.68
	527	chr1	AAG	GAA	3	5	965892	965906	15	194	GATTGCACCAGAGCCAGAGG	60.75	GATGGGTTCCAATGCTTCAGC	59.86
	528	chr1	AG	TC	2	9	966507	966524	18	184	CATGTAGCGCTCATGACAACG	60.01	TGTTACATAAGCTTCCTATGTATTTGC	58.16
	529	chr1	A	A	1	14	967377	967390	14	146	CTGGAGAGGGATTCAGGTGG	59.16	TTCTTCATCTATTGTCATCTTGTTTCC	58.05
	530	chr1	AT	AT	2	9	969307	969324	18	121	TTTCATTGGGCAGCAATCGG	59.47	TCATTGCCATTTCAGCACCC	59.1
	531	chr1	AG	CT	2	6	969415	969426	12	178	TGCTGAAATGGCAATGATCTGC	60.16	ACCGCTTCAAAATCGTTCGG	59.48
	532	chr1	A	T	1	15	969465	969479	15	101	GCACCTCTCTCTCTCTGTGC	59.83	ACCGCTTCAAAATCGTTCGG	59.48
	533	chr1	AAG	AAG	3	5	969613	969627	15	144	ACAGAAACATAATTGAGCGCTCG	59.94	CGAGTGTACACCGAACCTGG	60.39
	534	chr1	AAG	AGA	3	5	969629	969643	15	144	ACAGAAACATAATTGAGCGCTCG	59.94	CGAGTGTACACCGAACCTGG	60.39
	535	chr1	A	A	1	16	972554	972569	16	154	GTTTCGCAGGTTCCTGTTCG	59.77	GTTTTGAACCGGCGATTCTCC	60.14
	536	chr1	A	A	1	17	972933	972949	17	176	CCCGGTATAGTCGTACGTGC	60.04	CAAACGGCATCCAATGTTGC	58.93
	537	chr1	A	A	1	13	973232	973244	13	106	GCTTAATGAGGGAGGAAAACATTTCC	60.63	TGTCTCAATCTTTACAAAGCCCC	58.92
	538	chr1	AG	CT	2	8	978407	978422	16	121	TCACTTCACAGTTGAGTCAGC	58.17	TTCCATTAGTGTGCACTGCG	58.84
	539	chr1	A	T	1	15	978831	978845	15	170	ATGGCTGTGTATCACCCAGG	59.45	TGGTACTGGTTCACTCCTGC	59.31
	540	chr1	A	A	1	13	985160	985172	13	132	AGATTCAAGTTGCCAGACAGC	58.84	CCAGAAATGAGTTCTTCAACCAGG	59.78
	541	chr1	A	T	1	16	985220	985235	16	158	AGATTCAAGTTGCCAGACAGC	58.84	ACCAGAAAAGGGTTCGTTCG	58.41
	542	chr1	A	T	1	18	985344	985361	18	150	CTGGTTTCTTCGAACGAACCC	59.47	TAGATCTTCACCGCCCATGG	59.24
	543	chr1	A	T	1	14	985718	985731	14	101	CCTATCCGCAAATAATAGATGGCG	59.73	CAAAATTGATGGACAGTGTACAACC	59.08
	544	chr1	AG	AG	2	7	986622	986635	14	174	CTTTCGGTGTCGCCATAACC	59.27	ACTATTTAACTCCTTCGCCACC	58.13
	545	chr1	A	A	1	13	989599	989611	13	119	CATTTGAGTGCCAATGTGGGG	60.07	AGATTTCCTCTACACTAAGCTTTGC	59.12
	546	chr1	A	A	1	16	991085	991100	16	165	TCCACGAAGCACAACTGC	58.27	TCATTTAGACCCTGTGGCGG	59.75
	547	chr1	A	T	1	13	992690	992702	13	112	GGCTTCATGCTAGTTGCTCC	58.98	AAAAAGGCGAGTTGTGCGG	59.64
	548	chr1	A	A	1	20	993129	993148	20	165	TGATCTCCACCCGATCAAGC	59.53	GGAAAGGAGATGTCTTAAATTGGCC	60.16
	549	chr1	A	A	1	12	998755	998766	12	100	ACTATTAACATTATCATACCACCACCC	58.84	TTTTCTTATATACCACCTGTTGTCTGG	59.17
	550	chr1	A	A	1	17	1005035	1005051	17	184	ACTCAAGCGATGGATCCACC	59.82	TTCATTTTCTTATGGAACTCATTCAGG	58.26
	551	chr1	AG	AG	2	15	1005335	1005364	30	190	CTTTCGGTGTCGCCATAACC	59.27	TCCTTCGCCAACAAGTTTGC	59.62
	552	chr1	A	A	1	12	1011993	1012004	12	119	AGGTTCCAGATTCGAGTAGCC	59.24	ACATTTATGTATGTTGTGTTTACACGC	59.46
	553	chr1	AAT	ATT	3	5	1012628	1012642	15	106	CCAGCAAATAATAGATAGCGATGGC	60.22	TCAAAATTGATGGATAGTGGACAACC	59.85
	554	chr1	AG	AG	2	25	1013567	1013616	50	191	AATGTGCCCTTTTGGTGTCG	59.33	TTTAAAGCAATTTCTCCACTGCC	58.12
	555	chr1	AAT	ATT	3	17	1015659	1015709	51	189	CAAACCAGGATCCAAGTTGCC	59.73	TGGGTGCCATCAATAGCTCC	59.82
	556	chr1	A	A	1	14	1017381	1017394	14	112	AGTCCAGTCCCAACTTAATCCC	59.42	TTCCTCCTCCATTAAGCTTTGC	58.64
	557	chr1	A	A	1	18	1017686	1017703	18	125	TGTGTGTTGTGATTGCAAAAGC	59.07	TCCTGTTCCTTCATTAAGCTTTGC	59.78
	558	chr1	ACC	CAC	3	5	1018388	1018402	15	121	ATGATGAAGCCGTAAACGCC	58.99	TCTCATTTCATGCATTTGTTTCAGG	58.84
	559	chr1	AT	TA	2	6	1019313	1019324	12	179	CTTTGGAAAGAGGAGTTGGGC	59.11	GGGTCCAAGGATACCAATAAACG	59.12
	560	chr1	AT	AT	2	7	1027450	1027463	14	184	TGCAGGTTGGTGACTATCAGG	59.72	ACCATACTTCTCCAAGAGCCC	59.16
	561	chr1	A	T	1	13	1030422	1030434	13	147	TCCAATTGTTTTTCTTGGTGGC	58.2	TGCACATAATCTCAAACTGAGCC	59.31
	562	chr1	A	T	1	16	1032635	1032650	16	113	TTGTTCGTGCAGCTAAGAGG	58.2	ACAAATCGGCACTTGGTTGC	59.97
	563	chr1	A	T	1	12	1032904	1032915	12	134	TGAATTGTTTGTTGTTTTCTCGACG	59.49	TACCAGAAATCCGTGGCACC	60.04
	564	chr1	A	A	1	15	1034004	1034018	15	108	AGGCAAAACAAAAAGATAACTACCC	58.24	TCTGAGGTTTTAGGCAGCCG	60.04
	565	chr1	A	T	1	14	1034603	1034616	14	110	GTGCCCAAAATTAGCTCAGGC	60.13	CTTCATCTGGCTGTTGCTTGG	59.8
	566	chr1	A	A	1	12	1036031	1036042	12	156	TGTGAAGCTGTTCAACCTAAGC	59.12	ACACTGCTTCGAGATAGATCGG	59.71
	567	chr1	A	A	1	17	1037918	1037934	17	173	CATGAATTTTTGTTGAATACGCATGC	59.32	TGTGAGCTATGATGGTACCGC	59.93
	568	chr1	AAT	AAT	3	4	1038213	1038224	12	166	ACCCAATCTAACCAGAATCACCC	60.05	AGGTGTCAAGTTCACGGAGC	60.25
	569	chr1	CCG	CGG	3	4	1038887	1038898	12	122	CCTCCCCCTCAACCTTAACG	59.75	TTGTGTTCTCGGCAAGGAGG	60.25
	570	chr1	AAG	GAA	3	4	1039090	1039101	12	151	TTCACTCTGTTCCGCTACCG	59.76	GGCTACCTTACCTCCTTCGC	59.9
	571	chr1	A	T	1	16	1039102	1039117	16	151	TTCACTCTGTTCCGCTACCG	59.76	GGCTACCTTACCTCCTTCGC	59.9
	572	chr1	A	T	1	12	1039850	1039861	12	114	ACTCCAACAACACACATTTACTGC	60.2	TGTTTGGTGCAAGCTTAGTTACG	60
	573	chr1	A	A	1	13	1042148	1042160	13	102	TTCAAAACCGGCAAGGAACC	59.25	GTTCCGAAACCGGCAATTCC	60.11
	574	chr1	A	T	1	14	1044172	1044185	14	165	GCGAGTCAATGTGTCAAATGC	58.75	GACTAACGGTCAGGGGTGG	59.4
	575	chr1	AATAAG	TAAGAA	6	4	1047169	1047192	24	138	CTGGCTCACACTAGAATCCCC	59.86	TTTGGTTGTCCATAATTTCCTATGC	58.13
	576	chr1	AAT	AAT	3	4	1050136	1050147	12	114	TCCAGATATAGACGCTCAAGCC	59.44	ACAGATGTGTCAATTTAGAGAGGC	58.82
	577	chr1	AG	AG	2	6	1051362	1051373	12	102	GAAGTCTACCGCGAAAGTTGC	59.87	GATTGGACAGTGACCTCCCC	59.75
	578	chr1	AG	AG	2	12	1053318	1053341	24	169	GAGGGCTCTCAACAAATCACC	58.91	TTTGGTTTACGGTTCCACGC	59.34
	579	chr1	A	T	1	25	1062196	1062220	25	160	TCAGAGACAAGTTCGGAAGAGG	59.44	TTTTCTCCTCCGATCTCGCC	59.54
	580	chr1	ATC	ATC	3	8	1064563	1064586	24	189	AGAATTTCAGAAAGCAAAGCAACC	58.95	ACGACCAATTTGTCATATGATCACC	59.7
	581	chr1	A	A	1	12	1065865	1065876	12	156	TCAGCAACACCCGTTACTGC	60.88	TTCTTGGAAAAAGGCGTGGC	59.61
	582	chr1	AT	TA	2	6	1065987	1065998	12	206	CTGAGTCCAAAGCCTACCCG	60.11	GGTGGTGTCTCAACTTTCAAATCC	60.26
	583	chr1	ACC	CAC	3	4	1066088	1066099	12	137	CAATGTCGTTTATCAGCAATTCCC	58.96	ATGGTGACGTGATCGATCCG	59.97
	584	chr1	A	T	1	15	1066579	1066593	15	182	TTTCGGCACCACATTCGACG	61.56	GAGGACAGAAAAGGCACATGC	59.8
	585	chr1	AAT	TAT	3	9	1069760	1069786	27	166	CTTTCGTTGTCCAACAGGGG	59.05	GCCTTAGCAAAGCAAGGACC	59.47
	586	chr1	A	T	1	12	1072408	1072419	12	112	TCGAGACATTGATTGGGTCGG	60.13	TCTCTTTATAAAGTACCGTCGAAAGG	58.75
	587	chr1	AAAGCG	AGCGAA	6	4	1074337	1074360	24	142	TCGGTGAGACAACCAGATGG	59.39	GAGAGGTGGACTTTGGGAGG	59.38
	588	chr1	A	A	1	12	1075971	1075982	12	135	TCGTGCTTTTTATAACATCTTTCAAGG	58.98	CCCTAACTGTTGGGCTTATTCG	59.06
	589	chr1	A	A	1	13	1078494	1078506	13	181	ACTCCTAGCAAAAATGAACATTAATGG	58.75	CATGTGTCAGGAGAAGATTAGATTCC	59.29
	590	chr1	A	A	1	16	1082495	1082510	16	152	ACACCGATGATAACAGGAGTATACC	59.76	CATCCCTTCAAGAGATCTCTCCC	59.68
	591	chr1	AG	AG	2	8	1083073	1083088	16	131	CTTCGCCAACCCAAAATCCC	59.75	ATCTCTCCACCTCCCTCTCC	59.44
	592	chr1	A	T	1	16	1084513	1084528	16	191	ACGAAGTTACCTGGTGTTCTGG	60.22	AGGCTTCTCTTAATTTTCAGTGCC	59.54
	593	chr1	AAG	GAA	3	4	1084767	1084778	12	174	AATGAGCAATGCCAATGCCG	60.18	CCACATCTGTTCATAATCTGAGAATCG	60.1
	594	chr1	A	A	1	12	1085428	1085439	12	104	TTTTGCTAGGGCTGTTTTTGC	58.17	ACGTAGACCTTCCAAGAGGC	59.1
	595	chr1	A	T	1	19	1086111	1086129	19	138	TCTCATTATTGAAGTGTCTGACAAGC	59.63	TCAGGGATCACATTAACGGCC	60.13
	596	chr1	A	A	1	12	1088347	1088358	12	136	CATTTCCTCTAGTACACATGTCTTCC	59.24	TTGTTTCATGGGCTGCATGC	60.04
	597	chr1	ACC	TGG	3	5	1090307	1090321	15	114	CGTAGGGTGGTTGTTGGTGG	60.89	ATGTTCCCTCTTCCGACACC	59.39
	598	chr1	A	A	1	14	1091972	1091985	14	149	TCGAACGTTAACCCCATGCC	60.67	CAGAACAGCTTCTTGCACCC	59.4
	599	chr1	A	T	1	13	1094886	1094898	13	140	AATTAAACCCCTCCAAAAACAAGG	58.06	AGAGAGAGAGAGAGAGAGAGGC	59.3
	600	chr1	AT	AT	2	10	1099157	1099176	20	178	GTACTGTTCCGCACCTGAGC	61.01	CTACATGGGAACGGGTGAGC	60.46
	601	chr1	A	A	1	13	1099650	1099662	13	136	TCGCACTCTGCACAATTAGC	58.92	AGATATCGGATGTTGATGGATTGC	59.06
	602	chr1	AG	AG	2	13	1099969	1099994	26	153	ATCCGACTACTCCCATCTGC	58.67	TAACATCTGGACTCGCTGCC	59.82
	603	chr1	AT	TA	2	6	1100285	1100296	12	147	GGAGATGTCCACACACTCCC	59.75	ATTGGGCCTCAAGCAAAAGC	59.68
	604	chr1	A	A	1	17	1100754	1100770	17	102	GGATCGTCATTACTGCAGTGG	58.79	AACCATTGGACCACTCTAAATACC	58.49
	605	chr1	AAAG	TTTC	4	4	1101535	1101550	16	117	CTTACAGGACAATCAACCGAGC	59.33	ACACACATTCAACTCTCAAGGC	59.12
	606	chr1	AAAT	TTTA	4	4	1104347	1104362	16	177	TTTCAGATTCAAATCGTTATCACCG	58.23	ACATCCAATCAACTTTTTACAATCTGC	59.4
	607	chr1	A	A	1	18	1105327	1105344	18	167	TATTGAGCGAGTTCGGACCG	59.9	AAGACGACAAAAGGAGAGTAGC	58.08
	608	chr1	A	A	1	14	1107403	1107416	14	166	TGAAGAATAAGCGCCCTCCG	60.18	TTTCCAGCTTGCTTGCAAGG	59.61
	609	chr1	ACG	GCT	3	4	1107945	1107956	12	110	CCTGAGAGAAGGCATCTGGC	60.18	AACCACCACCACCTTTACCC	59.81
	610	chr1	ACC	GGT	3	4	1107965	1107976	12	190	CCTGAGAGAAGGCATCTGGC	60.18	GGCATTCCATCACCATTGCC	59.89
	611	chr1	A	T	1	13	1108143	1108155	13	142	AGATCTTTACTTTGTAGCTTTAATGCC	58.32	GTTCCTCTCCATGAAGCTTGC	59.26
	612	chr1	A	T	1	12	1108675	1108686	12	193	TCTCCCTTCTTACCTGAGAAACC	59.16	AGACCCAGAGTGCTTCTTCC	59.02
	613	chr1	AG	GA	2	7	1109639	1109652	14	121	ACTTTGAGGCAGTCTGGTGC	60.54	GTAGGTGACTGGATGGGTGC	60.11
	614	chr1	AAAT	ATTT	4	4	1110092	1110107	16	178	TTACCCAACTTGCAGTGAGC	58.4	AGGAAGGGAGAGAGACTGGG	59.66
	615	chr1	AAAT	ATTT	4	4	1110229	1110244	16	146	TTGACCCCCAGTCTCTCTCC	60.25	CAACCCATCCTCACCTCACC	60.04
	616	chr1	A	T	1	13	1112457	1112469	13	128	AAGATGGACGGTGGACATCC	59.46	GTTAACGGTTTGGACAAAAAGACC	59.2
	617	chr1	AC	TG	2	8	1113394	1113409	16	189	CAGGTTTCCCAGTAGTATTGTTTCC	59.59	TCACGCGACACCATTGTACC	60.67
	618	chr1	AGG	GAG	3	4	1113621	1113632	12	116	CATGCACGGTTCAACGTAGG	59.56	AGACACAGAGAGACCCAGGC	60.9
	619	chr1	AG	CT	2	10	1113668	1113687	20	164	GAGAGAGGAGGAGGAGGTGG	60.11	TGTCAATGTACAGGAAATAGCTTCG	59.42
	620	chr1	AT	TA	2	11	1114225	1114246	22	117	TGCATGTGTAGATTTCCAATGACC	59.6	TGCCACCACATGTACATAAAACC	59.49
	621	chr1	AAATC	GATTT	5	4	1114578	1114597	20	142	TTACGCGTGAGACTAGTGGG	59.19	GAAACCGTTGGCTTTGTCGG	60.32
	622	chr1	A	A	1	21	1114779	1114799	21	101	ACAACTGTTGTTTCCATACGCG	60.03	AGAAACTTCTCACTTGTCCACC	58.19
	623	chr1	A	T	1	16	1118678	1118693	16	101	TGAATATGTAAAACTACAAATCCCACC	58.04	TCAAGTTTAATTGCCGATTCAGGG	59.84
	624	chr1	ATC	TCA	3	4	1126896	1126907	12	152	CTGATGCTGTCATGGCAAGC	59.9	CTACTGGTGGTGCTGCTCC	60.08
	625	chr1	A	A	1	15	1129495	1129509	15	140	CAAGATCACACAGGACGAAGC	59.27	CCTCTCGATCTCGTCAAGTGC	60.53
	626	chr1	A	T	1	17	1129840	1129856	17	124	CTCGGGATCAGAGCTTGTCG	60.25	TACACACCAAAGCCAACACG	58.98
	627	chr1	A	T	1	14	1130133	1130146	14	195	GAGTCGCGTCTTTCCTTTGC	59.84	GCCTATGGTAAGAGTAATTGTCTCC	58.78
	628	chr1	A	A	1	18	1131857	1131874	18	137	GACCAAAATACCCCTGTCACG	58.92	CGATCTTCGAACCCTCTGGG	59.9
	629	chr1	A	A	1	12	1132131	1132142	12	114	AGATCGAATCCAGAGGGTTCG	59.32	AATTAGTGGTGAGATCCAGATTGG	58.31
	630	chr1	AT	AT	2	12	1133148	1133171	24	131	TGTACATGTCCTCTGCTGCC	59.75	CGACTGGTCATGACTCAGGG	59.83
	631	chr1	A	A	1	16	1133603	1133618	16	139	ACTGGATCTTTTTGCTCGTTCG	59.52	AAAACATAAACGTTACCGAATAGTCC	58.26
	632	chr1	A	A	1	13	1135290	1135302	13	131	AACCTTCACTCCACGACAGC	60.25	GCTCGAGTTATGTTTCACCCG	59.34
	633	chr1	A	T	1	12	1136506	1136517	12	118	CCGCCTCTACCCCTAATTCC	59.31	TGACCTTGTAAGCACGTTTCC	58.78
	634	chr1	A	A	1	15	1141720	1141734	15	147	TGGAGGCCAAATTGTTGAGC	59.03	CTCTCTTTGACGCAATGCCG	59.9
	635	chr1	AAAAT	TTTTA	5	4	1144479	1144498	20	155	AGCCTGAGCCATAAACAAACC	58.83	TGAAGCAACGGAGAGAAATCG	58.66
	636	chr1	AG	GA	2	7	1144663	1144676	14	134	GCCTCATTACGATTTCTCTCCG	58.95	CACAGTCTCTCTTTGCTGCC	58.84
	637	chr1	A	T	1	17	1145847	1145863	17	152	CAATTCGGCCATATTCCGCG	60.11	TGGAGATGATCATGATGCTTAGGG	60.02
	638	chr1	ATC	ATC	3	4	1145952	1145963	12	155	TCCCTAAGCATCATGATCATCTCC	59.78	AGCGATTTTTCGGCTAAGCG	59.63
	639	chr1	AT	AT	2	7	1148002	1148015	14	135	TGGTTGCTCATGGGAAAAGC	59.03	ACTAACTGAAGACATCAAGTGACC	58.46
	640	chr1	A	A	1	17	1151877	1151893	17	166	AGATTTGATTGAGAATCGTGAGGG	58.88	TATTTGCCGCTGCGTTTACG	59.9
	641	chr1	A	A	1	12	1166207	1166218	12	141	ACTTCTCTGTTAGCACTTGGC	58.23	TTAGTCACTACCTGTGCATTGG	58.06
	642	chr1	AAG	TCT	3	8	1168159	1168182	24	156	AGCCTTAAAGTACTGTGAAAGTTTCC	59.74	TTCAACCATGAAGTGTGCGC	59.69
	643	chr1	A	T	1	23	1169234	1169256	23	125	ACAAATCCATCCCTAAAGTTGGG	58.65	TCGAGTTTGAATTTCACAGTCCC	59.19
	644	chr1	A	T	1	21	1169628	1169648	21	128	ATGTCACTGAAGCCCATGGG	60.03	GTGAAAATAAGACTCTGTGGGTCC	59.3
	645	chr1	ATC	TCA	3	5	1170870	1170884	15	101	AGCCATCTTTGTCATTTGAAGCC	60.06	ACACTGGGAATGAGAATGAGAGG	59.8
	646	chr1	A	A	1	18	1174148	1174165	18	175	TGGGAGTAGTTATTCGGACGG	58.97	ACTTTCCACATTTTTCTCCCTTCC	59.41
	647	chr1	ATG	GTA	3	5	1174815	1174829	15	136	ACCTGTGAGAGTTGAGGACC	58.66	AACTCTGTGGCACGCTACC	60
	648	chr1	AAC	AAC	3	4	1175124	1175135	12	150	GAACGGTGTGGTTTGGATGG	59.4	CTGAAGCCAGAGAGAGCACC	60.11
	649	chr1	AT	TA	2	6	1183814	1183825	12	120	TTACAGCCGACAAACCTTGC	59.05	TGTGCAATGTGATTTGGGGG	59.02
	650	chr1	A	A	1	23	1184874	1184896	23	144	CCAGTACTTAAATTTCTGCACATGC	59.2	TTCTCCTCTAAGCTCCATGGG	58.6
	651	chr1	AT	AT	2	8	1186362	1186377	16	204	GTAGACGCCTCGACCTAATCC	59.73	CTCAAGGCCACATAGAACAGG	58.36
	652	chr1	A	T	1	16	1186785	1186800	16	125	ATACCTCTGAAGTAGCGGCG	59.33	TGAGTGTGTTTGCTGTTAGCG	59.4
	653	chr1	AG	CT	2	7	1186896	1186909	14	147	TCATCTGATAAAACTCGCTAACAGC	59.48	TAGCGACTACAGAGAGAGCC	58.04
	654	chr1	AAG	TCT	3	4	1187060	1187071	12	105	CCAGAGACACAGCTCGTACC	59.83	CATTGCGAGACACAGACAACG	60.14
	655	chr1	AT	AT	2	9	1190617	1190634	18	127	AAACTCGAACTTTAATGGACTCCC	59	CCATCACCTCTACCACATGCC	60.48
	656	chr1	A	A	1	12	1191603	1191614	12	128	GGTCACAACACTTGCTATAGCG	59.65	CATTTGCTTCCACCCTCACC	59.11
	657	chr1	AAG	GAA	3	4	1192522	1192533	12	110	CACTTGATGCCTCCTCCAGC	60.75	TCTTCCCGATTTGCTCCTCC	59.46
	658	chr1	AAT	TAA	3	4	1193992	1194003	12	166	AGGATTCTAGTCAATCTCGACCG	59.43	GCTCACCTACTTCGACTCCG	59.9
	659	chr1	A	A	1	17	1194111	1194127	17	137	CGGAGTCGAAGTAGGTGAGC	59.9	AACCTGACACTTTGTGGGCC	60.76
	660	chr1	AATT	ATTA	4	5	1196093	1196112	20	136	CATCTTGGAGCCCACTGAGG	60.11	GGGAACTTCGTGGTTCATGC	59.48
	661	chr1	A	T	1	16	1196215	1196230	16	119	GCATGAACCACGAAGTTCCC	59.48	ACAAACACGTTTTAAGCAAAAATGG	58.46
	662	chr1	A	A	1	12	1201346	1201357	12	180	TCTCTCCAATGATCACAACTTGC	58.99	ACGTCTTTGAATTTTTCGAACATGC	59.83
	663	chr1	A	T	1	13	1201551	1201563	13	173	AGTTGTTTAACTAGCATTGAACGC	58.55	TGTGATGAAGTTAAGTTGAGATTAACC	58
	664	chr1	AG	CT	2	6	1202451	1202462	12	103	GCCTTTTCCCTTGTCAACTCC	59.39	GGATAAGTGGAGAATGCAAGGC	59.38
	665	chr1	AG	CT	2	7	1202511	1202524	14	129	CTCTCTCTCACACACACCGC	60.39	AGACCGAAGAAGAAAGCCCC	59.67
	666	chr1	AG	TC	2	7	1202527	1202540	14	129	CTCTCTCTCACACACACCGC	60.39	AGACCGAAGAAGAAAGCCCC	59.67
	667	chr1	A	T	1	22	1214946	1214967	22	115	CCCATCAAGGCATGTGGTCC	61.04	CCAAGAACCAAACGAAGTGAGC	60.29
	668	chr1	A	A	1	18	1216339	1216356	18	160	GATGCACACAGACATGGTGC	59.83	GTACTTGTGGGTGGGGTGG	59.93
	669	chr1	AAG	TTC	3	4	1222247	1222258	12	163	CGCGAACTGCATTTTTGTGG	59.22	ACCTCCTTCAATTGCGGCC	60.68
	670	chr1	AAT	ATA	3	6	1222398	1222415	18	115	ATGGCCGCAATTGAAGGAGG	61.04	TGAGAGAGCAAAAAGGCGGG	60.61
	671	chr1	A	T	1	12	1222646	1222657	12	144	GGAGTGTGCCATGCTAATGC	59.62	AGGCGCACAATCTTGAAACG	59.76
	672	chr1	A	A	1	12	1222750	1222761	12	120	TCGTTTCAAGATTGTGCGCC	59.76	GGACAAGTATGGGTCCCACG	60.11
	673	chr1	ATG	TAG	3	4	1223874	1223885	12	126	AATTCAAAGACTGGGTGCGC	59.4	CATTTTTCACTTTTTGGGTCATGC	58.25
	674	chr1	A	A	1	16	1224166	1224181	16	206	CTTCCAAATCGTAACAGCCCC	59.26	TCTTTTTATTGCTGTGGGCGG	59.46
	675	chr1	A	A	1	13	1225176	1225188	13	138	AGTTAAAAGAATCACTCATGCAACC	58.32	GTGCCACCCAAAAAGCTAGC	60.04
	676	chr1	AAG	TTC	3	4	1236807	1236818	12	179	TTTTCGTTCGACAAACCGCG	60.32	CAGAACAGAGAGAGAAAGAACCG	58.77
	677	chr1	AAG	TCT	3	5	1236821	1236835	15	179	TTTTCGTTCGACAAACCGCG	60.32	CAGAACAGAGAGAGAAAGAACCG	58.77
	678	chr1	AAG	TTC	3	5	1238713	1238727	15	112	TCCCTTTCCTCCTACACTTCC	58.45	GCCGAGAAAAAGGAGAGAAAGG	59.26
	679	chr1	A	A	1	13	1241445	1241457	13	136	CACTCATTTTCTAAAAACACTCCATCC	59.19	AGATGTTGATCCTTAGTTGTAAAGGG	58.89
	680	chr1	A	A	1	16	1253407	1253422	16	160	GTGCGTTGTTTGGTTTTGGG	59	CCAGATGACAATCCGGGACC	60.18
	681	chr1	A	A	1	16	1254183	1254198	16	178	TGTCCATGAACCTAACTTTTGATGC	60.05	GTCTTAGGAGCTTTGTTGAAAGACC	60.05
	682	chr1	AG	CT	2	6	1257023	1257034	12	100	CCTCTCTACAGCAATTGATTGTCC	59.43	AACACAGAGAAACAAGGGAGAGG	60.18
	683	chr1	AT	AT	2	7	1257940	1257953	14	150	TGCTCGCCTCCATTATTCCC	59.89	AAGTTAGAATCGCTCGCTAGC	58.27
	684	chr1	AAG	TCT	3	4	1259143	1259154	12	135	TTCATCCCTGGTCCATTGCC	60.03	AAGAAGAAGATGGAGGAAAAGGG	58.07
	685	chr1	AGG	TCC	3	5	1259631	1259645	15	177	TCTCCTCCTCCTCCTCCTCC	61	ACAGTTAGTCACTAACAGTCAAAAGG	59.24
	686	chr1	AAG	TCT	3	7	1259646	1259666	21	177	TCTCCTCCTCCTCCTCCTCC	61	ACAGTTAGTCACTAACAGTCAAAAGG	59.24
	687	chr1	A	T	1	17	1260055	1260071	17	117	CCAGCCCCATCTCTTTACCG	60.18	CCTTTTCCTTCCATTGCAGGC	60.07
	688	chr1	AC	TG	2	6	1261484	1261495	12	104	TGTATTTGGGCTGTTGTGTGC	59.66	ACATATGTCATTTCTGCCGTCC	58.79
	689	chr1	A	A	1	18	1269032	1269049	18	131	TTGAAAAGGTCGCGTTCACG	59.7	ATCCATCTGACTTGCGCTGG	60.46
	690	chr1	A	T	1	13	1272061	1272073	13	141	ACCTCATATGGTTTGCGATCC	58.15	GGTTTGTAGAAACTCACATTGAATTCC	59.4
	691	chr1	AT	AT	2	9	1272723	1272740	18	205	TCTGTCTGCTTCCATGTAATTGC	59.31	AATTACAGCAATGTCATCTGATTGG	58.2
	692	chr1	AG	CT	2	12	1273875	1273898	24	173	TTGTTTGGTACGGGGTCAGG	59.89	ATGTGGGAGGTGTTGTGTGG	60.18
	693	chr1	A	A	1	18	1275312	1275329	18	154	ATCGTCTTCAGCTATCATTCACC	58.37	TGGCCAATCAGAATGGTCTCC	60.06
	694	chr1	A	A	1	14	1276659	1276672	14	126	AGAAAAGTTGGGTACTATGTGAGG	58.19	CGCCTCCTCCGTAATAAGGG	59.68
	695	chr1	A	A	1	14	1276693	1276706	14	126	AGAAAAGTTGGGTACTATGTGAGG	58.19	CGCCTCCTCCGTAATAAGGG	59.68
	696	chr1	AT	AT	2	8	1276819	1276834	16	195	CCTTATTACGGAGGAGGCGG	59.68	GCGAAATAACTTTCAGACGGGG	59.9
	697	chr1	A	A	1	12	1277361	1277372	12	183	TCCCGTTGTTGAAAGTAATTATCCG	59.65	TGTTAGGATATGTTTAGCACATGGC	59.47
	698	chr1	AT	TA	2	9	1277373	1277390	18	133	GGTTGGTTCCGATAAATTTTTAATTCG	58.41	TGTTAGGATATGTTTAGCACATGGC	59.47
	699	chr1	A	A	1	12	1280453	1280464	12	163	CATCATATACAGGGGCGGACC	60.07	ACGGGCCAGAATCTAAAATCC	58.07
	700	chr1	AT	TA	2	7	1280465	1280478	14	178	CATCATATACAGGGGCGGACC	60.07	ACTCTCACCACACAAACGGG	60.18
	701	chr1	A	A	1	14	1280638	1280651	14	162	ATTCTGGCCCGTTTGTGTGG	61.18	CCTTTGTAGAACCACGTTGAGG	59.19
	702	chr1	AG	TC	2	6	1281315	1281326	12	196	TGTTTTGTCTTCATTTCAAGCCC	58.31	GAAATTTCGATCCGCCACCG	59.97
	703	chr1	A	T	1	13	1287211	1287223	13	137	GGACACATGGGTATGATTATGGC	59.24	ACTCCTGGAGAAACTGCTGC	59.96
	704	chr1	A	T	1	13	1293348	1293360	13	207	TCGATGGATCACTTCTAATAACTGC	58.78	TCTCCATGATCTTCCTTGCTCC	59.56
	705	chr1	AAAT	TTTA	4	4	1294488	1294503	16	186	AGCGTCTCTTGTTTAGGATTCC	58.14	TGATCGGTAAAATTTCAATTAAGGGG	58.22
	706	chr1	A	T	1	15	1296418	1296432	15	102	TGTGGTTTGCTGTCTGTTAGG	58.43	AGCTTTTCCAAATACCTAGTAGCC	58.56
	707	chr1	A	T	1	17	1298812	1298828	17	181	CTGGTGATATGTATAGAAAGTGTGGG	59.07	TGGCCAACCAGATGCTGC	60.68
	708	chr1	AT	AT	2	8	1304993	1305008	16	115	AGAAAGTTGGGCATTGCAGC	59.68	CAAGAGAGACATGAAGAAACTAAAAGC	58.99
	709	chr1	A	A	1	19	1305784	1305802	19	155	ACTCTGGATCTCCACCGTCC	60.68	TCGATCGAAGAACCCATCTGG	59.59
	710	chr1	AAG	AAG	3	4	1307448	1307459	12	146	GCAAGAAAGAGAGAGAAAGAGCC	59.32	TTTTCGTTCGACAAACCGCG	60.32
	711	chr1	AT	AT	2	9	1320318	1320335	18	172	GCTGTACTGTGCAATGAAATTCG	59.15	TCAAGTCTCTCTCCCTTATCTGC	59.04
	712	chr1	A	T	1	16	1321159	1321174	16	180	CAACCACATCACAGGTAACAAGG	59.75	TCACAATGTTTAATTCTTGGGATCG	58.15
	713	chr1	AT	AT	2	8	1321843	1321858	16	123	GGTATAAACAGGCCCGGTGG	60.46	AATAAATACAAATTAGGCATGGTTCCC	58.57
	714	chr1	A	A	1	14	1322922	1322935	14	126	TTGATGGACGGTGGAGATCC	59.17	CGATCTTCGAACCCTCTGGG	59.9
	715	chr1	A	T	1	21	1324901	1324921	21	201	TCTCCTCTAACGGATCCCTCG	60.2	AGCAACACAAATATACATCTTTCCG	58.21
	716	chr1	ATC	TCA	3	6	1326980	1326997	18	130	TCATTCACCTCCTCTAAGCCC	58.88	GCTAATCTATAGCTAATTGGGGAATGG	59.5
	717	chr1	ATG	ACT	3	4	1327662	1327673	12	106	GCTACCCCGGGTTTCTATGG	59.89	GTTGTTGTTGTTGCTGCTGC	59.35
	718	chr1	ACG	CAG	3	4	1327692	1327703	12	168	GCTACCCCGGGTTTCTATGG	59.89	AGAACTCCCAAACTGCATCG	58.19
	719	chr1	AAC	CAA	3	4	1327704	1327715	12	195	GCTACCCCGGGTTTCTATGG	59.89	CCCCTTTGGAGGATCAGAGC	59.82
	720	chr1	AAC	CAA	3	6	1327725	1327742	18	106	GCAGCAACAACAACAACAGC	59.35	CCCCTTTGGAGGATCAGAGC	59.82
	721	chr1	A	T	1	12	1327921	1327932	12	182	TCATCGGAGAGAATAGTGCATCC	59.74	ACATTAAACCAGCATTTCTCAGCC	60.08
	722	chr1	A	T	1	19	1332157	1332175	19	153	CTCTGGGTTCGAACGATGGG	60.46	AGTCTGGATCTCCACCGTCC	60.68
	723	chr1	A	T	1	23	1338099	1338121	23	187	AACCACATCACAGGTAACAAGG	58.51	TCACGATGTTTAATTCTTGGGATCG	59.71
	724	chr1	A	A	1	12	1339372	1339383	12	153	TGATTCCGATAATCCTCTAACCCG	59.78	GTTGTCCATTACTTCATGCATGC	58.89
	725	chr1	A	A	1	17	1340906	1340922	17	137	GTTCAAAACCGGCTAGGAACC	59.46	TTCCGGAACTAGAACCAGCG	59.75
	726	chr1	ATC	TCA	3	6	1342697	1342714	18	106	AGGGTTTATGTTTATCATTCACCTCC	59.17	GCTAATCTATAGCTAATTGGGGAATGG	59.5
	727	chr1	ATG	ACT	3	4	1343341	1343352	12	103	GCTACCCCGGGTTTCTATGG	59.89	GTTGTTGTTGTTGCTGCTGC	59.35
	728	chr1	AAC	CAA	3	4	1343380	1343391	12	177	GCTACCCCGGGTTTCTATGG	59.89	CCCCTTTGGAGGATCAGAGC	59.82
	729	chr1	AT	TA	2	7	1344059	1344072	14	107	AGATGTCTTATTGTCCACAGTCG	58.25	GACCCTGACTCGAAGTCTCG	59.55
	730	chr1	AT	TA	2	8	1344386	1344401	16	121	AGCAGAACAGAAACTTTATAATGAGC	58.24	GTCTGAAAGGCACACTGTCG	59.14
	731	chr1	A	A	1	24	1344776	1344799	24	196	GTTGGGCTCAAGTTGTGAAGG	59.66	GTGATCTCAAATGGACTCACAACC	59.85
	732	chr1	AGG	GAG	3	6	1351546	1351563	18	107	TCAAAGAGAAAATGGAAGCAATGG	58.21	GTCGGGTGGGTTTTGTTTCG	59.97
	733	chr1	A	A	1	24	1361993	1362016	24	160	GCGGCAAAAGACTAAATTGTCC	58.76	ACTTGAAAATACAGGCTTTATTTCACC	58.91
	734	chr1	A	A	1	21	1362541	1362561	21	112	TCCTATGCAACGTTGTAAGTGG	58.67	ACGTCCACTACTACTTGCTGC	60.07
	735	chr1	AT	TA	2	8	1364140	1364155	16	101	GGTCCGTCCTTGTTGATATGG	58.44	GTTAACAGCAACCTCACCACC	59.39
	736	chr1	A	A	1	14	1367462	1367475	14	159	TCCCCGCCGCTAAATTAACC	60.46	CCGAAGAGGGACGATTCACC	60.18
	737	chr1	AT	TA	2	8	1370442	1370457	16	147	GTCTGCACCACCACACTGG	60.89	GAGCTCGGATGTGACAAAAGG	59.27
	738	chr1	AT	TA	2	16	1370561	1370592	32	160	GAGTCACAGAGCCCCAACC	60	GTGCCACTTTTTCACGTTTCG	59.16
	739	chr1	AT	TA	2	22	1372201	1372244	44	183	TCACATGCATGACAACGACC	58.84	TGAAGAGCGTCTAACCCAACC	60
	740	chr1	AT	AT	2	13	1374317	1374342	26	153	TGTACTCGTAAGTGCAGCGG	60.11	ACACTCAAGTACATATACAAGTGCG	59.19
	741	chr1	AT	AT	2	13	1374365	1374390	26	205	TGTACTCGTAAGTGCAGCGG	60.11	CGAGAAATGCCCCACCAAGG	61.32
	742	chr1	AT	AT	2	8	1377640	1377655	16	186	GAGAATTTGCCATTAACCGGGG	59.9	GAGAGAGATAGGGGTTCGGC	59.04
	743	chr1	AG	TC	2	6	1377746	1377757	12	116	CTGAGTCAGTCTGCCGAACC	60.39	GAAACAGGAGCAGCGGATCG	61.42
	744	chr1	A	A	1	23	1382257	1382279	23	133	CACTAACGGTGTGGCAGG	58.03	GCCATAATAACAATTTTCATCCCCG	59.07
	745	chr1	AG	GA	2	19	1385351	1385388	38	148	TGTTCAACAGTAACTTGCTTGAGG	59.66	CAAGGTTTTTCATGACACTGAAGC	59.26
	746	chr1	AT	AT	2	6	1385540	1385551	12	136	TCCTCCAAAACACATCAACGC	59.39	AAGGAGCAGGCCAAACTACG	60.32
	747	chr1	A	A	1	18	1387657	1387674	18	151	GTTGGAGCCTTCGAGTCAGG	60.39	GCCCTGACTCGAAGTCTCG	59.86
	748	chr1	A	T	1	12	1389497	1389508	12	108	TTACGGTCACTGCTAACGGC	60.39	ATCTCTGTGATGGACGGTGG	59.17
	749	chr1	A	T	1	18	1391273	1391290	18	115	CCCAGGAGAGTTCTTCGATCG	59.93	AGTCTGGATCTCCACCGTCC	60.68
	750	chr1	AT	AT	2	7	1396407	1396420	14	168	GCTGTACTGTGCAATGAAATTCG	59.15	TCAAGTCTCTCTCCCTTATCTGC	59.04
	751	chr1	A	T	1	19	1397246	1397264	19	181	CACATCACAGGTAACAAGGAAAGG	59.78	TCACGATGTTTAATTCTTGGGATCG	59.71
	752	chr1	A	A	1	17	1398503	1398519	17	150	GGTTTCGATAATCCTTTGACCCG	59.69	GTTGTCCATTACTTCATGCATGC	58.89
	753	chr1	ATC	TCA	3	6	1401355	1401372	18	130	TCATTCACCTCCTCTAAGCCC	58.88	GCTAATCTATAGCTAATTGGGAAATGG	58.1
	754	chr1	ATG	ACT	3	4	1402037	1402048	12	103	GCTACCCCGGGTTTCTATGG	59.89	GTTGTTGTTGTTGCTGCTGC	59.35
	755	chr1	AAC	CAA	3	4	1402076	1402087	12	177	GCTACCCCGGGTTTCTATGG	59.89	CCCCTTTGGAGGATCAGAGC	59.82
	756	chr1	AT	TA	2	7	1402755	1402768	14	107	AGATGTCTTATTGTCCACAGTCG	58.25	GACCCTGACTCGAAGTCTCG	59.55
	757	chr1	AT	TA	2	8	1403082	1403097	16	121	AGCAGAACAGAAACTTTATAATGAGC	58.24	GTCTGAAAGGCACACTGTCG	59.14
	758	chr1	A	A	1	25	1403472	1403496	25	197	GTTGGGCTCAAGTTGTGAAGG	59.66	GTGATCTCAAATGGACTCACAACC	59.85
	759	chr1	A	A	1	12	1404813	1404824	12	100	CTCCACCGTCCATCTTAGATGG	59.96	AGTGGATATCCTAGATGGGAGC	58.28
	760	chr1	AGG	GAG	3	9	1410258	1410284	27	112	AAATGGAAGCAATGGAAGAAAAGG	58.45	GTCGGGTGGGTTTTGTTTCG	59.97
	761	chr1	AAACG	GAAAC	5	4	1410310	1410329	20	126	AAAGGACGAGGAGGAGGAGG	60.32	TAGGAGCCCAGGTAAAACCC	58.71
	762	chr1	A	A	1	25	1420901	1420925	25	164	GCGGCAAAAGACTAAATTGTCC	58.76	ACTTGAAAATACAGGCTTTATTTCACC	58.91
	763	chr1	A	A	1	19	1421454	1421472	19	111	TCCTATGCAACGTTGTAAGTGG	58.67	ACGTCCACTACTACTTGCTGC	60.07
	764	chr1	AT	TA	2	13	1423055	1423080	26	111	GTCCGTCCTTGTTGACATGG	58.84	GTTAACAGCAACCTCACCACC	59.39
	765	chr1	A	A	1	16	1426372	1426387	16	161	TCCCCGCCGCTAAATTAACC	60.46	CCGAAGAGGGACGATTCACC	60.18
	766	chr1	AT	TA	2	30	1429360	1429419	60	203	GTCTGCACCACCACACTGG	60.89	GAGCTCGGATGTGACAAAAGG	59.27
	767	chr1	AT	TA	2	15	1429534	1429563	30	160	GTAGTCACAGAGCCCCAACC	60.04	AGGTACCACTTTTTCACGTTTCG	59.69
	768	chr1	AT	TA	2	15	1431150	1431179	30	161	TCACATGCATGACAACGACC	58.84	GTCTAACCCAACCAAGACAATCC	59.24
	769	chr1	AT	AT	2	10	1433252	1433271	20	151	TGTACTCGTAAGTGCAGCGG	60.11	ACACTCAAGTACATATACAAGTGCG	59.19
	770	chr1	AT	AT	2	15	1433294	1433323	30	203	TGTACTCGTAAGTGCAGCGG	60.11	CGAGAAATGCCCCACCAAGG	61.32
	771	chr1	AT	AT	2	8	1436573	1436588	16	213	AGCCCTTCAGAGTTCAGACC	59.02	GAGAGAGATAGGGGTTCGGC	59.04
	772	chr1	AG	TC	2	6	1436679	1436690	12	116	CTGAGTCAGTCTGCCGAACC	60.39	GAAACAGGAGCAGCGGATCG	61.42
	773	chr1	A	A	1	23	1441188	1441210	23	133	CACTAACGGTGTGGCAGG	58.03	GCCATAATAACAATTTTCATCCCCG	59.07
	774	chr1	AG	AG	2	23	1444270	1444315	46	155	TGTTCAACAGTAACTTGCTTGAGG	59.66	CAAGGTTTTTCATGACACTGAAGC	59.26
	775	chr1	A	T	1	16	1445119	1445134	16	139	TTTAGGCGAGATATAAAGCGAGG	58.19	TATTCCAGGTTCGAGTCGCC	59.54
	776	chr1	AC	TG	2	8	1448077	1448092	16	128	GATTGAGTTGATAGCGGCGC	59.77	TGAGTTTTTAAAATTGGGTTGAACCG	59.46
	777	chr1	A	A	1	18	1449235	1449252	18	119	TGGATCTCCACCAAGAACACC	59.65	GCAGATGCTCCATCAACGGG	61.44
	778	chr1	A	T	1	16	1449505	1449520	16	149	CCTTCGAACCCAGATGCTCC	60.46	TGGATCTCCACCAAGAACACC	59.65
	779	chr1	AACCT	GGATT	5	6	1451974	1452003	30	125	GGGCTCGTTTGTTTCATGGG	59.76	TTAATCCAATCCGTACTGCACC	58.46
	780	chr1	AG	AG	2	8	1453241	1453256	16	146	TGCACACGTGTCATCTTATAATTCG	59.99	TCTCCAGTTGTTTGCTGAGC	58.4
	781	chr1	A	A	1	17	1454781	1454797	17	121	AGCAATGGCATCTGAATTTATAAGG	58.01	AGAACTCTAAGAATCCATGATTGTTGC	59.93
	782	chr1	A	A	1	17	1455211	1455227	17	173	ATGTTCTGTGTATTTGGCTTATGC	58.11	CAAGACATCACCAGCACTACC	58.65
	783	chr1	AT	TA	2	8	1459798	1459813	16	177	AATGTTCCCCAATATCCTGTGC	58.7	TTGCCAGTGCTAACCTGTGG	60.54
	784	chr1	A	A	1	15	1462162	1462176	15	168	AGGCTTCACCATATAAAATCTCTGC	59.23	AAAAATTATCTTTCCTTGTCGTGGG	58.31
	785	chr1	AAG	AGA	3	5	1462838	1462852	15	183	CTCTAGATGCCTGTTCCCTCG	59.66	TCACCAAATCCACTACCCGC	60.04
	786	chr1	A	A	1	20	1465798	1465817	20	174	CTTCAAGCACTGCTCCAACC	59.4	GTTCACTGGCTCTTCTTCAATGG	59.81
	787	chr1	A	A	1	17	1468990	1469006	17	189	GCCTTGCAATCTCGAAACCG	60.18	CATTCCCTACTCCGACCACC	59.54
	788	chr1	AT	TA	2	25	1477386	1477435	50	168	GGGACAAAACACTGAACCACC	59.59	AACGCCTAAACACAGTCCCC	60.25
	789	chr1	A	T	1	18	1478542	1478559	18	147	GGTGCCTGTGATCATTTCCG	59.27	CGCTGAACCCCAACATATTGC	60.2
	790	chr1	AC	TG	2	9	1478669	1478686	18	161	GCAATATGTTGGGGTTCAGCG	60.2	TCTCACACAACCCAAAAGGC	58.6
	791	chr1	A	A	1	18	1481889	1481906	18	104	TGAAGCCTTGCTCACGAAGG	60.6	TGGTAAGCAAATGTGAGTATTTTGC	58.84
	792	chr1	A	T	1	13	1482115	1482127	13	174	GCTGACGATTGCAATAAACAGC	59.15	GGCAACGCCTTTCTTCAGG	59.42
	793	chr1	AAG	TCT	3	4	1482348	1482359	12	157	CTCTCATAGGAAGCAGGGGC	59.6	CCATAACAATGCAGCTTCCTCC	59.64
	794	chr1	A	T	1	18	1482879	1482896	18	100	AGGCGTCTAAAAGAGAATATGGG	58.04	TTCAAATGCGAAGTGGACGG	59.13
	795	chr1	AAT	TTA	3	5	1485551	1485565	15	119	AGATTCGGTGAGATTGCATTTTATCC	60.02	CTGGACTTGAGGTGAGAAGGG	59.72
	796	chr1	AAT	TTA	3	8	1490451	1490474	24	214	AGCAAATCTCACAGACATATGACG	59.19	TGCAGCTATTTCAAAGAGATCCG	59.13
	797	chr1	ATCG	AGCT	4	5	1492239	1492258	20	124	AAGTCAGCTTATGTACAAGAGACC	58.27	ATATTAATGCTCGAGAATAATCACAGC	58.12
	798	chr1	A	A	1	14	1492299	1492312	14	173	GGATGTTGAACAGTTAGCCGC	59.87	GAGGTTAAGCCGCCCACC	60.44
	799	chr1	AAT	ATT	3	4	1492790	1492801	12	174	CGGTTCTGTCCAGAGGTACC	59.47	TGAGGTAGCTAGACATACATCACC	59.17
	800	chr1	AATT	AATT	4	4	1493347	1493362	16	168	TTTATTGACCTCTCGGGCCG	59.82	TTGAATATGACTCGATTGATTTTGGG	58.29
	801	chr1	AT	AT	2	11	1494823	1494844	22	101	GTACATGTATGGGGCACATCG	58.86	CAACACAGAGCCATGCTTATGG	59.9
	802	chr1	AG	TC	2	7	1495302	1495315	14	122	ACCCTGATCATACCGTGTCC	58.88	GCTCCCCAAATTCTCTACGC	58.7
	803	chr1	A	T	1	14	1498449	1498462	14	202	AATTCAGTTTTACATGCACGATCC	58.36	ACCAAGGGCATTGAATTCAACC	59.7
	804	chr1	AT	AT	2	6	1499449	1499460	12	181	TGGCCACCTTTCCTTGTTCC	60.47	TGTTGGGAAAAGGCAACATAAGC	60.24
	805	chr1	AT	AT	2	21	1501152	1501193	42	162	AACTGGCATCTAAAATTTAAGAAGGG	58.16	GGATTCCAAGATCCCCTTTAATTTCC	59.96
	806	chr1	AT	TA	2	9	1503067	1503084	18	155	TGAAACAAGTTCCTCTTCAGGC	58.79	AGAAACACGTATGCATCAATTTGG	58.6
	807	chr1	AG	GA	2	19	1503087	1503124	38	155	TGAAACAAGTTCCTCTTCAGGC	58.79	AGAAACACGTATGCATCAATTTGG	58.6
	808	chr1	A	T	1	16	1505625	1505640	16	182	GGATCTGTGTTACATATGTCGATTGG	59.85	CTTTGAGTCAGTCTGGAAACCG	59.2
	809	chr1	AAT	AAT	3	4	1519911	1519922	12	169	TCCCATAGGGACCTTCCTGG	60.03	GGAGTTTTTGAGGACACGCC	59.41
	810	chr1	A	A	1	18	1522022	1522039	18	187	GGATCACCAATGGCAGAGGG	60.47	TGACCTTCTGGCTTAGGGGG	60.91
	811	chr1	A	T	1	14	1522144	1522157	14	106	GCCAGACAGTCATTTACGATGC	59.97	TGGGCTAGCAAATGACTGGC	60.68
	812	chr1	A	A	1	13	1524601	1524613	13	119	ACAATTCTCCGGTATCTAACTTACC	58.19	GGGGTTCGTTTTTGCTGTCC	59.97
	813	chr1	A	A	1	12	1530443	1530454	12	132	GATCATCAATAGGTGGCCGC	58.84	AGCTGCTTGGATGATTTCGG	58.61
	814	chr1	A	T	1	12	1532201	1532212	12	146	AGCCCAACACTATTCGAGCC	60.11	TGAGGATGCTGAGATGGAGG	58.58
	815	chr1	AT	AT	2	6	1536418	1536429	12	133	TCCTTGACTTAAACCGATGGC	58.29	CCCGGACTCGATTGAAATGG	58.7
	816	chr1	AAC	TTG	3	4	1537591	1537602	12	118	ACTCACAGCTGTCATTCTCCC	59.72	CAAATCACCAAATCGGAGGAGG	59.32
	817	chr1	AG	GA	2	8	1543441	1543456	16	119	ATTAATGTCTGGGCCGTTCG	58.34	ATCCAACACGAAACACAGCG	59.41
	818	chr1	AT	AT	2	12	1550428	1550451	24	165	CGCTTATGACTCTCATGCGC	59.49	TTGTGCGATAGTGGTGGTCG	60.39
	819	chr1	A	T	1	19	1550811	1550829	19	162	GAGGACTTTAGCTGGTGGGG	59.75	ACCAGCACTGACAAAGGAGC	60.54
	820	chr1	A	T	1	12	1551886	1551897	12	108	TGCCCAAGTTGCTCAAAACG	59.9	AGTTTTCGTCTTTCATTGTGTTGG	58.66
	821	chr1	ATG	TGA	3	5	1555747	1555761	15	154	ATATCAGTACCGTTGGCCGC	60.25	TTGGAAGAAAAAGCGCCAGG	59.33
	822	chr1	ATC	ATC	3	4	1562981	1562992	12	101	GAACCACACCATTGTCTTGCC	60	GGGTTAGGGTTAGGGTTAGGG	58.87
	823	chr1	A	T	1	14	1564511	1564524	14	142	TTGTGTTGGTGCTCCGTACG	60.88	TCAATCACCAGACCCGAACC	59.68
	824	chr1	A	T	1	16	1564899	1564914	16	103	GGTGTTATGAGTTAATTTGAATACGGC	59.36	GTGAAAGGCCTTGTTTCCCG	59.69
	825	chr1	AT	AT	2	13	1565598	1565623	26	174	TGATGCTTTGCACGTAGTTACC	59.26	AGCTTACAAGGAAATATCAATATGCCC	59.82
	826	chr1	AT	AT	2	7	1565992	1566005	14	155	ACTTCACGTATTCATGAACTAACACC	59.63	AGCAACACATTGAATATTCTTACGC	58.74
	827	chr1	A	T	1	15	1566519	1566533	15	119	ACAAAATCAGATACTCTGTTGAACCC	59.57	ACCTACTTTGTGGTTAAACAATCCC	59.46
	828	chr1	A	T	1	16	1569685	1569700	16	135	AAGAGATAAGAGATAAAGACTACTGCC	58.14	TAACCACAGTCCACACGAGC	59.97
	829	chr1	A	T	1	17	1571145	1571161	17	133	TCTTTTACAACCTCTATCCAAAGCC	59.06	AGAGAGAACTGGGTGAAGAAACC	59.93
	830	chr1	AAG	TCT	3	5	1571203	1571217	15	133	TCTTTTACAACCTCTATCCAAAGCC	59.06	AGAGAGAACTGGGTGAAGAAACC	59.93
	831	chr1	A	T	1	15	1578261	1578275	15	130	AGAAAGAAAGGAGTCGGCTGG	60	CGTCATTGGGAGTAATTGTCTGG	59.38
	832	chr1	A	T	1	16	1580829	1580844	16	144	TTGTGTTGGTGCTCCGTACG	60.88	TCAATCACCAGACCCGAACC	59.68
	833	chr1	A	A	1	12	1587496	1587507	12	182	CTTGCCATTGCCAACTAGCG	60.18	CTGGCTCGATATAGGTGCGG	60.11
	834	chr1	AG	CT	2	7	1588653	1588666	14	119	TCCCCTGATAGAAAAGAGACACG	59.55	TGGGTTGAAGCTAGTGGAAGG	59.65
	835	chr1	AT	TA	2	8	1588711	1588726	16	121	TCCCTCTCTCTCTCTCTGCC	59.45	AGGAATGGGTGTTATATGGTTGG	58.2
	836	chr1	AT	AT	2	7	1602036	1602049	14	161	TTTTTATCCACCCTGCATAATATTTCC	58.35	CGATTCCAAGCTTCAAATTTTCTTCG	60.18
	837	chr1	AGG	GGA	3	4	1603604	1603615	12	131	TGATGGAACGGTTTTGTTGCC	59.93	AAAACCCCTCTGTACCGTCC	59.31
	838	chr1	A	T	1	13	1609664	1609676	13	179	CCCCTATCAGTGTCGATGCC	59.97	AATTGTGACATCTGCTGCGC	59.83
	839	chr1	AAT	AAT	3	5	1611668	1611682	15	168	CCCCTGCAAGTTGCTAGACC	60.68	TTTGTGTGAGACTGCGATGC	59.13
	840	chr1	AT	AT	2	8	1614212	1614227	16	180	TCAATCTCTCTTTCATTTCCACAAGC	60.07	ACGGAAGGTGATGAGAACGG	59.75
	841	chr1	A	A	1	21	1620239	1620259	21	118	ATCTGACTTCTTCTTGTTTTTGCC	58.16	TGGAAGCCTTGTCTGATGGG	59.67
	842	chr1	A	A	1	21	1620554	1620574	21	137	AAACTCGCATAGCAGACTGC	58.64	GCGTACTATTCAGGGGGTGC	60.53
	843	chr1	A	A	1	15	1622036	1622050	15	146	TGCTAAATTGCCTTTTACTTCAACG	59.08	AGTTGACAAAGGGGTCTGCC	60.18
	844	chr1	ACC	CAC	3	4	1622351	1622362	12	118	CTTACAGACGAAGATGCCTGG	58.46	GGAGCACATTTTGGAGTCTTCC	59.51
	845	chr1	A	A	1	12	1628651	1628662	12	132	ACCCTCAAACAATTGTAAGACAAAGG	60.18	AGGCATCTACGTCTGGAAGC	59.54
	846	chr1	ATG	ATG	3	4	1643339	1643350	12	100	AGCAGGTTCAGGCAAGTAGG	59.67	TCTGATGTGGAAGGCAAAGGG	60.27
	847	chr1	AAG	GAA	3	6	1652219	1652236	18	103	ACGGTCAAAGGGGTAAAATCG	58.57	TTTCTTTCTTCTTCCTTCTCCTCC	58.13
	848	chr1	A	A	1	15	1652361	1652375	15	127	AGAAAAGAAAAGAAGAAAAAGAGGAGG	58.31	CCTCTTCTTCTTCTTCTTCTTCGC	59.37
	849	chr1	AAT	TTA	3	4	1652836	1652847	12	126	GTGATCAACGGTTAGTCAATCGG	59.69	GGATTCAAGTGTTGCAGGGG	59.11
	850	chr1	AAG	TTC	3	4	1655136	1655147	12	126	ACCCGAACCGACTTTCAACG	60.88	GAGTTTGATTGGTTGTCAAGATTCG	59.15
	851	chr1	A	A	1	14	1655176	1655189	14	209	CGGTTAGTCTTTTTGGCGGG	59.48	GTCTGCTTTCGTGATCCATGG	59.33
	852	chr1	AAC	TGT	3	4	1660989	1661000	12	117	TTCGGAACAAGCAAGTCTCG	58.5	GCACACTAACTGGGGTACGG	60.39
	853	chr1	A	T	1	18	1663379	1663396	18	102	AGGTATGCCGTTGCCACG	60.44	TCTTTAAAAATGTCCAAAACTGATCCC	58.85
	854	chr1	AAT	AAT	3	7	1663816	1663836	21	150	GCCAGCTTTCAAATGTTTGATCG	59.63	ACTCACCAGAAAGAAAAGAAAGTTGG	60.13
	855	chr1	A	A	1	15	1667719	1667733	15	157	CCGGGTTTTGGTCTTGAAATCG	60.35	TCACCTTCCTCAAACCCACC	59.52
	856	chr1	AAT	TAT	3	4	1668169	1668180	12	147	TTGCCCTTAACAAACCACCC	58.58	TCCCCATTCAATAATTGAGTGCG	59.37
	857	chr1	A	T	1	16	1670464	1670479	16	207	CCAAAGTTACTACGGACTTGATAGG	58.96	GACCCAATCTGACTCATGAAAGG	59.06
	858	chr1	AT	TA	2	6	1673864	1673875	12	102	GCTCTTGACTTGAGTTGCGG	59.49	GGCCATGGATTGCCTTAGC	58.96
	859	chr1	A	A	1	17	1674594	1674610	17	197	TCGTGTTCTCCTGGATGTGG	59.39	ACCGTCCATGTGAACAGTGG	60.25
	860	chr1	A	A	1	12	1678925	1678936	12	204	TGGAGTAGATATCCGGGCCG	60.61	ACATCAAACGAACTTGCAAGGG	59.97
	861	chr1	AG	AG	2	8	1685978	1685993	16	111	CCATCGATGGCTTAGTGTTATTGC	60.32	CACTCCCACCACAACCACC	60.53
	862	chr1	AG	CT	2	8	1686337	1686352	16	151	TGAAAGCTGTGGAAGGACCG	60.25	TGGAGGAGTAGTGATACCTGC	58.33
	863	chr1	AG	CT	2	8	1686361	1686376	16	151	TGAAAGCTGTGGAAGGACCG	60.25	TGGAGGAGTAGTGATACCTGC	58.33
	864	chr1	A	A	1	13	1692268	1692280	13	132	CACCGTCCATCAACAATGATCG	59.97	GATGAATCTCGAACCCAGAAGG	58.54
	865	chr1	A	T	1	14	1692617	1692630	14	117	TCGAGATCGAACCCAGAAGG	58.9	CCGTCCATCATAGATCCACCG	60.07
	866	chr1	AG	AG	2	7	1696931	1696944	14	101	CCATCGATGGCTTAGTGTTATTGC	60.32	CACTCCCACCACAACCACC	60.53
	867	chr1	A	T	1	13	1697583	1697595	13	105	TCATCGTCGAACCCAGAAGG	59.47	CCACCAACAATGATGGAATCTCC	59.62
	868	chr1	AG	AG	2	8	1698593	1698608	16	111	CCATCGATGGCTTAGTGTTATTGC	60.32	CACTCCCACCACAACCACC	60.53
	869	chr1	AG	CT	2	6	1698954	1698965	12	148	AAGCTGTGGAAGGACTGTCC	59.6	TGGAGGAGTAGTGATACCTGC	58.33
	870	chr1	AG	CT	2	9	1698974	1698991	18	148	AAGCTGTGGAAGGACTGTCC	59.6	TGGAGGAGTAGTGATACCTGC	58.33
	871	chr1	A	A	1	14	1701296	1701309	14	162	AGTGATGATTGACTGTCAAATAGTTGG	59.88	AGTTTTGAGTTGGTTTGGATAGGG	59.17
	872	chr1	AAT	TTA	3	4	1701863	1701874	12	164	TCCACTGGAATCAACGCACC	60.61	AATTTATAATTAGTTCGGCCCAATTGG	58.85
	873	chr1	A	A	1	20	1702726	1702745	20	128	AACAGTAAAAACATTGTCGACCG	58.16	TGTAGTTTTCAACAATTTACGAGGG	58.04
	874	chr1	A	A	1	12	1708769	1708780	12	137	GCCTTCGTCTTTCCTCCTCC	60.11	GCAATCATTAATTTTTGTTTAGCCGC	59.32
	875	chr1	AG	TC	2	6	1713675	1713686	12	132	CTCTCTGAAACTTGCTCTCTTCC	58.76	AGAAAGGAGAGAGAAGATAGATCTTGG	59.49
	876	chr1	A	T	1	13	1717146	1717158	13	186	GTATTCTCGGGCTGGACTCC	59.61	GCACTCCACCTGATAACAATAACC	59.66
	877	chr1	AAT	AAT	3	5	1720614	1720628	15	133	CCAAGATGATACGGGTCGACC	60.27	GAAAAGTTATGGGATCTGGGTAGC	59.18
	878	chr1	AAT	ATT	3	4	1723090	1723101	12	149	TGAAGTAGGAGATTTGTTGGATGG	58.5	ACATCCTGACCCATATTTAAGAGC	58.37
	879	chr1	AT	AT	2	42	1723294	1723377	84	184	ATTGGGTATGTTATTGCTATTTGGC	58.24	ATTTGGATTGGCACGCTAGC	59.26
	880	chr1	AAT	AAT	3	4	1726987	1726998	12	126	ACAACTGTAATAGATTTGGAAGGGG	58.81	ATTGACAACCTGCTCAAATATTATGG	58.28
	881	chr1	ATC	CAT	3	5	1732867	1732881	15	122	GTGGATGGGAAGGAAATCAGC	58.97	TTGTTCAACTGTTTTCCTACAAAGG	58.37
	882	chr1	AG	AG	2	8	1745734	1745749	16	135	GTGCTCGAATCCATCCATGC	59.41	GAAACTGTGTGGAAATTTGCTCC	58.95
	883	chr1	AAT	ATT	3	4	1752903	1752914	12	119	AGATCCATCGTAAAGATCTGCG	58.09	AGCTTCCCATTTTATTTTCAAATCCC	58.89
	884	chr1	A	A	1	18	1754560	1754577	18	169	ACTTGTCTCCTGAGTTGAGCG	60	GGCTGCTCTCTTCCTGTCC	59.78
	885	chr1	AT	AT	2	11	1757101	1757122	22	143	GTCTCAGCCTCTTGAATGTCG	58.73	ATGCTTTGCTATCCACCCCC	60.11
	886	chr1	AT	TA	2	9	1757323	1757340	18	172	ACTCATCTTGCATCACCCCC	59.74	GCAGTTCAAACCTAAACCGGG	59.73
	887	chr1	AG	GA	2	9	1759171	1759188	18	146	CAGCAACAGAGACAAGAGACC	58.59	TGCTTTCGCTTTTTCGTGGG	59.97
	888	chr1	A	T	1	16	1759518	1759533	16	148	CCTCATTTGGGATTCTGTCATCG	59.44	GCAAACCAAAGAAATGACCATCC	59
	889	chr1	A	T	1	14	1763286	1763299	14	161	TTTGACTACTTTGTATGTGTTATGGC	58.19	GCACCAACTAGTTGTCCAGG	58.48
	890	chr1	AG	GA	2	12	1764277	1764300	24	113	TCTCCTTTGTCTGCGTTCGC	60.94	GGTTCGTGAGAGGTCAGACC	59.76
	891	chr1	AT	TA	2	12	1766200	1766223	24	140	ACCATGCTTGCTTGTTCAGG	59.04	GAGTCTTATCAAGCAAGGCTCC	58.8
	892	chr1	A	A	1	12	1766691	1766702	12	137	GTAGATATCCGGACGGTGCG	60.11	TGATCAAAATTCCGTCTAACAAAACC	58.86
	893	chr1	AG	GA	2	28	1767270	1767325	56	131	CAAGCCAACAAGGTACATCTCC	59.25	TTGATCACCACCACCTTCCC	59.6
	894	chr1	A	A	1	21	1767384	1767404	21	115	AGAGAGAGAGAGAGGGCAGC	60.11	TCAACCTCATTGAATAAGGGTCC	58.14
	895	chr1	A	A	1	22	1768551	1768572	22	151	AAAGCAAAATGGCCACCACC	59.89	ACTGGGCAAAAGGGTTTGG	58.47
	896	chr1	AT	AT	2	6	1770339	1770350	12	142	TGTTCTTAGTTCTTACATTGCATGC	58.39	AGCTAGACAATTTGCCTAGGC	58.08
	897	chr1	A	T	1	15	1771358	1771372	15	136	TTGAAAAGACAATAAATATCTCCCACG	58.33	AGAGAAAATACGATCATGTGAGAGG	58.49
	898	chr1	AT	TA	2	6	1776006	1776017	12	139	TGCAAGTGAGAGTCAAAATTATGAGG	59.85	TAAGCGTTTATCACCTGCGG	58.35
	899	chr1	AT	TA	2	9	1776053	1776070	18	139	TGCAAGTGAGAGTCAAAATTATGAGG	59.85	TAAGCGTTTATCACCTGCGG	58.35
	900	chr1	AT	AT	2	14	1776380	1776407	28	121	GGTTTGGTAAGAAGCTGCTTCG	60.1	AGCTTGTATCTGCATTATCAAACCC	59.7
	901	chr1	A	T	1	13	1776788	1776800	13	105	ATAATCGCGGGAAAGGTGGG	60.18	CAGAATCGGACGGCTGATCC	60.6
	902	chr1	AT	TA	2	6	1777629	1777640	12	134	GGACAGCAAGTTTCACTGAGC	59.73	TCAAGAAAACAGTAAGCGTATGGG	59.31
	903	chr1	ATC	ATC	3	6	1778953	1778970	18	126	TCCACACAAGTAGACCATCGC	60.07	AGGGATGGAGGAGGATGACG	60.47
	904	chr1	A	A	1	12	1779431	1779442	12	146	ACCAGATCCTAGTTTGCAGAAGG	60.05	TGTTACATGTCGTGTTCCAAAGC	60
	905	chr1	AT	AT	2	8	1780197	1780212	16	137	CGAAATGATGCCGCATCTGG	60.04	TCTACCAAACCATTATTCGTGATCC	58.95
	906	chr1	AG	CT	2	8	1782866	1782881	16	113	TGCCTCTCACCAGTCGTACC	61.25	AACCGCAAGAACATGGATGC	59.47
	907	chr1	AT	AT	2	7	1782882	1782895	14	113	TGCCTCTCACCAGTCGTACC	61.25	AACCGCAAGAACATGGATGC	59.47
	908	chr1	AG	AG	2	8	1782896	1782911	16	113	TGCCTCTCACCAGTCGTACC	61.25	AACCGCAAGAACATGGATGC	59.47
	909	chr1	AC	AC	2	11	1783771	1783792	22	204	CATAGCCCCACAACAACTTCC	59.18	TCCCACCTCAGCCTAAGTCC	60.62
	910	chr1	AAG	AGA	3	4	1785028	1785039	12	135	CGCAGTAATACTTTGGCCGC	59.97	TCTTCTTCTTCTCCTTCTTCTTCTCC	59.79
	911	chr1	AAG	AGA	3	5	1785055	1785069	15	116	AAGAAGAAGAAGGAGAAGAAGAAGG	58.23	TCTCACTATCTCAAAACAAACGCC	59.55
	912	chr1	AAG	AGA	3	12	1785073	1785108	36	147	GAAGAAGGAGAAGAAGAAGAAGAAGG	59.13	CTCGGCGTCTCCTTTTCTCC	60.46
	913	chr1	AT	AT	2	9	1785914	1785931	18	134	GGTTAATCTCGGCAGGTCCC	60.18	TGGAAATGAATGTTTGAAAAGAGTTGG	59.5
	914	chr1	A	T	1	14	1787386	1787399	14	203	CCATTCCTCTTTAAGATGATGGGC	59.48	GTTCGTGAACCCAGTTTGCC	59.97
	915	chr1	AT	AT	2	27	1788024	1788077	54	173	ATGATTGGGTTTGGACGTGG	58.46	CGTACATATCTATTAAGGTCTTCTCCG	58.82
	916	chr1	A	T	1	17	1788165	1788181	17	153	AGTAGAGAAACCGGAGAAGACC	58.91	TGACCAGTTTCTTACTATAGGGACC	59.34
	917	chr1	AAG	TTC	3	6	1792147	1792164	18	130	TTTCGTTCGAGAAATCGCGG	59.29	GGAAGAAGAGAAAGAAGAAGAAGAGG	59.13
	918	chr1	AAG	TCT	3	5	1792166	1792180	15	130	TTTCGTTCGAGAAATCGCGG	59.29	GGAAGAAGAGAAAGAAGAAGAAGAGG	59.13
	919	chr1	AAG	TCT	3	4	1792184	1792195	12	201	CGAGAAATCGCGGTTCTACG	59.16	AGAGAAGAGAAAGGCAGAGAGC	59.5
	920	chr1	A	T	1	12	1792323	1792334	12	103	GTGTTTATGGCTTCTCGCGG	59.63	AAACGCTCCAGTGAGTACCG	60.04
	921	chr1	A	A	1	18	1799157	1799174	18	187	AGTTGCCCAAGTTCTACCCG	59.96	CCCTGGTGTAATACTCGCCC	59.89
	922	chr1	ATG	TGA	3	4	1807785	1807796	12	104	ATGAGAAGAAAATGATTGCTTGACC	58.37	GCGCTCAGGGAATCAATGC	59.64
	923	chr1	AAAT	TTAT	4	4	1808236	1808251	16	155	TTTAATACCCGTTTAGCTCCACC	58.48	GAGGCTTTACTGTTTAGCGGG	58.99
	924	chr1	AT	AT	2	8	1815571	1815586	16	134	CGAATAGATTGTATTTGTTTGTTCTGC	58.21	GCTACACGGTTTGGACACG	59.14
	925	chr1	A	T	1	14	1823422	1823435	14	126	CTGGCGATATCTTGGGTTGC	59.05	AGCACATCTAGGAGTATCAAATGC	58.7
	926	chr1	AGG	CTC	3	4	1829479	1829490	12	116	CAGAGATATCGAAACATGAAAGCCC	60.05	TTGTCATTTGGGTTGCAGCG	59.97
	927	chr1	A	A	1	16	1831138	1831153	16	130	AGATTCTTCTACCTTCTTCTTCTCCC	59.62	AGCCATGTCTTCTTTTATTTCGGG	59.6
	928	chr1	AT	AT	2	20	1831246	1831285	40	164	CGGCACAGATGAAGTCAAGC	59.55	TCCAATCACTCGAATTCTCTGC	58.47
	929	chr1	AACAG	AACAG	5	4	1833020	1833039	20	156	GTGAGCATCGCGACCTGG	60.89	CTCTCCTTTTCTCTCTTTTTCTCGG	59.36
	930	chr1	AAG	AAG	3	5	1833092	1833106	15	213	AGAAGAAGTTTCTCGCAGAAGC	58.94	TTTCGTTCGAAAATCCGCGG	59.84
	931	chr1	AAAAG	AAAGA	5	4	1833107	1833126	20	174	CAGAACAGAGAGAGAAAGAACCG	58.77	TTTCGTTCGAAAATCCGCGG	59.84
	932	chr1	A	T	1	16	1838592	1838607	16	154	AGTACGTTAGCGGAGACACG	59.55	CTTGTCACTGTCCTTGTCTGC	59.13
	933	chr1	AAG	TTC	3	4	1842022	1842033	12	157	TTTTTCGTTCGACCAACCGC	59.97	CAGAACAGAGAGAGAAAGAACCG	58.77
	934	chr1	ACTCTC	TCACTC	6	4	1845895	1845918	24	116	CCTCACTCTTCTCAGTTCTCCC	59.5	TTGTCATTTGGGTTGCAGCG	59.97
	935	chr1	AAAT	ATAA	4	4	1848004	1848019	16	135	CTTTAACCCAACACTTGCAACC	58.55	GGGAAGATGGGTGTTTGTGG	58.74
	936	chr1	AG	GA	2	7	1850168	1850181	14	161	ACAGATTGAGAGAGATTCGAGGG	59.36	GACGTTGACCACAATCCAGC	59.48
	937	chr1	AAAT	TTTA	4	4	1851110	1851125	16	177	TTCGAACTCCACACCAAGGG	59.89	TCCTTATATATGGGCATCCGTGG	59.55
	938	chr1	A	A	1	14	1856315	1856328	14	164	AGAGTCAGATACCACGTTGGC	59.8	TGGGTTGGAAAATGGGGACG	60.54
	939	chr1	AT	AT	2	11	1857425	1857446	22	149	TGATTGGAAATTGGAGACGGC	58.91	AGCATCAGCAAAATCGAAGGC	59.87
	940	chr1	AAG	TCT	3	4	1860903	1860914	12	164	GTTCGAGAAATCGCGGTTCG	59.98	AAGAAGCTTCTCGCGAAAGC	59.21
	941	chr1	ACG	AGC	3	4	1863132	1863143	12	111	GGTGATGGCGTCGTTTGC	59.82	CTCGCTGCCTTTTCTTTCGC	60.45
	942	chr1	AAGG	CTTC	4	4	1864438	1864453	16	133	GGCCTGATTTGTGAATGGACC	59.52	GCTTTGGTGGGCTCTAGAGG	60.11
	943	chr1	AT	TA	2	9	1864761	1864778	18	132	TGCCAATAATTGAATAAACCTCGTAGG	59.99	TTAATCATTTCTATCGTAGCCATTGC	58.19
	944	chr1	AT	TA	2	9	1879647	1879664	18	156	AGTACACTATAGGAAAACTGTTGGG	58.29	TGTGGTGAAATTGTGTTCTAGTTGG	59.93
	945	chr1	AAT	AAT	3	7	1882978	1882998	21	176	ACAGCAAAGAGTTCAAACGCC	59.93	AGTCAACCTTCCATTATCTGTAGGG	59.87
	946	chr1	A	A	1	16	1883950	1883965	16	136	CGACCGCAACATGAACATGG	60.18	GGGATCCAACGGAAATTTCTATGG	59.72
	947	chr1	AG	CT	2	7	1884226	1884239	14	127	CTCTCTTCAATTCGCCGACG	59.08	TTCACCGGATAGGAAACCGC	60.11
	948	chr1	AAT	TTA	3	4	1884639	1884650	12	153	ACCTTGCGATGACTCTCTGG	59.47	TCCATCCATCACACAAGTATTATCC	58.47
	949	chr1	A	T	1	19	1885224	1885242	19	170	CCAGGCTGACTTTAATGTAAGGC	59.62	TCAGATTGTACAAGACCCTACAGG	59.53
	950	chr1	A	A	1	15	1891322	1891336	15	171	TCCAGGAGGTAGGGACTTGG	59.96	TGATGTCCTTGTTGTGATGTAGG	58.42
	951	chr1	A	A	1	19	1891665	1891683	19	148	TGTGCTGGGTAAACATTAGGC	58.56	TTTCTTATTTCCGGTTTCCTTTAGC	58.08
	952	chr1	A	A	1	14	1893887	1893900	14	127	CATGGCCGGAGTATGACAGG	60.25	TGATTAGGGTGAATTGGGGGC	60.06
	953	chr1	AT	TA	2	12	1894850	1894873	24	144	ACAATCCATATCTCACATGTATATGCG	59.51	TCCCTAATTTGACAATTCAACAGCC	60.05
	954	chr1	A	T	1	16	1910485	1910500	16	110	ATACAGCCAATTTTGACATCACG	58.01	ACTGATTGATTTCAATAGGTCCCG	58.87
	955	chr1	AT	TA	2	17	1912909	1912942	34	175	TTCGGTAATGGAAAAATAAACCATCC	58.45	AACAACCGACCATGGAATGC	59.11
	956	chr1	ACG	GCT	3	4	1923759	1923770	12	148	GTTTGGTGTGGGTATTGCCG	59.76	AGAAAAGCTGGAGTCAATAGCC	58.38
	957	chr1	A	A	1	14	1924153	1924166	14	150	CTTGCTCCTTCCCTGACTGG	60.04	CCAAATGAGGAAGAAAGTGCTCG	60.12
	958	chr1	ATAC	TATG	4	4	1925732	1925747	16	147	GCTGCTTCTTGTTGTTGTATGC	59.02	ACACCAGCTAGCAACAATCG	58.56
	959	chr1	A	A	1	22	1927432	1927453	22	178	TTCCGCCTGTTCCGGTTCG	62.87	TTATCAATGGATGGCCGCGG	60.89
	960	chr1	A	T	1	20	1929929	1929948	20	141	GGATGATTTGCTGCATTTCAAAGG	59.67	GTTTTATCCCATCCCATCCATGC	59.74
	961	chr1	A	A	1	22	1932264	1932285	22	153	ATTGTGTTACTGGATAAGGAAGGG	58.24	TGGGACCGATGCTATACAACC	59.59
	962	chr1	ATG	TGA	3	4	1932675	1932686	12	124	CACATTGTTGAACATGTTTGAGCC	59.79	TCATCATCCTAGGCCCTAGC	58.06
	963	chr1	AT	TA	2	13	1933296	1933321	26	164	AAGTTTTAGTCCCGAACCACC	58.15	GCATGCAGAGACTCAAACTAGC	59.65
	964	chr1	AG	CT	2	6	1933691	1933702	12	132	CACTGTCTACAATTTGTCTAGTCTCC	59.19	CTGCTCCTTTCTAGCCACCC	60.11
	965	chr1	A	T	1	13	1941168	1941180	13	209	ACTCTACTGCTTTCTCCTTGCC	60.03	AATGAAGGTTCTGGTAGCATAGC	58.54
	966	chr1	AG	CT	2	12	1943899	1943922	24	171	TCACACGGCACAACCTTCC	60.53	CATTTGAAAGTACCAAACTACGCC	58.85
	967	chr1	AG	AG	2	7	1946186	1946199	14	109	CCCAAACACTATGCAAACAGTAGG	60.08	GTTCATCATCAGTTTCCCACCG	59.58
	968	chr1	AG	GA	2	7	1952130	1952143	14	160	TTGGTTTTTGTGCCTACCCC	58.58	TCAACTTCCTCTATAGTTAAAGCGG	58.43
	969	chr1	A	A	1	16	1952538	1952553	16	116	ACTCTTTCCCCAAATGGATTGC	59.17	TTAAGTGGCCAAAACGGACC	58.68
	970	chr1	A	A	1	15	1954169	1954183	15	153	TGATTTACAGCAATGTTTTGGATGC	59.36	AGACGTGTTGAAGACGCTGG	60.6
	971	chr1	AG	AG	2	7	1955220	1955233	14	109	CCCAAACACTATGCAAACAGTAGG	60.08	GTTCATCATCAGTTTCCCACCG	59.58
	972	chr1	A	A	1	16	1956358	1956373	16	150	CAGGCCTGAAAATCCATGCC	59.54	GGATTCCCTATGTCGGCTTGG	60.54
	973	chr1	AAAT	AATA	4	4	1960144	1960159	16	140	GTGATAGGGTTCGAATCACACC	58.8	AGAGAACACCGGTCGATTGG	59.75
	974	chr1	A	T	1	12	1960504	1960515	12	168	ATCGGATCTTCATGAACGGC	58.13	ACTGTATCAAAATTAATCGTTGACTGC	59.04
	975	chr1	AAT	TAA	3	6	1960973	1960990	18	142	TGTAGTCTCTACAATGGCTTGC	58.14	GCACCCAAACATGTTTAAGCC	58.59
	976	chr1	ATC	ATC	3	4	1960999	1961010	12	142	TGTAGTCTCTACAATGGCTTGC	58.14	GCACCCAAACATGTTTAAGCC	58.59
	977	chr1	A	A	1	13	1961311	1961323	13	146	ATTCGCCCCTCTTAGTCTGG	58.88	TTGCACCTGTATGAATCGAGG	58.09
	978	chr1	A	T	1	13	1961681	1961693	13	110	GTCATTTTTGCTTGCACGGC	59.49	TGTTTGACACATGTTAGAAAAGTTGC	59.47
	979	chr1	AAG	TCT	3	4	1964199	1964210	12	135	CGCAATTCACAGTTCAACGC	58.96	AAGCTTGAACTCAGAAATACATGC	58.05
	980	chr1	A	A	1	13	1968330	1968342	13	151	CTTTTCTGATGAGGCAGGCC	58.9	ACCCCCGAACCTAGACTAGC	60.4
	981	chr1	A	A	1	14	1969319	1969332	14	143	GGGTGAGATGATCCATACCCG	59.72	ACAACTTCTAAGGGTCCATTTGG	58.59
	982	chr1	AAT	AAT	3	8	1970162	1970185	24	169	GCGATGGAAACCTGGTCTCC	60.74	AACGGTCAAACTTAATACCAGAGG	58.76
	983	chr1	AAGAG	TCTTC	5	4	1971315	1971334	20	119	ATTGGCTCCAAGGTCTCTCC	59.08	ATCACTTAGTTGAGACAGACACG	58.2
	984	chr1	AT	AT	2	13	1980239	1980264	26	100	AGTTTATATCCCTAGTATTGAGGCTGG	59.82	ATTTCACCTTCAATGAGAGATAGCC	58.94
	985	chr1	A	A	1	15	1985226	1985240	15	163	TGTTGGACATTTGCCTCCCC	60.54	CAATGCAAACACGACCTAATAACC	58.91
	986	chr1	A	T	1	12	1986115	1986126	12	121	CAGAAACTGGGTTCGATCGC	59.28	CAAAATGACGAGACTGCCCC	59.2
	987	chr1	AAG	TCT	3	4	1987612	1987623	12	146	GCGGGTAGGCAATTAGTTAGC	59.13	AAGGCATGAACATCTCCTTCG	58.36
	988	chr1	A	T	1	12	1988327	1988338	12	158	AGGTTCAAGTCGTCAGCACC	60.25	AGTCTCTTTGGCTTGATCAAATACC	59.35
	989	chr1	AAG	TTC	3	4	1990115	1990126	12	165	GAGAATCGCGGTTCCACG	58.62	CAGAACAGAGAGAGAAAGAACCG	58.77
	990	chr1	AAG	TCT	3	5	1990129	1990143	15	165	GAGAATCGCGGTTCCACG	58.62	CAGAACAGAGAGAGAAAGAACCG	58.77
	991	chr1	AAG	AGA	3	4	1993285	1993296	12	136	AGAACAGAGAGAGAGAAAAGAGCG	60.08	ATCGCGGTTCCACGATTTCG	61.42
	992	chr1	AAG	GAA	3	4	1993299	1993310	12	136	AGAACAGAGAGAGAGAAAAGAGCG	60.08	ATCGCGGTTCCACGATTTCG	61.42
	993	chr1	AAAT	AAAT	4	5	1997620	1997639	20	145	TTATGTACGTGGCCAAGGGG	59.75	CCGTACAACAAGGAGGAGGC	60.39
	994	chr1	AG	CT	2	12	2004139	2004162	24	181	TCCCGATTGAGGAACTTTGC	58.18	CGGATCAATCAATTTGACCTAGCC	60.02
	995	chr1	A	A	1	15	2005984	2005998	15	101	TGGAGTGCATGTTGTAGACAGG	60.29	GCACAAGGCTAATCTATCTCTAACC	59.07
	996	chr1	A	T	1	20	2007732	2007751	20	159	TCTCTCTCTCTCTCCTCATCTTATCC	60.01	GATGGAACCGAGAGTCCAGC	60.18
	997	chr1	AAT	ATA	3	5	2013965	2013979	15	122	TTCTTTTGGTGCGGGATAGC	58.54	CAAGGATGATGACATTTCGTTTGC	59.44
	998	chr1	AAAAG	CTTTT	5	4	2014611	2014630	20	149	CTTCCCATGGTTGTTCACGC	59.76	TGGTGCTACACAACGAAACC	58.7
	999	chr1	A	A	1	16	2019329	2019344	16	122	TGTCAAGGAAAACAGGGGGC	60.47	AGGGAAGCATTATAATCACAGGC	58.6
	1000	chr1	AAG	AGA	3	8	2019707	2019730	24	131	TTCACCCCCAAAGTAGCAGG	59.6	CTCACCCCTCACAACACTGC	60.89
	1001	chr1	AAT	TAA	3	4	2022951	2022962	12	153	CGACACTTTACGGTTTAGAAAATTACC	59.26	TTCTTGTCCCTTAGCTCCCC	58.71
	1002	chr1	A	A	1	13	2024148	2024160	13	167	TGTGGTTCAGTGGCAAATGC	59.61	TCAGGTACAGTTTTCTCAGAAAACC	59.18
	1003	chr1	A	A	1	18	2024435	2024452	18	123	TTGATCAATCGATCCACGCC	58.42	GGTTATAAAGGCATGCAGTAACCC	59.96
	1004	chr1	A	A	1	12	2024620	2024631	12	161	TTCGTCTTTGTTCCCTCCCC	59.6	CCCAACTTCCACGTCTGAGG	60.32
	1005	chr1	AT	TA	2	12	2025313	2025336	24	142	TGTGATGTGAACCCACCACC	60.18	ACTTTGTTAGGTGATGTTTGGCG	60
	1006	chr1	AAT	TTA	3	4	2029817	2029828	12	185	TACACTAAACGCGCTGTTCG	58.95	GAGTAGATATTCGATCAGCGCG	58.9
	1007	chr1	A	T	1	14	2030748	2030761	14	144	GTGGATAGCGGGTGGATAGC	60.04	CTGTCATCTTGCTCACCATATCC	58.94
	1008	chr1	A	T	1	40	2030884	2030923	40	174	TTGCTACTATTATTTCTAGGTACGGC	58.63	CCCTCGCCTTTTCCTCTAAGG	60.13
	1009	chr1	AT	TA	2	9	2039281	2039298	18	113	CCGTAAAAGACCCGGGTTGG	60.96	CATTTTGTCCTTTTTCAGCCGC	59.52
	1010	chr1	A	A	1	16	2042784	2042799	16	119	TTTAGATTACACCAATGACTTGTGC	58.09	CCCCACCATTAGCAAAATACAGG	59.62
	1011	chr1	A	T	1	13	2043746	2043758	13	105	AGATTCATCGACCCGAGAAGG	59.32	TCTTCACCAAGAACACAACCC	58.35
	1012	chr1	A	A	1	17	2045627	2045643	17	103	TCGTCAACGATCTGGGTTCG	60.11	TTCTTCGAAGAACCCTTTCTGG	58.26
	1013	chr1	A	T	1	12	2046141	2046152	12	182	TGGGTTCTTTGCACATCAACG	59.66	TCCAGATGAATGGACGGTGG	59.46
	1014	chr1	AAAT	TTTA	4	5	2048374	2048393	20	114	GCAATTCCATGCGCAGAGG	59.93	TCTGTCATCTTGATCTTGCTAACC	58.58
	1015	chr1	AT	TA	2	8	2049583	2049598	16	108	TGTAAAAGACCCGGGTTGGC	60.54	CATTTTGTCCTTTTTCAGCCGC	59.52
	1016	chr1	A	A	1	15	2049599	2049613	15	108	TGTAAAAGACCCGGGTTGGC	60.54	CATTTTGTCCTTTTTCAGCCGC	59.52
	1017	chr1	A	T	1	13	2055025	2055037	13	112	TCATCAGGAACCTGTGACATCG	60.09	AGAATAAGACACGCATCTACACG	58.65
	1018	chr1	AAG	GAA	3	6	2059422	2059439	18	174	TCACGAGGTTCAAAGGGAAGG	59.93	GGAGACGAAAACCTGAGGGG	60.04
	1019	chr1	A	A	1	16	2061615	2061630	16	181	GTGGTATACCCTGATCATCCATCC	60.08	TTTATGTCCATGTTTCATGCTGC	58.25
	1020	chr1	AT	AT	2	15	2061869	2061898	30	122	TGGACAATTCCTCTCTAGTGGG	58.89	GTTATACATCATCACCCTAAGTGCC	59.3
	1021	chr1	AAG	GAA	3	5	2062821	2062835	15	101	AGACGATGCATAGTTGGGGG	59.53	TTGAAGCTGAAAATGCCGCC	60.04
	1022	chr1	A	A	1	12	2063691	2063702	12	136	GGATGAGAAGTCATGTGCATGC	59.97	CCACGATGTATGGTTTGTACGC	59.97
	1023	chr1	A	A	1	18	2072025	2072042	18	138	ACGACAAACAGCTTTGAGTGC	59.94	TGTCTTTGGAGTTAAGGCATCC	58.31
	1024	chr1	AG	CT	2	8	2074975	2074990	16	202	CCAACCTCCTGTGCTAGTCC	59.75	GCCAGCTTTCTGTTTGTAGCC	60.07
	1025	chr1	A	A	1	15	2076405	2076419	15	141	TGGAGATGTGCTGTGATGGG	59.75	TGAAGCCCAAGAGAAGCTCC	59.67
	1026	chr1	A	T	1	18	2083111	2083128	18	121	GCCTAGCAACTTCCAAGTTCC	59.19	TGGTTGGTTTTGGAAGATGGG	58.68
	1027	chr1	AAAT	TTTA	4	4	2083797	2083812	16	141	GTGGTTCCCAGTCAAAAGGC	59.33	AGAAATTCAACTAGCGAGGTGC	59
	1028	chr1	AG	AG	2	12	2086018	2086041	24	146	GAGTTATACCAATTAAAAGGCAGTAGG	58.16	TCTCAGACTCTCTCTCTCTCGC	60.16
	1029	chr1	AG	GA	2	6	2086105	2086116	12	133	AGTCAAGACTCAAGAGAGAGAGC	59.24	TGCTTTCACTGAAGACGTATTGC	59.81
	1030	chr1	AAG	AAG	3	5	2086255	2086269	15	113	GAGAGGAAGAAACCCACCCG	60.04	AATGGCAAGGTTCAAAGGGG	58.65
	1031	chr1	AAC	ACA	3	4	2086826	2086837	12	137	GTTCAAGGTTTCTCTTCTCCTGG	58.93	CGGTCAATTTGATGCTGGCG	60.52
	1032	chr1	A	A	1	19	2089276	2089294	19	180	ACGAGAGTAGATATTCGAACCGC	60.06	ACGACATGTCCCTGCAAACG	61.23
	1033	chr1	A	T	1	15	2089674	2089688	15	163	CCTCCTCAGCCACTTTAGGG	59.46	TCAGCTTGACTCAGATGGGG	59.09
	1034	chr1	A	A	1	17	2090792	2090808	17	132	TCCTGGGAGACAAACTCTTTCC	59.63	ACACTCTCATTCATAACTCAACTGC	59.36
	1035	chr1	A	T	1	16	2092257	2092272	16	145	ATAGCCGTCATCATCCCTGC	59.68	GTAGCTCACCCTGAAAGTAACC	58.4
	1036	chr1	AAAC	TTTG	4	5	2092402	2092421	20	168	ACTTTCAGGGTGAGCTACGC	60.04	TGGTCATCAGCCTCAGTTGG	59.67
	1037	chr1	A	T	1	14	2092422	2092435	14	168	ACTTTCAGGGTGAGCTACGC	60.04	TGGTCATCAGCCTCAGTTGG	59.67
	1038	chr1	AAG	AGA	3	4	2102305	2102316	12	179	TCCACAAATGGCCGGTAACC	60.61	TTGCAGCTTGTTACTGAGGC	58.76
	1039	chr1	A	A	1	12	2102339	2102350	12	169	GCCGGTAACCTATTTGATGCC	59.39	TTGCAGCTTGTTACTGAGGC	58.76
	1040	chr1	A	T	1	16	2102809	2102824	16	100	AAAAGGTGGGATGGGTTTGG	58.27	GATTCAACTATATCAAGGTCCTTCCC	59.06
	1041	chr1	AT	TA	2	18	2106078	2106113	36	143	TGGCACGATGCTTAGTCTCC	59.82	AGAAATTCTATGGGCGTATTGGC	59.18
	1042	chr1	A	A	1	14	2108134	2108147	14	142	TCCAGAAGAGTGGCATCAGG	59.09	TGCTTGAAAATTTGGAGTAGAAAGC	58.78
	1043	chr1	AT	AT	2	21	2110094	2110135	42	120	TTTAAGGATGATATGGCGGTGG	58.25	GGTGGCCTTGTTCAAGTTCC	59.33
	1044	chr1	AAT	AAT	3	6	2113486	2113503	18	157	GCCCAAGGCCCTTTTTAGC	59.4	ACATGCGCTGCTTATCATCC	58.77
	1045	chr1	A	T	1	13	2115486	2115498	13	113	TTAGCTACTGAGATCTCTTAATTCCG	58.12	GTATCCTTCCCACCCGAACC	59.82
	1046	chr1	AT	TA	2	18	2116221	2116256	36	196	ATTTATTTAAGAGATCCCCACTTTTGG	58.02	TGCACCCACTTGAATCTTCG	58.48
	1047	chr1	AAG	AGA	3	5	2121561	2121575	15	143	AATCGCAGGTCTCAAAACCC	58.47	AGTCTGAGGGAGCTGGAGG	60
	1048	chr1	A	A	1	13	2121857	2121869	13	123	TCGTTTCAAAATTCGGTTGCG	58.62	AGCTCCAACTACGAACCAGC	60.04
	1049	chr1	AAG	GAA	3	4	2122229	2122240	12	186	ATTAAGGGATGAGGGGTAAAATCG	58.37	GCATGGATGTTGTCAAATCAGG	58.22
	1050	chr1	AT	TA	2	16	2122357	2122388	32	169	ACAACATCCATGCGTCTCCC	60.39	ATCCATCCAGTCTCTCATCCG	58.75
	1051	chr1	AGG	TCC	3	4	2123045	2123056	12	137	TCTCCATCAAACCACCACCC	59.6	CAAGGTGGCTGTGGGAGG	59.97
	1052	chr1	AT	AT	2	7	2125220	2125233	14	170	ACTCAACACTTCCTATGTAATTAGTGC	59.45	GTTGGTTTAGGAGGCATATGGC	59.38
	1053	chr1	A	T	1	13	2125337	2125349	13	212	AGACTGCCATGCCTACTTGG	59.75	ACCGTTTGATGGGCAATTGG	59.39
	1054	chr1	AT	TA	2	14	2127176	2127203	28	137	GTTTCCCCATTTGCTGATTTTCG	59.32	GCTTACTACGAAAACATTAAAAGCCG	59.75
	1055	chr1	A	T	1	17	2128445	2128461	17	142	TAACGGTCTCAAGCTGACGG	59.76	ACGGGCTAATTACATAGACAACC	58.3
	1056	chr1	AG	TC	2	8	2128727	2128742	16	122	TTCTCTCTTGTCTTCTTCTTATCTCG	58.24	TTTCCATTTTCGCAACCCCC	59.32
	1057	chr1	AAG	AGA	3	4	2129629	2129640	12	133	AATGCCCTTCATCAACCCCC	60.33	GAGAAGGGAAAAGCGGTTGG	59.12
	1058	chr1	AGG	TCC	3	4	2129744	2129755	12	170	TCTCCATCAAACCACCACCC	59.6	GAGAGACTCCGCAGTAGCC	59.27
	1059	chr1	A	A	1	14	2131545	2131558	14	158	TGATGTCTCAGTTGTGTTTATTGAAGG	60.04	ACTAAGCACTAGGAAATCACACC	58.17
	1060	chr1	AC	AC	2	7	2134581	2134594	14	132	TCATCAACATCGTCCCGTCC	59.83	AGCGATTGTGTTTATTTGTTTGCG	59.85
	1061	chr1	A	T	1	12	2136534	2136545	12	127	TGAACTTTTTCTTGTGGTAATCACG	58.51	ACATCCAGGTAAATTACTCCTGC	58.22
	1062	chr1	AT	AT	2	7	2139616	2139629	14	125	ATGGAGTTTCTTGCCCTTGC	58.74	TGATGGCAAAGGTCGACCC	60
	1063	chr1	ATG	GAT	3	4	2139692	2139703	12	101	TGGGCAATGATTTTATAGGGTCG	58.86	CATTGTCTAGTAAAGCCTGTTGGG	59.6
	1064	chr1	AAT	TAA	3	4	2141537	2141548	12	144	ATAGCCAAGGGATTTTGTCTCC	58.1	CGCAATTTGATAAATAACAGGAGACC	59.09
	1065	chr1	AAAAAG	AAAGAA	6	5	2145718	2145747	30	117	AAACTACATGTCACCCGCCG	60.67	ATTGGAACTGGAACGGGAGC	60.32
	1066	chr1	AAG	GAA	3	4	2148903	2148914	12	124	TGATATCAAGAAAAACATCCATGTCCC	59.93	TTCTCTTGGATCGGTTCTTGC	58.3
	1067	chr1	AT	AT	2	27	2153136	2153189	54	250	ATCCTCCTTCAACGATGCCG	60.18	TCCCTTCATTTTCATGGTCGC	58.91
	1068	chr1	A	T	1	16	2156167	2156182	16	130	GTGGGTTCTCTAACGCTCCC	60.11	AACGTCATATGGGCCTAGGC	59.6
	1069	chr1	AC	TG	2	7	2156661	2156674	14	145	GACAAATTTTTGGGCGGTTTGG	59.71	GATAAAACCCCTAAGCGGCC	58.68
	1070	chr1	A	T	1	12	2159019	2159030	12	161	TGTGCCTTCAGCTCTCTGC	60	TGAAACGCAATTGCATGTGG	58.22
	1071	chr1	A	T	1	12	2164014	2164025	12	139	AGATCCCCTCGAAGTGTAACC	58.89	TGTCATCAACAACCACATTTGGG	59.93
	1072	chr1	A	T	1	15	2169414	2169428	15	107	GGTTCTTCGTACCCTGATCTGG	60.16	ATCAACGATCTGGGTTCGCC	60.46
	1073	chr1	AG	CT	2	9	2171411	2171428	18	126	TCTCTTCCTCTCTCCGACGC	60.75	AGAGCAGTAACGCAGACACC	60.04
	1074	chr1	A	T	1	17	2171606	2171622	17	149	AAAATGGCCTCGATCGCTGG	61.1	TGTCTTCAATGCTCTTCCCGG	60.34
	1075	chr1	AT	AT	2	12	2176390	2176413	24	139	GATAATGGGATGGTTGTGGCC	59.04	CAGTCCAATTAGATGCTGCCC	59.05
	1076	chr1	AG	TC	2	14	2183427	2183454	28	142	TTTTTGCCTAGTTATAAATGCCATCC	58.5	AGCTTGGTTTGCAATGGAGG	59.03
	1077	chr1	A	T	1	15	2183834	2183848	15	126	CTCCTCTGCAATTGGAACCG	58.91	CCAGCACAGACTCAATGAGC	58.91
	1078	chr1	A	T	1	13	2188697	2188709	13	180	ATATCGCCCGGGATTCATGC	60.39	TCTATACAAACTTGGTGCTCAGC	58.75
	1079	chr1	A	T	1	21	2188848	2188868	21	142	TGACAAATAACATGCTGAGCACC	59.81	GCTCCTGTTCAATTTTCACAAGG	58.7
	1080	chr1	A	T	1	15	2192111	2192125	15	175	CTCCATTAGCATATGTACAATCTAAGC	58.12	GGTTTTCTTATAGTGTGTTGACTAAGC	58.77
	1081	chr1	AAG	TCT	3	4	2193467	2193478	12	154	TGGTCAACTTGTCAATAATTTTGCC	59.01	CAAACGTCAATCTGCTCCACC	59.8
	1082	chr1	A	T	1	19	2193550	2193568	19	126	ATTGGTGGAGCAGATTGACG	58.26	TCTATTCAACTCCAAGAACTTCCC	58.19
	1083	chr1	A	A	1	22	2194224	2194245	22	155	AGAAACCTAAACATAGCCACATAAGG	59.17	TGAGAGATTCTTGGCTCTTCCC	59.5
	1084	chr1	AT	AT	2	8	2195299	2195314	16	127	CTCGCACACATCCAAAGAGC	59.55	AGTGATTGATTTCGGCAGATACC	58.87
	1085	chr1	A	T	1	15	2195570	2195584	15	155	CCGTTGAGGTGAGAGTATAGTGC	60.49	GCACATTAGGTCTTTTCCGCC	59.87
	1086	chr1	AT	TA	2	7	2197229	2197242	14	101	ACGTTACGCATGTGCATAATGG	59.97	CTCTTCAACAAGCAGCTGGC	59.76
	1087	chr1	AAT	AAT	3	7	2198028	2198048	21	121	GACGTGAAACCCCAATCAGC	59.48	TACACGTGTCGGGGAATTGG	60.04
	1088	chr1	AG	TC	2	6	2198985	2198996	12	140	GAGAATAGCCAAACCTACCATCC	58.61	AGAGAGAGAGAGAGTGCTTTGG	58.91
	1089	chr1	ACC	CCA	3	4	2199284	2199295	12	115	CTTTCAAGACAATCCCAGCTCG	59.58	GAAGCTCATGTAGGGGCTGG	60.18
	1090	chr1	A	T	1	17	2199654	2199670	17	134	GCCGATCATGAAGATTCAGGG	58.85	ACCAGTATATAAACGAAAGGAGAACC	58.73
	1091	chr1	A	T	1	19	2201577	2201595	19	157	GGATGGGTGTGTTCTCTGGG	60.04	GGAAAGGGATCAAAAAGGCCC	59.44
	1092	chr1	A	T	1	12	2204852	2204863	12	116	ACTGCAGCTCAATAACTGTGG	58.57	TTTCTTCACTTTCTTGTACTTTCTCG	58.09
	1093	chr1	AAG	AAG	3	6	2230066	2230083	18	131	CTGAGAGAGAGAGAGAAGAGCG	59.13	ATCGCGGTTCTACGATTTCG	58.53
	1094	chr1	AAG	AGA	3	4	2230085	2230096	12	158	CTGAGAGAGAGAGAGAAGAGCG	59.13	ACCTCGGTACCGTCTTTTCG	59.76
	1095	chr1	AT	AT	2	7	2231109	2231122	14	198	TGACCTCATTACTAAAGTTCAAGTGC	59.57	CACAAAAACTAACGCGCTAAGC	59.35
	1096	chr1	AT	AT	2	23	2233070	2233115	46	168	CAGAGGAGATTTACTTGCGCG	59.41	GGCTCCCTCCTCTTCTTGC	59.78
	1097	chr1	AG	GA	2	6	2233210	2233221	12	137	GAGCAAGAAGAGGAGGGAGC	59.82	CACCTCCCTGTACATTGCCG	60.74
	1098	chr1	AG	AG	2	8	2233254	2233269	16	174	GAGCAAGAAGAGGAGGGAGC	59.82	TGGACTATCTTCTTCGCCGC	59.9
	1099	chr1	AT	AT	2	14	2238866	2238893	28	127	ACTTTGTCTTTGTGATGTCAATATTGC	59.4	GTTCACAAAAGAGAATGCATTAGCC	59.43
	1100	chr1	A	A	1	22	2245336	2245357	22	161	TATCATGCTCAGGGATGGGG	58.63	GGTGTGTGTTGATACTTGATAGCC	59.67
	1101	chr1	A	A	1	16	2245588	2245603	16	100	AGGATAAGATGAAGCATAACATTCCC	59.06	AGGAGAGGAAAAGATGCCGG	59.46
	1102	chr1	AAT	AAT	3	7	2246022	2246042	21	154	TGATGAGGTGACATGTTTTTCAGC	60.02	TCCACTTTTATTATCAGCAAATCTTGG	58.53
	1103	chr1	AG	TC	2	9	2247558	2247575	18	182	CAAAACGCAACATCAGTGGC	58.87	TGGAAGGAAGGGGTTGAAGC	59.89
	1104	chr1	A	T	1	16	2249889	2249904	16	128	ACAAACCCAAAGGCCAATGC	59.89	TGGAAGACAAGAAGCCAACC	58.02
	1105	chr1	AT	AT	2	15	2250015	2250044	30	140	TGGTGGATATCGTTTTGTTCGG	59	TGGAGACTCTTAATCTGTACCCC	58.71
	1106	chr1	AT	AT	2	16	2254020	2254051	32	134	CTGTAGAAGCATGTTCCTGGC	58.99	CATTTGGTTAGCCACACCGC	60.11
	1107	chr1	AT	AT	2	14	2256681	2256708	28	171	ACTATCTTGCTGACCTGAATATTCC	58.47	TCGAAGACATTACTGAGTGAGGG	59.56
	1108	chr1	A	A	1	13	2257944	2257956	13	104	TGGGTTTTAAGTGCTTGTGGG	58.96	CGAATTAGTGCATATTCCAAATTTAGC	58.09
	1109	chr1	AC	AC	2	6	2259953	2259964	12	195	TGTGCAGGCTAACTCTCAGC	60.04	CGGGTTTGACAATCTAAGATCTCG	59.5
	1110	chr1	AT	AT	2	10	2259965	2259984	20	194	CCACACCCCTCTTGCACC	60.28	CGGTGTGAAACTCATTGTCGG	59.81
	1111	chr1	AT	TA	2	7	2260561	2260574	14	186	TGCTGGCAAGACCTATATATGC	58.06	GTGATCACCATGCATCTGCC	59.33
	1112	chr1	A	A	1	13	2262216	2262228	13	193	TCATAAATTTGAACTCGGGATGGG	59.11	TAATGCCTCTTTGTCCGGCC	60.39
	1113	chr1	A	A	1	16	2262396	2262411	16	186	GACAAAGAGGCATTACCACCC	58.91	TCAATGTCTTGACCAATCTAAGAATGG	59.66
	1114	chr1	AG	CT	2	7	2262700	2262713	14	206	TGGACCCGCCATATTTATCTGG	59.96	ATTTGATGGTGAGGAGCGC	58.21
	1115	chr1	A	A	1	12	2263245	2263256	12	120	TCTTTGACAGGATTGGAGAGATGG	60.08	CCACTTTTTACGAGGTTGGGC	59.73
	1116	chr1	A	A	1	14	2263852	2263865	14	133	AGACGACCCTAAAATCTGAGACC	59.55	CGCGCAACGTTTATATCATGG	58.44
	1117	chr1	A	T	1	17	2265942	2265958	17	139	CCTCTGGGTTCTTCGATGGG	59.82	AGATCGAATCTCAACCGTCCC	59.59
	1118	chr1	ATG	TGA	3	4	2266321	2266332	12	202	TAGTTGGCCAAACCTCAGGG	59.6	CATGGTTTGGTTTTTCTCGTACC	58.46
	1119	chr1	AC	TG	2	8	2267769	2267784	16	102	CAATGCATGAAGCTAAGCAACG	59.15	CTACTTTTTGTCTCCTCGCTCC	58.75
	1120	chr1	AG	TC	2	16	2268106	2268137	32	212	AGTCCCCACCACCATTTTCC	59.89	GCTAAAAATGACCAAATGGAAGCC	59.37
	1121	chr1	ATC	TCA	3	4	2269906	2269917	12	161	TGAGCTTCATTTTCCAGTTCAGG	59.18	ATGAACGAAGACGAGGGTCC	59.47
	1122	chr1	AAT	ATA	3	4	2270497	2270508	12	114	CCACATAACTTGAAACGGGTGG	59.77	TTCCTGAGTTTATTGATGTATCCCC	58.4
	1123	chr1	ACC	ACC	3	4	2272174	2272185	12	123	AAGGAAAATGAGCAAAAGAGCG	58.09	TGGTGGAGATTACAGCGAAGG	59.79
	1124	chr1	AG	AG	2	6	2272708	2272719	12	103	AAAAACTAACGAAAGCAAGAGTACC	58.28	AAAGAAGCACCGCTCTCTCC	60.04
	1125	chr1	A	A	1	14	2273111	2273124	14	125	TGTATTAAAATCATTTTGGCCTGGC	58.89	GCTGAGTTGAGGTACGCTCC	60.46
	1126	chr1	AT	TA	2	6	2274304	2274315	12	144	ATGCTGGAGATCACGATGGC	60.25	AATATTGATGGGTAGCCACAGC	58.51
	1127	chr1	AAAT	AAAT	4	4	2281580	2281595	16	191	GTCATTTCGAACGGAGGTAGC	59.07	ACTTTTGTTAAAAATTAATGGGCAGC	58.13
	1128	chr1	AAT	TAA	3	4	2282725	2282736	12	141	AGTACCCAACCGTTAATTAACTTGG	59.29	CATGTGATTTCCACCGTCTCC	58.99
	1129	chr1	A	A	1	13	2283681	2283693	13	133	TGGAACCCAAATTTCTAAGTTATCTCC	59.39	TGAGCTAACCTCATTTTATCTCTCG	58.49
	1130	chr1	AAAT	TAAA	4	4	2284195	2284210	16	131	AGTTCCAAATTCGAATATCTGCACC	59.93	GCTGGCCACAATTAAGTCATCG	60.22
	1131	chr1	A	T	1	19	2287737	2287755	19	169	TCGTCGATAATTTTGGAAAAGGC	58.02	CTCACACGGACCACAATTCC	58.84
	1132	chr1	ACC	CCA	3	4	2294779	2294790	12	163	CCAAGGTCCGCCAGGTCC	62.41	AGCTTTTATAATGGGACCTGGTGG	60.63
	1133	chr1	A	A	1	13	2297153	2297165	13	141	TTGCAACAACAGCACAAACC	58.28	TCTGCAAGTGTCATGTTGTCG	59.13
	1134	chr1	ACC	CAC	3	4	2299886	2299897	12	117	GCCCACTGTCAACACCACC	61.19	TCTTCACTCGTTGGTCCAAGG	59.93
	1135	chr1	A	T	1	19	2299919	2299937	19	109	TCAACACCACCATCACCACC	60.18	TCTTCACTCGTTGGTCCAAGG	59.93
	1136	chr1	AATT	TTAA	4	4	2305443	2305458	16	134	CACTACGTAAAGGTTGGCGC	59.56	GCTAATGGCGTCTGATTAGTGG	59.2
	1137	chr1	AG	CT	2	8	2307926	2307941	16	110	TTAACCCCAACACTCCTCCC	58.93	CTGTCCTCAGCATGGAGTCC	59.82
	1138	chr1	A	A	1	12	2308985	2308996	12	122	TCCCGTCGATAAACACCACC	59.75	CGTAGACGATGAAGGGGAGC	59.97
	1139	chr1	AG	TC	2	11	2309276	2309297	22	143	TGTCCCTCACTTGACTCTCC	58.37	TCAGCGAGTCCACACTCC	58.63
	1140	chr1	A	A	1	21	2309407	2309427	21	204	TGTATAAGCTTGTGTTTGTTAATGGC	58.91	GCTCCAATACATCCTCCGGG	59.96
	1141	chr1	ACG	GCT	3	6	2312782	2312799	18	122	TGGCTGAGCTATGGCATACC	59.6	AGTATACATGGTGACTATTGCCG	58.12
	1142	chr1	A	T	1	13	2314083	2314095	13	149	TGATGATGTACACACGTTTGATGG	59.61	TGGACCATGAGAGTTACTGTGG	59.43
	1143	chr1	A	A	1	15	2314563	2314577	15	208	GCACTGACTTTGTTGCTAACCC	60.29	AGGGTAGCAACAACTTGAACC	58.42
	1144	chr1	AGAGG	CCTCT	5	4	2315170	2315189	20	150	CATTTGTGTTCCACCTCGGC	59.76	AAAAACTCTTAAGCCATGAATACAGG	58.17
	1145	chr1	AAG	TTC	3	4	2316941	2316952	12	121	TTCGAGAGAGAGACCGGTCC	60.39	ATTGCTTGCGACGATGAAGC	59.9
	1146	chr1	A	T	1	13	2318362	2318374	13	143	TGTTTCATGTAGTCTGCATGCC	59.25	GATTATTGTTAACATCTCTTGAGGTGG	58.38
	1147	chr1	AT	AT	2	12	2318631	2318654	24	143	GTCTCTGTCTTACATGAAGCCG	58.82	GAACGGAGAGGTTGACAATAAGG	59.07
	1148	chr1	AT	TA	2	8	2319419	2319434	16	192	AGAACAATCAATCCAAATGCTCCC	59.84	ATGCAACCAGAGATTCCAAGG	58.27
	1149	chr1	AG	AG	2	8	2319780	2319795	16	131	CCTGTAGAAGGTTGGCCTGG	60.04	TGCCTTGTTTATCTGGCCCC	60.32
	1150	chr1	A	T	1	15	2325349	2325363	15	118	TTTGGGTGGGATCATGGACG	60.03	ACGCCCACATAAAAGCATCC	58.9
	1151	chr1	A	T	1	12	2327311	2327322	12	190	CAACAGTAATTGAGGCAAATGTGG	59.07	AGAGAGCGGACAAACTAAATTTACG	59.65
	1152	chr1	AAG	AAG	3	4	2330807	2330818	12	171	GCCAAAACAGAGAGAGAAAGAACC	60.02	ATCGCGGTTCCACGATTTCG	61.42
	1153	chr1	AAG	GAA	3	7	2333298	2333318	21	150	AGAGAGAGTGACCGAGAAAAAGG	59.74	CGATTTCGTTTCCTTCCCTTTCC	60.12
	1154	chr1	AAG	AGA	3	7	2333336	2333356	21	203	AGAGAGAGTGACCGAGAAAAAGG	59.74	ACAACGTACACCTACCTCGG	59.12
	1155	chr1	ACG	AGC	3	5	2338232	2338246	15	139	CACGTCAAGTGGTACTCCTCC	60.07	CACTAGTACTACCGCTCGCC	59.69
	1156	chr1	AT	TA	2	6	2338518	2338529	12	184	CGAATCATTGCCTCCTCTGC	59.06	CTCTAAGGCGACCTCTCTAACC	59.38
	1157	chr1	AAT	ATT	3	4	2339353	2339364	12	155	TTGGTCCCTCCTCATATGCC	58.86	TATGCCAAAGATGCTGCTGC	59.26
	1158	chr1	AAT	ATT	3	5	2339368	2339382	15	155	TTGGTCCCTCCTCATATGCC	58.86	TATGCCAAAGATGCTGCTGC	59.26
	1159	chr1	A	A	1	18	2340919	2340936	18	144	CAAATCCAACTGAATCTAGCATTGC	59.25	AGTCGCAAACATATTGGCCG	59.27
	1160	chr1	AG	AG	2	18	2345176	2345211	36	175	ACAAGGCTTTGAAATGGCGC	60.32	CTTTCTTCATTTGCAGTGCACG	59.28
	1161	chr1	A	T	1	14	2357453	2357466	14	206	ACCAAACAGACCGTTCGC	58.27	TCCAGACAAGCTTTTTATCAATTTCG	58.92
	1162	chr1	AAG	TTC	3	5	2361030	2361044	15	109	TGCCCTTACTTTTACATTTGACCC	59.47	GAAGAGAGAACCGGGTGAGG	59.47
	1163	chr1	AAG	GAA	3	5	2362694	2362708	15	134	GAGACGAAGAGAGAACCGGG	59.55	AGACTTTATTTGGACAAAATTGCCC	58.77
	1164	chr1	AAG	GAA	3	5	2362717	2362731	15	179	GAGACGAAGAGAGAACCGGG	59.55	TGCAAAACTACCCAAGCTCC	58.38
	1165	chr1	AAT	TTA	3	11	2364624	2364656	33	214	GTGGTTCAAGCAAAGACCGC	60.32	GTGTTCAGATTCAGATGCAGGC	59.9
	1166	chr1	AAG	GAA	3	5	2373912	2373926	15	126	CTGCAGGACAGCTCCAAAGG	60.96	TCCAAGTCCACCATAACTTAGCC	60.05
	1167	chr1	A	A	1	13	2374391	2374403	13	109	AAAGAACACACTTTCGGCCC	58.97	CTGATCTTCGTTGTTGCCACC	59.8
	1168	chr1	AG	TC	2	7	2375485	2375498	14	133	CCAATGTTATCTAGTGCGAACTATCC	59.63	TTTATTACGTCGGTGCACGC	59.29
	1169	chr1	A	A	1	12	2376239	2376250	12	163	TCCAAAAGCTAGCTCTTGCC	58.17	TTCTTTCTCCCCCTTTTCTTCG	58.25
	1170	chr1	AT	AT	2	9	2376493	2376510	18	147	TGCACTACAAATTAAGGATTCATGC	58.44	ATCTTTCAAAACTTCAATCCACCG	58.23
	1171	chr1	AT	AT	2	20	2382407	2382446	40	168	GATCCCAAACAAAGATTGCAGC	58.74	CGGAGTTTTTATTTGTTTTTGTTGCG	59.59
	1172	chr1	A	A	1	18	2384001	2384018	18	148	TTGATGGACGGTGGAGATCC	59.17	AGAGGGTTCGTCGTTCTTCG	59.76
	1173	chr1	A	T	1	19	2384725	2384743	19	148	AGAGGGTTCGTCGTTCTTCG	59.76	TTGATGGACGGTGGAGATCC	59.17
	1174	chr1	AT	TA	2	12	2385553	2385576	24	115	ATATGCAACTTGCTATATTCCATGC	58.14	GGTTCATTGGGAGCAAGTTGG	59.73
	1175	chr1	AAT	ATT	3	6	2386666	2386683	18	116	ATGTATACGATGCTGCCATATCC	58.3	AATACACACACAGACACGCG	58.86
	1176	chr1	A	A	1	12	2387384	2387395	12	120	GGAGTAGATATCCGGACTATGCG	59.69	CTGTGTTTGACCAGTTGACCG	59.67
	1177	chr1	AAT	ATT	3	4	2387876	2387887	12	160	TCTATTGCTACTCCATCTGCTCC	59.42	ACTTAACGGCCAATGACGGG	60.68
	1178	chr1	AT	TA	2	7	2389101	2389114	14	154	GGTGTTAATTGTATTATGGTAAGTGGG	58.37	GTTGATGCAGTTTCGGGTGG	59.76
	1179	chr1	AT	TA	2	9	2389374	2389391	18	116	CCATGAGATCCAGACAGAAGACC	60.18	GGAGGAGGGGAGTGGTCC	60.37
	1180	chr1	A	A	1	12	2389462	2389473	12	112	GACCACTCCCCTCCTCCC	60.37	AGGGAATTTGGGAGGACTGG	59
	1181	chr1	AT	TA	2	7	2389964	2389977	14	122	CGTGTTGTACACCGAAACCC	59.42	TCTTTTACTTGAGACCACGTGG	58.28
	1182	chr1	A	T	1	17	2391789	2391805	17	104	AAGTAATAGTTAGTTGATTTGGGAAGC	58.04	ACCTTCAACTCACCACATTATCC	58.41
	1183	chr1	AT	TA	2	12	2391930	2391953	24	100	TTGCTTATACGACGTCTCCGG	59.94	AGAATCAAATACTGTTCCACAAGATCC	59.66
	1184	chr1	AT	AT	2	15	2392260	2392289	30	211	TCTCAACTATGATCTTGCCACG	58.21	ATTGACCTTTGGTATCCTAAGTGG	58.24
	1185	chr1	AAG	TCT	3	4	2394456	2394467	12	180	AGGAAAAGTAATTCTCTCTACAATCGC	59.51	AGGCTTTCTCTTATCTGTTGTATCC	58.41
	1186	chr1	AAT	TTA	3	4	2397073	2397084	12	107	TCAATCAAACAACTGAAAACACATCC	59.24	ATTCTTTTTCTCGTTTCTCTTTAGTCC	58.22
	1187	chr1	A	A	1	26	2398194	2398219	26	103	ACTGCCTTCCCTAAGCAACC	59.96	TGATTGTGTCTAATGATGCCACC	59.05
	1188	chr1	A	A	1	14	2402507	2402520	14	167	GAGAAAGCTGGAGTGAGGGG	59.75	TGCTAGCACACCTGCAACG	60.96
	1189	chr1	A	T	1	28	2405567	2405594	28	199	ACCTTTTGTTTGGACACGTGC	60.14	ACCACCATTGCTCACCTGC	60.6
	1190	chr1	A	A	1	15	2406192	2406206	15	195	TTGTGGGTTCGAATATGTCCC	58.01	AGCATGAAAATTCATTTGGTACTTGG	59.12
	1191	chr1	AC	AC	2	7	2413319	2413332	14	173	ATTGTCCTTTGAAAGTGAAAGATGG	58.25	ACATAGTGTTGACAACTCACATGC	59.79
	1192	chr1	AAG	GAA	3	4	2416233	2416244	12	127	ACCGACTACACCAAACGACG	60.32	CCTACTCCCTATCCCTCCTCC	59.64
	1193	chr1	AAT	ATT	3	4	2416402	2416413	12	186	ACTGTACGGTCTGGGTTTTGG	60.2	CAAGGTCAGTGTCGGTTCCC	60.6
	1194	chr1	A	A	1	22	2416836	2416857	22	163	GGTTTGCTCAAGCCACTAGC	59.48	ATTATGAGGGCAGGCACAGG	59.82
	1195	chr1	AT	AT	2	19	2420716	2420753	38	215	TGTCTGTCAAAAGAATTTGTTTGCC	59.42	GCTGTTTTTGCTGCTTTGCC	59.69
	1196	chr1	A	A	1	23	2425019	2425041	23	172	CAATCGGTCAGAAAAGGTGGC	59.8	TTTAAGAATGTGATGCCATCTTGC	58.35
	1197	chr1	AAG	TCT	3	5	2432397	2432411	15	199	ACCTGGATACCGTTTTCTTTCG	58.67	AAAAGAGAGAGGGAGAGACCG	58.55
	1198	chr1	AAG	TTC	3	8	2432430	2432453	24	128	CACTTTCCTCTTCTCTTTCCTTCC	59	AAAAGAGAGAGGGAGAGACCG	58.55
	1199	chr1	A	A	1	12	2433824	2433835	12	140	TCTCCAACGTCCATCAAAGGG	60	GGAATCTCCACCCTCCATCC	59.23
	1200	chr1	AAG	AAG	3	7	2434422	2434442	21	118	ACCGGTTGACTATCATTAACGG	58.21	TCTTCCTCTTCTTTCTTCTTCCTCC	59.75
	1201	chr1	A	T	1	13	2439154	2439166	13	171	TCAACTTTATGGGGTTCGCC	58.17	ACATAGCCAATTTCATATCAAAGCC	58.25
	1202	chr1	A	T	1	12	2444708	2444719	12	164	GAATCTGAAGGTGCTGCACG	59.55	GGTCGAGAGAAAAAGATCATCTCC	58.95
	1203	chr1	A	A	1	13	2448687	2448699	13	202	TGGTGGAGTATACTTATGGTCAGG	59.1	ACAGCCATACCAGTTGATTATAGC	58.69
	1204	chr1	A	T	1	14	2449827	2449840	14	179	CCAGGAGATTATCGAGCTGGG	59.73	GACAACTGTTGGGACATTCCG	59.46
	1205	chr1	A	T	1	16	2455156	2455171	16	184	ACAGGGTTCGATCGCTAACC	59.82	TCATCCAACCAATAAGAACATGCC	59.6
	1206	chr1	A	T	1	12	2455650	2455661	12	129	TGAACCAATACAATTAGGAATCTCGC	59.74	TCATCTTTGAATTGTCGCACCG	59.84
	1207	chr1	A	A	1	13	2456110	2456122	13	160	TTATACGGTGTGACAATTCAAATATGG	58.38	CGTTGCCACTAGTCAATGTGC	60.14
	1208	chr1	A	A	1	12	2456490	2456501	12	131	TGAAGGTGCTTATTGCTGATGG	58.98	TGGTCAACGGGTTAAAGGGG	59.89
	1209	chr1	AACAAG	TCTTGT	6	4	2456685	2456708	24	198	CGTTGACCAACTATTGAAAACCG	58.78	TGGGTTGATGAAAAATAAAGAATTGGG	59.12
	1210	chr1	A	T	1	12	2463778	2463789	12	162	CCTTATGCGCAGATGCTTGG	59.69	GCAATCGGCAAACATCAAGC	59.01
	1211	chr1	A	A	1	22	2465412	2465433	22	101	TGCACTCTGCCTTCTAGAACG	60.07	TTCAGATGACATTCTTAGTGGCC	58.48
	1212	chr1	A	A	1	13	2465750	2465762	13	136	TCACAACTAGTAAATAACCCGTTGG	59.07	ACAAAAATTACCAAATGCATACGCC	59.65
	1213	chr1	A	T	1	18	2467666	2467683	18	161	TCATTCCGCGTTTGTAGATGC	59.34	TGGGAGTAGATATTTTAACCGCG	58.38
	1214	chr1	AT	AT	2	8	2469456	2469471	16	142	GAAGAGCTTTCGTCTTCACGC	59.87	CTATTATCCTCGCTTCATTTTCTATGC	58.61
	1215	chr1	AAAAT	AAATA	5	4	2469858	2469877	20	147	AGAGAAACAAAACAAAAGCAAGGG	58.82	TTTCGGATTGTTCTGGTGCG	59.13
	1216	chr1	A	T	1	16	2470058	2470073	16	180	ATCCGAAAAACCTCGAACCC	58.18	AACCCACCAAGGATTTCCCC	59.88
	1217	chr1	AT	AT	2	6	2481640	2481651	12	134	CGGAATAGCTGTATTGGTCAACC	59.44	CACCTTCGATTGATGATTCGAGC	60.06
	1218	chr1	A	T	1	15	2483528	2483542	15	150	AATTCCACCCACCAGTCACC	59.89	GTTTGTTCTTTGAATGAGAAGCTGG	59.31
	1219	chr1	AT	AT	2	13	2484562	2484587	26	115	CCTTAAAAACCTCTACACACTTGACC	60.02	GGATGAAGGTGGTCTGTCGG	60.11
	1220	chr1	A	T	1	12	2489938	2489949	12	177	CAAACTTCAAAGGGCCCTCG	59.4	TGATTTTGAACCGCGACTGC	59.76
	1221	chr1	AGG	CTC	3	6	2491923	2491940	18	126	ACTCCATATTCTTCTCCAAACCTCC	60.1	TTGAAGAAGAAGAAGAAGAAGATTTGG	58.16
	1222	chr1	A	A	1	13	2492244	2492256	13	145	CCTCTTCAACAAACCCAAGAATCC	60.02	CTTTTTCTTCTTCATTTTTCTCCAACC	58.18
	1223	chr1	AAG	AAG	3	5	2494910	2494924	15	163	GCCAAAACAGAGAGAGAAAGAACC	60.02	GCGGTTCCACGATTTCTTTCC	60.14
	1224	chr1	AAG	AAG	3	4	2494926	2494937	12	180	GCCAAAACAGAGAGAGAAAGAACC	60.02	TTTTCGTTCGACAAACCGCG	60.32
	1225	chr1	AG	CT	2	9	2503087	2503104	18	144	GGGGTGAGAACCGAAGAACC	60.32	AGATAGAGGCTAGCAGGGGG	59.88
	1226	chr1	A	T	1	15	2504626	2504640	15	142	GAATGCCGTGAGATTAGCGC	59.77	AAATTCAGAACATGGTTAAGAAAGGG	58.33
	1227	chr1	AAC	TTG	3	5	2506947	2506961	15	187	TCAGGAAGTTGGAATCTCCCC	59.08	TGCATTTCAGTATTCACCAATTCC	58.04
	1228	chr1	A	T	1	14	2516746	2516759	14	106	ATATATGGTTTGCCTGCACCC	58.4	CAGTACCAACCAAAACCCGG	59.04
	1229	chr1	AT	TA	2	7	2520076	2520089	14	100	ACCCTTCTTCAAGATTGATAAGTGC	59.35	AGTTTTATCATTGTGTGTGTGGCC	60.26
	1230	chr1	ACC	ACC	3	5	2520809	2520823	15	102	TCAAGGTCCCGATTAGGTTGC	60.07	CGAGCCGGAAAATGTTCTCG	59.63
	1231	chr1	A	T	1	15	2525596	2525610	15	110	AGCATGAACTAATGTCACCTCG	58.47	ACTAAACAATGTGGTGCCTTTAGC	60.02
	1232	chr1	AAT	TTA	3	6	2527182	2527199	18	164	ACAAGAAACAGCCTTTAGTACCC	58.6	TCTCTGGCTCTCTCTTTTAACACC	60.02
	1233	chr1	A	A	1	13	2527528	2527540	13	101	CACTGCCTCCACACTCATCG	60.74	TTCACACAAGCACAGAGATGC	59.12
	1234	chr1	A	A	1	15	2528309	2528323	15	157	TCCTGCAATATTTTCATTTATGTTCGG	59.08	GATGACAACCACTGAAGCCC	58.83
	1235	chr1	AAC	TGT	3	6	2528628	2528645	18	166	CACCATGTGAGAGCTGTTGC	59.48	GGGGATTGGAGGATCAAGAGC	60.2
	1236	chr1	AGG	CCT	3	4	2529337	2529348	12	142	AGATAGTGCTTCTTGGGCCG	59.82	ATTTCGACCCCCAAAAACCC	58.66
	1237	chr1	AAG	AAG	3	4	2530467	2530478	12	190	AGCGTTGTTGGTGATAGAGC	58.27	TTTTTCACTGTTTAATCCATGCCC	58.45
	1238	chr1	A	A	1	13	2537966	2537978	13	146	CCTCTTCAACAAACCCAAGAATCC	60.02	CTTTTTCTTCTTCATTTTTCTCCAACC	58.18
	1239	chr1	AG	CT	2	9	2541105	2541122	18	144	GGGGTGAGAACCGAAGAACC	60.32	AGATAGAGGCTAGCAGGGGG	59.88
	1240	chr1	A	T	1	16	2542644	2542659	16	143	GAATGCCGTGAGATTAGCGC	59.77	AAATTCAGAACATGGTTAAGAAAGGG	58.33
	1241	chr1	AAC	TTG	3	5	2544966	2544980	15	187	TCAGGAAGTTGGAATCTCCCC	59.08	TGCATTTCAGTATTCACCAATTCC	58.04
	1242	chr1	A	T	1	14	2549282	2549295	14	106	ATATATGGTTTGCCTGCACCC	58.4	CAGTACCAACCAAAACCCGG	59.04
	1243	chr1	AT	TA	2	7	2552611	2552624	14	100	ACCCTTCTTCAAGATTGATAAGTGC	59.35	AGTTTTATCATTGTGTGTGTGGCC	60.26
	1244	chr1	ACC	ACC	3	5	2553344	2553358	15	102	TCAAGGTCCCGATTAGGTTGC	60.07	CGAGCCGGAAAATGTTCTCG	59.63
	1245	chr1	A	T	1	16	2558132	2558147	16	111	AGCATGAACTAATGTCACCTCG	58.47	ACTAAACAATGTGGTGCCTTTAGC	60.02
	1246	chr1	AAT	TTA	3	6	2559720	2559737	18	166	ACAAGAAACAGCCTTTAGTACCC	58.6	TCTCTGGCTCTCTCTTTTAACACC	60.02
	1247	chr1	A	A	1	12	2560068	2560079	12	100	CACTGCCTCCACACTCATCG	60.74	TTCACACAAGCACAGAGATGC	59.12
	1248	chr1	A	A	1	15	2560850	2560864	15	157	TCCTGCAATATTTTCATTTATGTTCGG	59.08	GATGACAACCACTGAAGCCC	58.83
	1249	chr1	AAC	TGT	3	6	2561170	2561187	18	167	CACCATGTGAGAGCTGTTGC	59.48	GGGGATTGGAGGATCAAGAGC	60.2
	1250	chr1	ACG	GCT	3	4	2561419	2561430	12	131	CCTATCCATCGCTGTTCTTCCC	60.55	CAGTGGCAGGTAGTAGCGC	60.52
	1251	chr1	AGG	CCT	3	4	2561884	2561895	12	127	AGATAGTGCTTCTTGGGCCG	59.82	AACCCTCTCAACTCCCTTCC	58.64
	1252	chr1	AAG	AAG	3	5	2563019	2563033	15	191	AGCGTTGTTGGTGATAGAGC	58.27	TTTTTCACTGTTTAATCCATGCCC	58.45
	1253	chr1	AT	TA	2	10	2566652	2566671	20	156	GTCTTAAGATCTCCCAACAAAATTGG	58.68	TCTGCAAACTTTGATTTCGATGG	58.2
	1254	chr1	AT	AT	2	11	2569342	2569363	22	167	ACCTTGGAGAACTGCAGCC	59.93	TTCCACAATCACTCCCTTGC	58.09
	1255	chr1	AG	GA	2	10	2576108	2576127	20	130	GCTGTTGAAAGGGAGAGAGAGG	60.35	AAAAACCACCTACGAACGCG	59.42
	1256	chr1	AAT	ATT	3	5	2576392	2576406	15	136	TCACGGAATTTCAAGGCACG	59.13	AGTACCGTTTTCTGGTTTCTACG	58.7
	1257	chr1	AAAG	AGAA	4	4	2580627	2580642	16	127	GAAAAGAGAGGGTGAGGCCG	60.39	CCACTTCTCTTCTTCTTCTTCTTCC	59.07
	1258	chr1	AAG	AAG	3	6	2580690	2580707	18	198	GAAAAGAGAGGGTGAGGCCG	60.39	GTTCGACTATCGCGATTCTAGG	58.52
	1259	chr1	AT	AT	2	19	2582474	2582511	38	213	GTGCGTTCTGTCTTTGCAGG	60.04	AACAAAACTAACGCGCTAAGC	58.09
	1260	chr1	AT	AT	2	16	2588699	2588730	32	139	CTCAAAATCTTTCGGGTGACTCC	59.56	TAAGGACAAACCACGTGGCG	60.88
	1261	chr1	A	T	1	16	2590136	2590151	16	157	GAGAGGGAGGAGGATGTTCG	58.96	ACTGTTTTGGCTAGAGTTGTGC	59.38
	1262	chr1	AT	AT	2	8	2591381	2591396	16	159	CACTGTGTCCCCCAATGACG	60.96	GTGTGTGTGTGTGTGTGTGG	59.83
	1263	chr1	AG	AG	2	6	2591397	2591408	12	159	CACTGTGTCCCCCAATGACG	60.96	GTGTGTGTGTGTGTGTGTGG	59.83
	1264	chr1	AC	CA	2	10	2591439	2591458	20	185	CATACCACCTCAGATTTGGAACC	59.05	GTCAAACAAAGCCACGTTGC	59.08
	1265	chr1	AT	TA	2	6	2592122	2592133	12	147	TGCCTGACAGGAGCAATAGC	60.11	AGCTTGAATTCGCTAGCCCC	60.46
	1266	chr1	AT	TA	2	6	2596059	2596070	12	210	TGCATGTCACATCGTTTCACC	59.46	TACTGGCCAAGCTGCTTTCC	60.61
	1267	chr1	AT	TA	2	8	2597515	2597530	16	146	TTAACGTGCGTCACTTTGGG	59.06	ATCAAGATAGCCGCACCAGC	60.53
	1268	chr1	AAT	ATT	3	4	2598864	2598875	12	180	TCCCCAGCTATTCTTCTTGCC	59.79	GCCAACGACAATGGTGACG	59.79
	1269	chr1	A	A	1	15	2599173	2599187	15	156	GGCGACGTTCCGATATCTCC	60.39	GGACTGACTAGCACACAAACG	59.21
	1270	chr1	A	A	1	14	2601942	2601955	14	120	CCCACAACCTTGTTTCGAGG	59.05	TCTAATATTTTCACGGTAATACCATGC	58
	1271	chr1	A	A	1	12	2607430	2607441	12	154	TGTGTACAGAGGTATAGGGACG	58.45	TCAGCGGGTATGAGTTAATGC	58.17
	1272	chr1	A	T	1	14	2609553	2609566	14	138	GCTTGGACCAATGGCATGC	60.15	AGATAGTTCAGCTGGCTACATCG	59.99
	1273	chr1	A	T	1	13	2611307	2611319	13	172	TCGGCGTTTTATCCTTTGATCC	59.06	ATTGGGTTCAACGAGAAGATCC	58.39
	1274	chr1	AAT	TTA	3	4	2612530	2612541	12	127	AATTGTGCGAATTTATGCATTTGC	58.44	TCTTTCTCCGTATGCCCACC	59.46
	1275	chr1	A	T	1	16	2612808	2612823	16	156	CGTCAAGGTAGCTGGCATGG	61.09	GTCTCGACTGAAGATGTATTCTTTCC	59.53
	1276	chr1	A	A	1	16	2623135	2623150	16	130	TTTGTGTTTTTGTGGTGCACC	58.58	TTTTTGGGGCAGTGAGTATCG	58.57
	1277	chr1	AT	AT	2	10	2626091	2626110	20	171	TGCTCCATAACCTTGTTTTAGCC	59.24	ACCTCACCCTTGTTTACATAGGG	59.73
	1278	chr1	AT	TA	2	14	2627646	2627673	28	152	CAATGGACCAAGATTGAGATTTAATGG	59.08	TCATGCAGACACTTTCGTAATGC	59.87
	1279	chr1	AC	TG	2	7	2628560	2628573	14	154	GGAAATGCAAGGTTCCTGTCC	59.45	TGAGAATGTGAACAGGCATGC	59.19
	1280	chr1	AAT	TAA	3	4	2631317	2631328	12	143	CAAGTGACACAGTGAGACGC	59.14	TGAGTCTTACCGCTAAGTCACC	59.51
	1281	chr1	AT	AT	2	16	2631459	2631490	32	160	CAACATTGAGGTGACTTAGCGG	59.58	ACTACTCCGTCAAAGGTGCC	59.68
	1282	chr1	A	T	1	12	2631759	2631770	12	147	GGATCAATGCAAAATTCCTTACTTGG	59.46	AATGTCCCACGTTCGAGTCG	60.39
	1283	chr1	AATC	AATC	4	4	2631941	2631956	16	203	AAGACTAAAACGTCACTTTACATTAGG	58.01	CAGCTCCGACAAGTTTGACG	59.49
	1284	chr1	AAT	TAA	3	4	2632196	2632207	12	145	AACAAGTGATACAGCGAGACG	58.4	TGAGTTTTATCGCTAAGCCACC	58.73
	1285	chr1	AT	AT	2	16	2632338	2632369	32	168	TTAAAACATTAAGGTGGCTTAGCG	58.05	TATGGGCGTTCACTACTCCG	59.26
	1286	chr1	A	T	1	12	2632644	2632655	12	129	ACAGCACCAAAGTAATAAGGTTTCC	59.76	TTCAGATTCGAGTTGCCACC	58.19
	1287	chr1	AT	TA	2	21	2633294	2633335	42	137	TCGGATTCCTGGGTAACAACG	60.07	TTGGGTCTCCCTATCCCTCC	59.73
	1288	chr1	AAT	TAA	3	4	2635764	2635775	12	141	CAAGTGACACAGTGAGACGC	59.14	AGCCTTACCGCTAAGTCACC	59.46
	1289	chr1	AT	AT	2	10	2635906	2635925	20	144	AGGTGACTTAGCGGTAAGGC	59.46	ACTACTCCGTCAAAGGTGCC	59.68
	1290	chr1	A	T	1	15	2636199	2636213	15	150	GGATCAATGCAAAATTCCTTACTTGG	59.46	AATGTCCCACGTTCGAGTCG	60.39
	1291	chr1	AATC	AATC	4	4	2636384	2636399	16	203	AAGACTAAAACGTCACTTTACATTAGG	58.01	CAGCTCCGACAAGTTTGACG	59.49
	1292	chr1	AAT	TAA	3	4	2636639	2636650	12	141	CAAGTGACACAGTGAGACGC	59.14	AGCCTTACCGCTAAGTCACC	59.46
	1293	chr1	AT	AT	2	13	2636781	2636806	26	150	AGGTGACTTAGCGGTAAGGC	59.46	ACTACTCCGTCAAAGGTGCC	59.68
	1294	chr1	A	T	1	14	2637080	2637093	14	149	GGATCAATGCAAAATTCCTTACTTGG	59.46	AATGTCCCACGTTCGAGTCG	60.39
	1295	chr1	AATC	AATC	4	4	2637264	2637279	16	203	AAGACTAAAACGTCACTTTACATTAGG	58.01	CAGCTCCGACAAGTTTGACG	59.49
	1296	chr1	AAT	TAA	3	4	2637519	2637530	12	145	AACAAGTGATACAGCGAGACG	58.4	TGAGTTTTATCGCTAAGCCACC	58.73
	1297	chr1	AT	AT	2	11	2637661	2637682	22	158	TTAAAACATTAAGGTGGCTTAGCG	58.05	TATGGGCGTTCACTACTCCG	59.26
	1298	chr1	A	A	1	16	2637913	2637928	16	127	ACAGCACCAAAGTAATAAGGTTTCC	59.76	TTCAGATTCGAGTTGCCACC	58.19
	1299	chr1	AT	TA	2	39	2638607	2638684	78	173	TCGGATTCCTGGGTAACAACG	60.07	TTGGGTCTCCCTATCCCTCC	59.73
	1300	chr1	AAT	TAA	3	4	2641113	2641124	12	141	CAAGTGACACAGTGAGACGC	59.14	AGCCTTACCGCTAAGTCACC	59.46
	1301	chr1	AT	AT	2	14	2641255	2641282	28	152	AGGTGACTTAGCGGTAAGGC	59.46	ACTACTCCGTCAAAGGTGCC	59.68
	1302	chr1	A	T	1	12	2641556	2641567	12	147	GGATCAATGCAAAATTCCTTACTTGG	59.46	AATGTCCCACGTTCGAGTCG	60.39
	1303	chr1	AATC	AATC	4	4	2641738	2641753	16	203	AAGACTAAAACGTCACTTTACATTAGG	58.01	CAGCTCCGACAAGTTTGACG	59.49
	1304	chr1	AAT	TAA	3	4	2641993	2642004	12	145	AACAAGTGATACAGCGAGACG	58.4	TGAGTTTTATCGCTAAGCCACC	58.73
	1305	chr1	AT	AT	2	20	2642135	2642174	40	172	TTAAAACATTAAGGTGGCTTAGCG	58.05	CGTTCACTACTCCCCGTCG	59.86
	1306	chr1	AAT	TTA	3	5	2642938	2642952	15	147	ACTGTAGTCAACGGTTAGTCAACC	60.5	ACACCAAGAAGCTCGAGTTCC	60.27
	1307	chr1	A	T	1	13	2648794	2648806	13	129	TCATACCCGCTGAAGAAAATGC	59.32	CCAGACTGAAGCTGCCTGC	61.04
	1308	chr1	AT	AT	2	10	2649633	2649652	20	189	GCTATCTTGCAAGATGATATATTGTCC	58.39	AGGACTCCACTTTCGCTTCC	59.68
	1309	chr1	A	T	1	16	2651563	2651578	16	140	GCTTGGACCAATGGCATGC	60.15	AGATAGTTCAGCTGGCTACATCG	59.99
	1310	chr1	AAT	TTA	3	4	2654012	2654023	12	128	ACTGTGCGAATTTATGCATTTGC	59.39	CCTCTTTCTCTGTATGCCCACC	60.42
	1311	chr1	AAG	AAG	3	6	2664659	2664676	18	177	ACACAGCAAACAGAACAGCG	59.62	TCCTTTCCCTTGTACCTTTCTCC	59.67
	1312	chr1	AT	TA	2	21	2668343	2668384	42	167	CAATGGACCAAGATTGAGATTTAATGG	59.08	TCATGCAGACACTTTCGTAATGC	59.87
	1313	chr1	AC	TG	2	8	2669270	2669285	16	129	GGAAATGCAAGGTTCCTGTCC	59.45	CCAAACACGTGCAGCTCG	59.75
	1314	chr1	AAT	TAA	3	4	2671226	2671237	12	143	CAAGTGACACAGTGAGACGC	59.14	TGAGTCTTACCGCTAAGTCACC	59.51
	1315	chr1	AT	AT	2	13	2671368	2671393	26	160	CAACATTGAGGTGACTTAGCGG	59.58	ACTACTCCGTCAAAGGTGCC	59.68
	1316	chr1	A	T	1	14	2671669	2671682	14	149	GGATCAATGCAAAATTCCTTACTTGG	59.46	AATGTCCCACGTTCGAGTCG	60.39
	1317	chr1	AAT	TAA	3	4	2672108	2672119	12	145	AACAAGTGATACAGCGAGACG	58.4	TGAGTTTTATCGCTAAGCCACC	58.73
	1318	chr1	AT	AT	2	15	2672250	2672279	30	166	TTAAAACATTAAGGTGGCTTAGCG	58.05	TATGGGCGTTCACTACTCCG	59.26
	1319	chr1	AT	TA	2	14	2673203	2673230	28	121	TCGGATTCCTGGGTAACAACG	60.07	TTGAGTCTCCCGATCCCTCC	60.4
	1320	chr1	AAT	TAA	3	4	2675661	2675672	12	143	CAAGTGACACAGTGAGACGC	59.14	TGAGTCTTACCGCTAAGTCACC	59.51
	1321	chr1	AT	AT	2	11	2675803	2675824	22	155	CAACATTGAGGTGACTTAGCGG	59.58	ACTACTCCGTCAAAGGTGCC	59.68
	1322	chr1	A	T	1	14	2676099	2676112	14	149	GGATCAATGCAAAATTCCTTACTTGG	59.46	AATGTCCCACGTTCGAGTCG	60.39
	1323	chr1	AATC	AATC	4	4	2676283	2676298	16	203	AAGACTAAAACGTCACTTTACATTAGG	58.01	CAGCTCCGACAAGTTTGACG	59.49
	1324	chr1	AAT	TAA	3	4	2676538	2676549	12	145	AACAAGTGATACAGCGAGACG	58.4	TGAGTTTTATCGCTAAGCCACC	58.73
	1325	chr1	AT	AT	2	18	2676680	2676715	36	172	TTAAAACATTAAGGTGGCTTAGCG	58.05	TATGGGCGTTCACTACTCCG	59.26
	1326	chr1	AAT	TTA	3	5	2677927	2677941	15	147	ACTGTAGTCAACGGTTAGTCAACC	60.5	ACACCAAGAAGCTCGAGTTCC	60.27
	1327	chr1	AAAT	AAAT	4	4	2678370	2678385	16	181	AAGGCCTGCACTTTTTGTGG	59.53	AGCATATATACTTCCACAGGAGAGC	59.81
	1328	chr1	A	T	1	12	2683641	2683652	12	127	TCATACCCGCTGAAGAAAATGC	59.32	CAGACTGAAGCTGCCTGCC	61.04
	1329	chr1	AT	AT	2	26	2684479	2684530	52	223	GCTATCTTGCAAGATGATATATTGTCC	58.39	AGGACTCCACTTTCGCTTCC	59.68
	1330	chr1	AAG	AAG	3	5	2686142	2686156	15	137	GAAAGAGAGAGGAGAGGCCG	59.26	ACCTCGGTACCGTCTTTTCG	59.76
	1331	chr1	AT	TA	2	7	2687449	2687462	14	166	TGAAAGCATGCATATACAGGGG	58.51	AAACAATTGCGCACTCTGCC	60.32
	1332	chr1	A	A	1	14	2687712	2687725	14	203	GGTACTCTGCCGGATTTTCG	58.71	AATGCAACTGTAGCACCCCC	60.61
	1333	chr1	AAT	TTA	3	4	2690893	2690904	12	144	AGTGTCATCTGTATAAACTGTGCG	59.14	CCTCTTTCTCTGTATGCCCACC	60.42
	1334	chr1	AC	TG	2	8	2699641	2699656	16	126	GGAAATGCAAGGTTCCTGTCC	59.45	AAACACATGCAGCTCGAAGC	59.76
	1335	chr1	AT	AT	2	20	2701946	2701985	40	218	TGATAACGCCTCACTCTCCC	58.89	CTTCTCTCGCAGTCGGTAGC	60.25
	1336	chr1	AAG	AAG	3	5	2703015	2703029	15	147	AGAGAAAGAGCCGAGAAAAGGG	60.03	GCGGTTCCACGATTTCTTTCC	60.14
	1337	chr1	AAG	AGA	3	4	2703032	2703043	12	165	AGAGAAAGAGCCGAGAAAAGGG	60.03	TTTTTCGTTCGACCAACCGC	59.97
	1338	chr1	AT	AT	2	11	2704956	2704977	22	164	ACAACATTGAGGTGACTTAGCG	58.93	ACATGGATGCTCACTACTCCG	59.59
	1339	chr1	A	T	1	13	2705247	2705259	13	131	GGATCAATGCAAAATTCCTTACTTGG	59.46	TCTCCAGCATCGCAAAGTGG	60.67
	1340	chr1	AAT	TAA	3	4	2705657	2705668	12	189	ATGGGTTGGGGGAGTATACC	58.17	GGATTTTTGAGTTTTATCGCTAAGCC	59.53
	1341	chr1	AACC	TTGG	4	4	2705921	2705936	16	159	TGAGCGTCCATATTGAAATGAGC	59.44	CCAAGTAAGGAATTTTGCATTGATCC	59.46
	1342	chr1	A	A	1	17	2706068	2706084	17	125	ACAGCACCAAAGTAATAAGGTTTCC	59.76	GTTCGAGTTGCCACCATTGC	60.39
	1343	chr1	A	A	1	16	2708108	2708123	16	142	GGCAACCTTCCCAATCATCC	58.89	GCCTACCAAACTCATTTCTCTGC	59.87
	1344	chr1	A	T	1	26	2713608	2713633	26	159	CCTTGATTGATCAGGTTTTATCTTTCC	58.81	TGAAATGAGGCAAGCAAGGC	59.4
	1345	chr1	AT	AT	2	13	2718788	2718813	26	151	TAACGAGTGTGCACGGAAGG	60.32	CTTCTCTCGCAGTCGGTAGC	60.25
	1346	chr1	AT	AT	2	14	2719409	2719436	28	173	ACAACATTGAGGTGACTTAGCG	58.93	GGATGCTCACTACTCCGTCG	59.97
	1347	chr1	A	T	1	14	2719714	2719727	14	149	GGATCAATGCAAAATTCCTTACTTGG	59.46	AATGTCCCAGGTTCGAGTCG	59.75
	1348	chr1	AAT	TAA	3	4	2720153	2720164	12	187	ATGGGTTGGGGGAGTATACC	58.17	ATTTTTGAGTTTTATCGCTAGGCC	58.11
	1349	chr1	AT	AT	2	28	2720299	2720354	56	189	TTAAAACATTAAAGTGGCCTAGCG	58.05	GCTCACTACTCCGTCGAAGG	59.9
	1350	chr1	A	A	1	13	2720605	2720617	13	127	ACAGCACCAAAGTAATAAGGTTTCC	59.76	TTCAGGTTCGAGTTGCCACC	60.53
	1351	chr1	A	T	1	12	2720647	2720658	12	127	ACAGCACCAAAGTAATAAGGTTTCC	59.76	TTCAGGTTCGAGTTGCCACC	60.53
	1352	chr1	AC	TG	2	8	2726255	2726270	16	126	GGAAATGCAAGGTTCCTGTCC	59.45	GTGCAGCTCAAACTTCAAAGC	58.88
	1353	chr1	A	T	1	12	2727262	2727273	12	122	AGGGTAAATCAAAGAGAGTGGC	58.04	ACAGCTTCCTCAACAAACTGC	59.32
	1354	chr1	A	A	1	13	2728627	2728639	13	169	TGGCTGATACATCCTTGTATTGG	58.28	CTTCTCTCGCAATTGGTACCG	59.07
	1355	chr1	AAT	ATA	3	4	2732961	2732972	12	142	AAGAAGCTCGAGTTCCTCCG	59.47	ACTGTAGTCAACGGTTAGTCAACC	60.5
	1356	chr1	A	T	1	19	2737138	2737156	19	114	ACCTCCCTTCGTTGATCTTGG	59.72	TAGGTTTCGAACTTGGGCCC	59.96
	1357	chr1	AAAT	ATTT	4	4	2739744	2739759	16	170	TTGTCATGCACTTATGTTTTGGG	58.12	GCGCAAGGCAGTTATGTCC	59.57
	1358	chr1	AT	AT	2	7	2740290	2740303	14	169	CCAATTCATGTAATCTAGAGTTGGGC	60.02	AAAAAGGGATAAATTGGAGTTGAGC	58.3
	1359	chr1	A	T	1	12	2744625	2744636	12	103	AGTTCTCTGATCCTAAAGTTATACGC	58.57	GCATACAGTGGCCCTTTTAACG	60.16
	1360	chr1	A	A	1	13	2748026	2748038	13	105	TCCTTGTGGGAGTAGATATTCGG	59.1	GTCATTCGTGGCAAACTGGC	60.39
	1361	chr1	AAT	TAA	3	4	2751754	2751765	12	146	CAATCAGTTGCGCACTCTGC	60.45	TCTGAAAGCATGCATATACAGGG	58.61
	1362	chr1	AT	AT	2	23	2751849	2751894	46	172	TTACAAATTCCCTGTATATGCATGC	58.02	CCAGGAATCCAGAGGAGGC	59.16
	1363	chr1	AAG	TTC	3	4	2753030	2753041	12	164	TTTTCGTTCGATCAACCGCG	59.84	AGAGAAAGAGCCGAGAAAAAGG	58.33
	1364	chr1	AAG	TCT	3	5	2753044	2753058	15	147	GCGGTTCCACGATTTCTTTCC	60.14	AGAGAAAGAGCCGAGAAAAAGG	58.33
	1365	chr1	A	T	1	18	2755345	2755362	18	119	CGACAGCTGGGTTCGAAGG	60.74	ACCAAGAACATCAAGAACAGAGC	59.18
	1366	chr1	A	T	1	17	2757343	2757359	17	144	GAGATCCAAGAGTCGGGAGG	58.96	TCAACTCAGTTGAGATTAGTTGTGG	59.01
	1367	chr1	AAT	TAT	3	4	2757398	2757409	12	137	AAGAGTCGGGAGGCCACC	61	TCAACTCAGTTGAGATTAGTTGTGG	59.01
	1368	chr1	A	A	1	15	2760367	2760381	15	130	ACCCTTAACTTAACAGTTCACAGG	58.63	GGAGCAATCCGTCAGAGAGC	60.53
	1369	chr1	AAG	AGA	3	4	2760576	2760587	12	180	GAGAGAGAGAAAGAAATAAAGTTTGGC	58.77	TCAACATCATCACTAACCCATCC	58.22
	1370	chr1	A	T	1	20	2761976	2761995	20	176	GTGTAGCTCGAATTGCTGCC	59.62	TCAATATGGCTCGGTGGTGG	59.82
	1371	chr1	AG	AG	2	7	2763240	2763253	14	212	TACGGTCACTGGTGCTGG	58.94	AAGACTGCACTTTCCACTGG	58.03
	1372	chr1	AT	TA	2	11	2763730	2763751	22	195	GTCTGACTAGGAACTCCCACC	59.17	TGCTCTTCTCTAAAACCATTTCACC	59.53
	1373	chr1	AAAT	ATAA	4	4	2764245	2764260	16	133	TGATGTTGTGTTGTTAGCAAGC	58.04	CAGTACCTAAAAGTCAGATAGATCACG	59.14
	1374	chr1	A	T	1	14	2764710	2764723	14	145	AAACTGCTAAGCTGCTTGCC	59.4	GAGGAAAAGGCCTGCAATGG	59.47
	1375	chr1	A	T	1	13	2764892	2764904	13	119	AGAGGCCTGAAAATGCTGGG	60.32	ACCATGTTTAGGTTGGTATTTGATCC	59.62
	1376	chr1	AT	AT	2	14	2773981	2774008	28	183	GTGTTCCTCGCCTGAATTGC	59.83	AGGTAACATATGATTGGGTGAATGG	58.93
	1377	chr1	AG	GA	2	14	2775776	2775803	28	141	CAGAGGAATGAGACCAGCCG	60.18	TTTGACCCCTCCAAAACCGG	60.47
	1378	chr1	AT	AT	2	10	2776428	2776447	20	115	TCTAAATTTGGGGCCCTGGG	59.66	TCACCTAAAGATGTCTCCTCTCC	58.72
	1379	chr1	A	T	1	19	2777024	2777042	19	151	GGCCGCGTGTTAGATCTAGG	60.32	CTTCGATAATTGACTTGATAGCAATCC	58.77
	1380	chr1	AT	AT	2	9	2779962	2779979	18	140	AGACAGTATGACAATAAAGTTTGAGCC	59.88	GGTCTGATTTATCAATCGGCCC	59.19
	1381	chr1	A	T	1	15	2780353	2780367	15	137	CCTCACAGAGTCACCTCACC	59.39	CGGTAGACAGGAAAGGGTGG	59.75
	1382	chr1	A	A	1	12	2781388	2781399	12	204	AAATCCGAAGCCTTCCTTGC	58.82	GAACTTGTCCGAATGGCTGC	59.83
	1383	chr1	AG	TC	2	6	2783094	2783105	12	192	ACTGGCTTATGATAGCTGCAGG	60.22	TAGGGGCTCTAGCTCTGTGG	60.11
	1384	chr1	AT	AT	2	7	2785026	2785039	14	186	CAAGGCCAATGACATACCCG	58.98	CTCTGGTTTCTAGTTACACCACG	58.76
	1385	chr1	AC	AC	2	12	2785042	2785065	24	186	CAAGGCCAATGACATACCCG	58.98	CTCTGGTTTCTAGTTACACCACG	58.76
	1386	chr1	AT	AT	2	21	2785066	2785107	42	151	TCGTTGCTCGTGTAATTTCTTCG	59.88	CTCTGGTTTCTAGTTACACCACG	58.76
	1387	chr1	A	T	1	17	2787612	2787628	17	141	TTTCAACAAAGTTGTGTACCGC	58.24	AACACTTGGTGGAAAAAGAAATAGG	58.18
	1388	chr1	A	A	1	12	2794713	2794724	12	183	ACAGGGTTCACAGATAAGGGG	59.08	TTCAACACAGCTTGCCTTCC	58.97
	1389	chr1	AG	CT	2	6	2795727	2795738	12	145	AAGGAGATGACGTGGCATCC	59.82	GAAGGAAAAGAGTGGGTGCG	59.12
	1390	chr1	ACC	GTG	3	4	2796485	2796496	12	179	CACCAGAAAAGCCGGAAAGC	60.04	ATCGCCAACATTTTCACCGC	60.11
	1391	chr1	AGG	GGA	3	4	2796966	2796977	12	112	CGTTGGGCTATAAGCAACCG	59.34	ACAAAATTAGTCACCCTCCTCG	58.06
	1392	chr1	A	T	1	13	2797214	2797226	13	167	GTTTTGGTTTGGTTTTGTAGGTCC	59.13	TGGCAACACAATAATTGACAGC	58.09
	1393	chr1	AG	TC	2	12	2797515	2797538	24	159	CAAAGCTAGTTTGGTGCGCC	60.39	TGGTCACCAAGATCTTTGAAACC	59.11
	1394	chr1	A	T	1	18	2804043	2804060	18	133	GGTTGTTCAACCGGTTCTTGG	59.93	ACATGTTGGTAGGGATGGCC	59.74
	1395	chr1	A	T	1	12	2806070	2806081	12	100	TTTTTGTTTGAGATTGAATCTGCACC	59.52	TCTAGATTGTCCATCAGATCAAACC	58.41
	1396	chr1	AT	TA	2	28	2812254	2812309	56	245	TTATCACAAACCCACACATTAAATCC	58.39	GCAACAAGGCAATTTGCTGC	59.76
	1397	chr1	A	T	1	17	2812545	2812561	17	118	TGGAGTCATGGACACCAACG	59.97	TGGCAAAGCAATCGTTTGGG	59.97
	1398	chr1	A	A	1	12	2814764	2814775	12	134	AGAGCAATTTGATCTTCTCCATCC	58.87	AACCCTTGACCATCATTAATTTAAAGG	58.46
	1399	chr1	AATT	TTAA	4	4	2816512	2816527	16	158	CATCTCAGGTCCTGCTCTGC	60.18	TAGCAGAGGCCTTGGAAACC	59.67
	1400	chr1	A	A	1	12	2818775	2818786	12	187	TGTCTGGATCTCCACCGTCC	60.97	CGAACCCAGAAATCGATGACG	59.41
	1401	chr1	A	T	1	15	2819018	2819032	15	127	CAGAAACTTGGGTTCGTCTTCG	59.78	TCATATGATGGACGGTGGATATCC	59.59
	1402	chr1	A	T	1	17	2820026	2820042	17	135	ACGTCAGAATATTATGGTGCATATTGG	59.88	TGGGAAACTATTCTCTTGTCTTCC	58.19
	1403	chr1	AT	TA	2	9	2827963	2827980	18	130	TGCGGTGATTAAAAATATAATATGGCG	59.03	CCGGAGTAAATCTGTAGTAAGGTGG	60.45
	1404	chr1	AT	TA	2	12	2828101	2828124	24	120	CATCTATCGGCAAGTCTTTTCCC	59.44	CGGACCCCTAATAGAATTGTTTGG	59.42
	1405	chr1	A	A	1	12	2828657	2828668	12	155	TCGGTGCATAGACACAGTGC	60.39	TGCCACTTACTTTGGAGACCG	60.27
	1406	chr1	AT	TA	2	6	2832785	2832796	12	104	GTGATCCGATCCAACCGACG	60.87	TGTCATTTCAATGGCTCATGGC	59.83
	1407	chr1	A	A	1	16	2836202	2836217	16	121	ATGCATAGGACCACCTCTGG	58.86	GGGGCCACACAAATTGTTGG	60.25
	1408	chr1	AT	AT	2	13	2837154	2837179	26	105	TTCGATCGAACACACCCACC	60.32	TCCATGATTTAGAACCTGATACTTGC	59.23
	1409	chr1	AAT	AAT	3	4	2837314	2837325	12	149	AGAGCTCTTTGCATAAAGTCATCG	59.43	GCAATATAGCCAAACGTCAGGG	59.71
	1410	chr1	A	A	1	25	2837790	2837814	25	124	TTGATGGACGGTGGAGATCC	59.17	CAGAATCTGGGTTCGAACGC	59.28
	1411	chr1	A	T	1	22	2838354	2838375	22	174	GAAATCTGGGTTCGCCTTCG	59.27	TTGATGGACGGTGGAGATCC	59.17
	1412	chr1	A	T	1	12	2839051	2839062	12	136	GGACTGGAATAAGTACAAAGAACGG	59.65	AAGGTGAGTGGTCCAAAGGC	60.18
	1413	chr1	A	A	1	15	2843612	2843626	15	150	AGAAGAAAATGTCCGGGGAGG	59.72	CCTTGCCACGTGTTTCAAGG	59.97
	1414	chr1	A	T	1	17	2850250	2850266	17	180	CACAGTAATATACGAAGGGAATGGG	59.07	GCAGACTTAACACAAAAGACATTGG	59.31
	1415	chr1	AAC	CAA	3	4	2850478	2850489	12	107	TCAAGAGAGTTAAGGAGAGAGCC	58.98	TCAGAGCGGTGATGAACAGG	59.75
	1416	chr1	AG	AG	2	6	2851708	2851719	12	100	TCAGATTACCAATTCATTGTGTATGC	58.29	CAAGGAACAGATTCATTGCTCAGG	60.14
	1417	chr1	A	A	1	12	2853325	2853336	12	118	TCAATGGGGTCTCTCAAGGC	59.38	TGCAATAGTTCACTTGCTGGG	58.84
	1418	chr1	ACC	GGT	3	4	2862268	2862279	12	201	CAAGCGATCAAAACTCTACATATAGC	58.49	GTGGGACGTTACAAAAGTGAGG	59.45
	1419	chr1	A	A	1	21	2871714	2871734	21	154	CGTCATTACGCAATTGCTACC	58.03	CTAGGGCCATTTGAAGCTACG	58.79
	1420	chr1	ATG	GAT	3	4	2873513	2873524	12	110	ATGGTGAGAGTGAGGAGACG	58.53	CTTAATTCGTTGCCAGGCAGG	59.87
	1421	chr1	A	A	1	19	2874537	2874555	19	117	TGGAGGATTTGCTGAAACCC	58.08	ACAAGAACATTTACATCACTAACCCC	59.57
	1422	chr1	ACG	CAG	3	6	2877420	2877437	18	186	AGCAAACAGAGACGGTAGGC	60.04	ACCATAACGTAGATCGCCGC	60.32
	1423	chr1	AAG	TTC	3	4	2881855	2881866	12	133	CATCAGTCTCTCCATCCGTCG	60	AATCATGCGGGTGCTCATGG	61.11
	1424	chr1	AGG	CTC	3	5	2882953	2882967	15	139	TCCAGAAAAGGAGCATCGGC	60.39	ATGGGTCTGAGAATGGGACG	59.17
	1425	chr1	AG	AG	2	9	2883246	2883263	18	153	GAAGCCTTGGAGTCCATTGG	58.53	ATCTGTGAGTGAGGCACTGC	60.04
	1426	chr1	A	A	1	13	2885662	2885674	13	110	CCGAGGTCCATGTGATCACC	60.18	TTATTCGCCCACCAAACCCG	60.96
	1427	chr1	A	T	1	23	2888689	2888711	23	165	AGAGAATGTGAATGTATTGGTGTGG	59.35	ACAATCACCACAACACAATAATTTACG	59.41
	1428	chr1	AAT	ATA	3	4	2890515	2890526	12	100	TTCTAGGCCCAATGGGTTTCG	60.34	ATTTGGAGTGCCGGTAGACG	60.11
	1429	chr1	AAG	AGA	3	4	2892614	2892625	12	122	ACCGTCTCTGTCAACAAAACC	58.71	GCGTTTGTTGGAGGAAGAGC	59.76
	1430	chr1	CCG	CGC	3	6	2892881	2892898	18	128	GAAACCCTAGGCGACTGAGG	59.82	GTGGATCAGAGGACTGGAGC	59.54
	1431	chr1	A	T	1	12	2893161	2893172	12	148	TGTAGGGTTTTTATGCGGGC	58.53	TGACGACGATGAAGACGACC	59.83
	1432	chr1	A	T	1	17	2893856	2893872	17	135	CGGAGACAACAATTGATGCCC	59.87	TGGCACCAGAACTTCCATCC	59.96
	1433	chr1	A	T	1	19	2896782	2896800	19	162	CGTGGATTCTTTTGCACCGG	60.11	CTAGCTGCAGACAAGAAGTGC	59.27
	1434	chr1	A	T	1	12	2904463	2904474	12	154	TGAATCTGATCTCTCATTGACATAGG	58.33	CCACTACCTTGGTTCCCTGC	60.32
	1435	chr1	AT	TA	2	8	2904488	2904503	16	154	TGAATCTGATCTCTCATTGACATAGG	58.33	CCACTACCTTGGTTCCCTGC	60.32
	1436	chr1	A	T	1	17	2905578	2905594	17	158	TTAAGTGGTCATGCTTGGGC	58.46	ACCAAACCTCATCTCTGTGCC	60.27
	1437	chr1	A	T	1	16	2907019	2907034	16	204	CAAATCTAGAAGGCATGACCGC	59.71	TGAGAAATCTATGGTAGGTACGTGG	59.7
	1438	chr1	AT	TA	2	15	2907287	2907316	30	181	CAACATAGTTTGATTGCAAATTTGTGG	59.2	TTAACAAATACTCACCTACCTCCG	58.03
	1439	chr1	A	T	1	19	2907461	2907479	19	118	TGAAGGTCTCTCTTTCTCTTACGC	60.08	ACACTGCAATATAAAGCAAGGGC	59.87
	1440	chr1	AG	TC	2	11	2916689	2916710	22	168	TCCTTGAAGGGAGAGATGCG	59.17	AAAACCTTAAACAATGGTTCCACC	58.32
	1441	chr1	AAAAT	AAAAT	5	4	2917795	2917814	20	168	TGCTTTTGTTTTGCTTGGGC	58.62	CCTCGTACACATGTTTGTAAACCG	60.38
	1442	chr1	A	T	1	18	2926227	2926244	18	143	CATGCCTCCCATGCTCTGC	61.19	ACGGGTGACTTGGATCTTGG	59.68
	1443	chr1	A	A	1	16	2928331	2928346	16	195	ATCAGTCAAATCGGGGAGGC	59.82	TCGTGTTCTCTTCTGTGCCC	59.97
	1444	chr1	A	T	1	13	2935450	2935462	13	193	TCTCTACCCAATTTTAATGGACGG	58.57	TCGATTCGAACCCAGATCTGG	59.59
	1445	chr1	A	T	1	14	2935567	2935580	14	103	CCAGATCTGGGTTCGAATCG	58.14	TGTTGATGGATGGTGGAGATCC	59.83
	1446	chr1	AAT	ATT	3	4	2937339	2937350	12	124	CCGCTGCAAATCTTCAAAAAGG	59.27	TGGAGTTGTGGCATAGGACC	59.38
	1447	chr1	A	T	1	18	2937395	2937412	18	100	TGGTCCTATGCCACAACTCC	59.38	TCAATAGTGAATAGTGACAGGAACC	58.36
	1448	chr1	AC	TG	2	6	2937485	2937496	12	148	TCCCTGCTAGGTTAGGTTCC	58.12	GTGCACAACGAAAATCACAGG	58.62
	1449	chr1	A	A	1	14	2940132	2940145	14	170	CTCACAAGTCACAAGGAAGTCG	59.2	CCTTGTCTTCTTGTCATATACTTGGC	59.96
	1450	chr1	A	A	1	12	2942977	2942988	12	170	GTTGAGTGTCGACCTTCTGG	58.22	CAAAACTGCAAAGAAGCCGC	59.15
	1451	chr1	A	T	1	15	2943610	2943624	15	165	TTGCACCATCAACAACCACG	59.62	CCTTCACCTCCCTGGAAACG	60.32
	1452	chr1	AAC	AAC	3	7	2944000	2944020	21	199	GCTCACCCTCATTGTACTTGC	59.26	GCAGATAACAGTGTAACCAAATGC	58.9
	1453	chr1	AAC	ACA	3	4	2945515	2945526	12	115	TCAACACTCACATTTGCTACTGC	59.75	GGGGGAAGTTCCTAATGGGC	60.11
	1454	chr1	A	A	1	17	2951150	2951166	17	150	GGCTAAAAGGAGCATAAAATTCTCC	58.49	AATTTAATCCTGTCTTACATAGGGGG	58.47
	1455	chr1	AT	TA	2	9	2951374	2951391	18	146	TTAACTCTCCTTGTCCCGGC	59.39	AGATCTTGGTAACCATCTAACTCGG	59.93
	1456	chr1	AAG	TTC	3	4	2953526	2953537	12	187	ATGCCCAGGCCTATAGAACC	58.93	GGAGGGTGCATGGAAAATCC	58.89
	1457	chr1	A	A	1	16	2958885	2958900	16	143	GTGAAACTTATGTGTGTTCGTTGG	59.03	ATCACAATCCCCATCTGGCC	59.81
	1458	chr1	A	A	1	14	2960307	2960320	14	104	GCTCTCGTACAAGTTTGGATGC	59.91	GACTTTGGAGGTGATCTTACGC	59.07
	1459	chr1	AAAG	CTTT	4	4	2964009	2964024	16	144	TACAAGTTTTGGGGAGCCGC	60.89	GAAGATGCTTACACTTTTGAAAGACC	59.14
	1460	chr1	AT	TA	2	6	2964398	2964409	12	160	AAATCATCCCAAATAGGCCCC	58.02	TTATATATGCACTGAGTTTTTGAGACG	58.18
	1461	chr1	AAT	AAT	3	5	2972206	2972220	15	175	GTCTAATGTGGCTTAGTAACAAAGGG	59.91	ACATCTGCTTTTGATTAACATCATGC	59.24
	1462	chr1	AAT	AAT	3	5	2973553	2973567	15	200	ACGGTCAACCAATTAGTCAAAGG	59.18	AATAAAACGGTGAAAGATGTGCG	58.53
	1463	chr1	AG	AG	2	8	2976665	2976680	16	119	TCTTCGAACAGGCCTTGTGG	60.25	CCACCAGAAGATCTCGTTCTCG	60.48
	1464	chr1	AG	TC	2	10	2977089	2977108	20	184	AGGACTGGTATTCATCCCCC	58.18	GGACTTGTTGTTGGAACCGC	59.97
	1465	chr1	AT	TA	2	7	2977962	2977975	14	102	AGTTTGTAATTTGGTAGCCATTTGG	58.54	TCCAATCTGTGTTGATGGTGC	58.84
	1466	chr1	A	T	1	15	2978353	2978367	15	133	AACATTACAAGTACCAGGACACC	58.35	GCAAAGGAGCATTGGGAATCC	59.86
	1467	chr1	AAAT	AAAT	4	4	2981315	2981330	16	137	CATATAATCCAACAACACAAACAATGC	58.62	CGCAAGGGTTTATCATCACCG	59.67
	1468	chr1	AAT	TAT	3	5	2986517	2986531	15	165	GCCGTGAGTCCATAATGTAGC	58.86	TGCAATGTAAAGTCGCAACTCC	59.77
	1469	chr1	A	T	1	17	2988084	2988100	17	178	ATCCAAAACGTTTTTGTATACCGG	58.3	CCACCATGGCTTTTACTGGC	59.47
	1470	chr1	A	A	1	13	2991177	2991189	13	110	AGATTTCAATGAAGTTGAGGTCCG	59.3	TCATTAAATAGACCCGTGCAGC	58.8
	1471	chr1	ATC	CAT	3	4	2992030	2992041	12	118	CACGAAACTGCAGAAACGGG	60.04	CGAGAACATTCATGGTGGGC	59.27
	1472	chr1	ATG	TGA	3	5	2992062	2992076	15	118	CACGAAACTGCAGAAACGGG	60.04	CGAGAACATTCATGGTGGGC	59.27
	1473	chr1	A	T	1	14	2992929	2992942	14	137	AAATATCGCCACGTGGAAGC	58.99	GGTCCAGGCTGATGTTTTTCC	59.45
	1474	chr1	AAG	AAG	3	5	2994133	2994147	15	207	AAGAAGTTTCTCGCAGCAGC	59.13	TTTTTCGTTCGACCAACCGC	59.97
	1475	chr1	AAG	TTC	3	4	3010426	3010437	12	169	TCTTTTGTTCTTCTTTGCTGTTTCC	58.9	GAGGGGAAGGTTAAAATCGTCG	59.07
	1476	chr1	A	T	1	12	3012284	3012295	12	148	GCAGAGCACTGTGTGGAGG	60.67	ACCAGGAGGAGTTGAGTTTCC	59.3
	1477	chr1	ATC	CAT	3	5	3012965	3012979	15	112	ACTCATCATGCTCACACAATGG	58.99	AGTCGTAATGATGGATCTGGACG	60
	1478	chr1	ATC	TCA	3	5	3013772	3013786	15	115	CGAGAACATTCATGGTGGGC	59.27	GAAACTGCAGAAGGGGGAGG	60.32
	1479	chr1	ATG	TGA	3	4	3013805	3013816	12	115	CGAGAACATTCATGGTGGGC	59.27	GAAACTGCAGAAGGGGGAGG	60.32
	1480	chr1	AAAT	TTAT	4	5	3016560	3016579	20	132	GTTCACTGGTGCCCATTTGG	59.68	AGTATATGCAACTCAACAACTGTAGC	59.69
	1481	chr1	AT	TA	2	6	3017852	3017863	12	160	TGGCTTCCTTAATTTAATTGCCCC	59.84	AGTTTGACGACATGCTATTTAGGG	59.12
	1482	chr1	AAG	TTC	3	4	3023130	3023141	12	168	CCAAATGTGTCGACTGCTGC	60.11	GGAGGGTGCATGGAAAATCC	58.89
	1483	chr1	A	T	1	13	3024521	3024533	13	155	TGACATTTAAAATGCACAATCCAACC	59.57	TCTTTCTCTTGTTTAAGATGGTGAGG	59.06
	1484	chr1	A	A	1	15	3028157	3028171	15	101	GCTCTCGTACAAGTTTGGATGC	59.91	ACTTTGGAGGTGATCTTACGC	58.03
	1485	chr1	A	A	1	16	3029495	3029510	16	184	CAACCAATAAGAACATGCCACG	58.5	CAGATCTGGGTTCGACCACG	60.46
	1486	chr1	A	T	1	15	3029938	3029952	15	147	CAGATCTGGGTTCGACCACG	60.46	CAGATCTGGGTTCGACCACG	60.46
	1487	chr1	A	T	1	18	3030089	3030106	18	162	CAGATCTGGGTTCGACCACG	60.46	CAGATCTGGGTTCGACCACG	60.46
	1488	chr1	A	T	1	26	3030248	3030273	26	191	CGACCACGAACCCAGTTGC	61.6	ATCCGTTGACCACCGTTAGG	59.75
	1489	chr1	AT	TA	2	6	3032086	3032097	12	100	TTCAGAGCGAACTAACAGTTAAAAGG	59.8	TGTGTGGGAGTAATTGTCTGGG	59.96
	1490	chr1	AAT	AAT	3	4	3041176	3041187	12	134	GATAATATTTAGCTCGGTAACAAAGGG	58.28	TGATTAACATCATGCAAAGAGAACG	58.45
	1491	chr1	AAT	AAT	3	5	3042536	3042550	15	191	CAAAGGTACTAACATGCAATTAAGGC	59.25	AATAAAACGGTGAAAGATGTGCG	58.53
	1492	chr1	AG	AG	2	8	3045632	3045647	16	201	GGACTTGTTGTTGGAACCGC	59.97	AGGACTGGTATTCATCCCCC	58.18
	1493	chr1	AG	CT	2	8	3046078	3046093	16	160	CCACCAGAAGATCTCGTTCTCG	60.48	GGACTTGTTGTTGGAACCGC	59.97
	1494	chr1	AT	TA	2	10	3046955	3046974	20	108	AGTTTGTAATTTGGTAGCCATTTGG	58.54	TCCAATCTGTGTTGATGGTGC	58.84
	1495	chr1	A	T	1	13	3047352	3047364	13	143	CCCCAAAACAAAACATTACAAGTACC	59.52	GCAAAGGAGCATTGGGAATCC	59.86
	1496	chr1	AAAT	AAAT	4	5	3050314	3050333	20	141	CATATAATCCAACAACACAAACAATGC	58.62	CGCAAGGGTTTATCATCACCG	59.67
	1497	chr1	A	T	1	22	3052252	3052273	22	113	TATGTACGTGCGACAGTGCG	60.8	GCCCAGGCTGATGTTTTTCC	59.75
	1498	chr1	AAT	TAT	3	5	3057738	3057752	15	165	GCCGTGAGTCCATAATGTAGC	58.86	TGCAATGTAAAGTGGCAACTCC	59.7
	1499	chr1	AAG	AAG	3	5	3060156	3060170	15	123	CACACAGAAAAACAGAACAGCG	58.9	CGCGGTTCTACGATTTCTTTCC	59.97
	1500	chr1	AAG	AGA	3	4	3060173	3060184	12	152	CACACAGAAAAACAGAACAGCG	58.9	ACCTCGGTACCGTCTTTTCG	59.76
	1501	chr1	A	A	1	16	3072312	3072327	16	118	AGATTTTAATGAAGTTGAGGTCCCG	59.35	CCTACTCATTAAATAGACCCGTGC	59.01
	1502	chr1	ATC	CAT	3	4	3073167	3073178	12	118	CACGAAACTGCAGAAACGGG	60.04	CGAGAACATTCATGGTGGGC	59.27
	1503	chr1	ATG	TGA	3	5	3073199	3073213	15	118	CACGAAACTGCAGAAACGGG	60.04	CGAGAACATTCATGGTGGGC	59.27
	1504	chr1	A	T	1	14	3074064	3074077	14	137	AAATATCGCCACGTGGAAGC	58.99	GGTCCAGGCTGATGTTTTTCC	59.45
	1505	chr1	A	T	1	12	3080337	3080348	12	133	AGGGGGAATTGCAATAACTTCC	58.63	AAAAACAAGAAGAACAAGACCTGG	58.03
	1506	chr1	A	A	1	14	3080384	3080397	14	152	AGTATAATGTCCATTTTACCTTTGTGC	58.53	AAAATTTTGAGTTGATGGCAATTGG	58.03
	1507	chr1	AAG	TTC	3	4	3080792	3080803	12	154	TTTTCTTCTTCTTCTCCTCTTCTCC	58.24	GGGGAAGGTTAAAATCGTCTTTATACC	59.99
	1508	chr1	A	A	1	12	3082907	3082918	12	127	ATTTAATCTCAATAGACTCCCGACC	58.24	ACAGAAGCATCATTCACACTGC	59.51
	1509	chr1	ATC	CAT	3	6	3083333	3083350	18	115	ACTCATCATGCTCACACAATGG	58.99	AGTCGTAATGATGGATCTGGACG	60
	1510	chr1	ATC	TCA	3	5	3084143	3084157	15	115	CGAGAACATTCATGGTGGGC	59.27	GAAACTGCAGAAGGGGGAGG	60.32
	1511	chr1	ATG	TGA	3	4	3084176	3084187	12	115	CGAGAACATTCATGGTGGGC	59.27	GAAACTGCAGAAGGGGGAGG	60.32
	1512	chr1	AAAT	TTAT	4	4	3086793	3086808	16	128	GTTCACTGGTGCCCATTTGG	59.68	AGTATATGCAACTCAACAACTGTAGC	59.69
	1513	chr1	AT	TA	2	13	3088075	3088100	26	107	AGGATCATATTTTCCACGCATCC	58.93	AGTTTGACGACATGCTATTTAGGG	59.12
	1514	chr1	ACC	ACC	3	4	3100126	3100137	12	146	ATGTGCTCCGTGGATGTAGG	59.53	CCGGGGAGAGAGTGAAGAGG	61.04
	1515	chr1	AAG	AGA	3	5	3101100	3101114	15	123	GAGAAGCTCAACATCTGCAGC	59.6	CTGTCTGCTTCATTCATGGCG	59.94
	1516	chr1	AG	AG	2	8	3101200	3101215	16	138	AGAAGAAGAAGAAGAAGCAGAAGC	59	TGGCAGCATTATCATCTTTCCC	58.77
	1517	chr1	A	T	1	14	3101254	3101267	14	110	ACAGAGAGAGAGAGAGAGGGG	59.15	ATTCTATTTGTCAAAAACGCTCCC	58.29
	1518	chr1	ATC	TCA	3	6	3101599	3101616	18	107	GCCACTTCTCGTCATCCTCG	60.53	GAGCACGAAACTGCAGAAGC	60.11
	1519	chr1	A	A	1	13	3107534	3107546	13	130	GGAAGCTCGATAAGACTCAAATTAAGG	60.04	AAAAGAATCACATCAACCAGATTGG	58.31
	1520	chr1	A	T	1	20	3107569	3107588	20	146	ACATATGCATAATCCTCTTTTTCATCC	58.2	TTGGTTATGACATATAGATGAGATGGG	58.46
	1521	chr1	A	A	1	13	3111136	3111148	13	179	ACAGTCATGAGTTTCTTTCGTGC	59.75	CAACCACATGTTACGTTGTGC	58.62
	1522	chr1	A	T	1	12	3120616	3120627	12	146	AGTCCAAAGAGAGCGAGTCC	59.11	ACACATCTTACCAATTCCCGG	58
	1523	chr1	A	A	1	18	3130596	3130613	18	146	TTGATGGACGGTGGAGATCC	59.17	AGAATCTGGGTTCGAAGGCG	60.11
	1524	chr1	A	T	1	28	3130734	3130761	28	155	GAAATTCTGGGTTCGCCTTCG	59.87	TTGATGGACGGTGGAGATCC	59.17
	1525	chr1	AAAT	AAAT	4	4	3132029	3132044	16	142	TGGGGTCCAAAATAAAATTTTCCC	58.12	TCAACTGTTGTGCCCTTTCC	58.6
	1526	chr1	AG	TC	2	8	3135017	3135032	16	115	TGCACTCGCTGAAGTCAACC	60.88	GAAAGCATCGGTTGAGCAGG	59.55
	1527	chr1	AGG	AGG	3	4	3137583	3137594	12	101	AAATGTTGGGAGGAGGCAGC	60.61	CTAATAGGAGGAGGCACGGC	59.68
	1528	chr1	A	A	1	14	3139651	3139664	14	172	GGATTAGATATTCGAACCGCACG	59.64	ACGTGAACGGTAGGCAATGG	60.67
	1529	chr1	A	T	1	18	3145281	3145298	18	138	TGCTGCGCTTATTTGAAGGG	59.19	AGTTCTGTTTCTGCTTGCAGC	59.66
	1530	chr1	AC	AC	2	6	3148163	3148174	12	134	ACACGGATACACTGATCTTTTCC	58.5	TCTGCAGTACTTCGGAAACCC	60
	1531	chr1	AT	AT	2	15	3149327	3149356	30	213	TCTTTTTGTTCCGCCCTGGG	60.83	CTCCATTTCGACAACCCTGC	59.2
	1532	chr1	AGG	GAG	3	4	3153156	3153167	12	108	GGTAGTGAACCCGGGTATCG	59.61	ACCTCCAAATTGGTTCCCCC	59.88
	1533	chr1	AATC	TTGA	4	4	3156190	3156205	16	188	AAGCTACGAACAAAACGGCG	59.77	AATCAGAGCTCTGTACGCGC	60.53
	1534	chr1	A	T	1	12	3157012	3157023	12	109	TGGATGTTTGTGCTGGGAGG	60.25	CTGAAGCAATCGAACACTTTGC	59.02
	1535	chr1	AT	TA	2	14	3164455	3164482	28	209	TCCATAACATTCTGTTTTTAAGTAGCC	58.26	TCAGAACATGTACGAAATTAAACACC	58.42
	1536	chr1	AG	TC	2	6	3168139	3168150	12	142	AGAAGCATTGGAACATATCTCTGC	59.18	ATTACCACCTGAACCGACCC	59.38
	1537	chr1	AT	TA	2	9	3169939	3169956	18	127	ACTCGAATTAAAACAGTGTGATTGC	58.86	ACTTTCAAAAGCAGAACCTATACCC	59.29
	1538	chr1	A	A	1	13	3176676	3176688	13	116	ACAAAACACGATGGCAATTTGG	58.87	TGGTGCGTTTTTGGTTTGGG	60.11
	1539	chr1	AG	TC	2	7	3177792	3177805	14	176	AGCACAAGTGAGGTGTACGG	59.97	ACGGTCAAAGACGAAATGCC	59.13
	1540	chr1	A	T	1	19	3178367	3178385	19	186	TGTTACGACGAGGGAAAGCG	60.39	ATCCTAGCAATTCTAACCTGATAACC	58.55
	1541	chr1	A	T	1	12	3180946	3180957	12	117	AGCACATCTCATTATTTCTCCTATCC	58.61	ACTGTATAAATATCTCAACTCTCGGC	58.63
	1542	chr1	A	A	1	16	3184347	3184362	16	100	GAGCATGATATGATATACAAATGAGCC	58.44	TTTTGCAATGTAATGTGTCCTGG	58.12
	1543	chr1	A	A	1	19	3184416	3184434	19	104	CATAAATCCAGGACACATTACATTGC	59.08	AGGGTTCATCATTTTTAGCTACACC	59.35
	1544	chr1	AC	CA	2	6	3186086	3186097	12	122	TGCAATTTACAATGAACACGCG	59.02	TCACTCCGCAATGTAGCAGG	60.11
	1545	chr1	A	T	1	12	3188433	3188444	12	181	ATTAACAAAATGCTACGATGCCG	58.4	ACCTTTTAGCCCACTTGTGG	58
	1546	chr1	AAG	CTT	3	4	3188615	3188626	12	142	GCGGTCACTAAACATAGGATGC	59.46	TCTTGCTTGTGTACAATAATTGCC	58.29
	1547	chr1	AG	GA	2	7	3189173	3189186	14	103	CACTCCATGCCATAACCTGC	58.97	TGTTTTCCTTTGCCATGGTAGC	59.7
	1548	chr1	A	A	1	13	3189359	3189371	13	141	TACAACGCGAGCACAAAACC	59.69	GGTGGTCGAGTATCAGGAGG	58.97
	1549	chr1	AT	AT	2	9	3189425	3189442	18	215	TACAACGCGAGCACAAAACC	59.69	CAAGCACTGCCTTCAAGTCG	59.76
	1550	chr1	AG	GA	2	10	3189601	3189620	20	189	AAGCGACTTGAAGGCAGTGC	61.51	GCCAACTCATCAACGTGATTGC	60.98
	1551	chr1	AT	TA	2	17	3189928	3189961	34	229	TTGAGTCGCAAACCACATCC	58.77	TGCTGGGAGTAGTCATCTGG	58.51
	1552	chr1	A	T	1	16	3190847	3190862	16	181	CACGTGATGCCTTCTCTAAGC	59.07	CTCTCCCTTGACCCTTCAACC	60
	1553	chr1	A	A	1	18	3192063	3192080	18	186	TTTCAGATCGAATCTCAATCGTCC	58.96	TCGATCTCGAACCCAGAGGG	60.75
	1554	chr1	A	T	1	17	3192600	3192616	17	147	TCGATCTCGAACCCAGAGGG	60.75	TTGATGGACGGTGGAGATCC	59.17
	1555	chr1	A	T	1	14	3192686	3192699	14	114	ACAATGATGGACGGTGGTGG	60.32	TCAGATCGAATCTCAACCGTCC	59.9
	1556	chr1	A	T	1	12	3201584	3201595	12	143	ACGATTTTCGATGTTGAAGATTCG	58.45	GTTGCAGACACGATTCTTATGC	58.33
	1557	chr1	AAT	TTA	3	7	3204617	3204637	21	138	TTGAGTGATGGAGTTGCCCC	59.96	CTTGATGATCCCGGCTTTGC	59.62
	1558	chr1	AAG	TCT	3	4	3206849	3206860	12	104	TCCTAAAGGCGAAGATACCTGC	59.9	GAGGCTAACCAGAACTCCGG	59.82
	1559	chr1	AG	CT	2	7	3215651	3215664	14	137	CAACATTTTGGAGATGGGGATCC	59.61	CCTAGAAAACACTTCCGCACC	59.2
	1560	chr1	A	A	1	18	3220262	3220279	18	200	GACGGATGTTGCACCATGC	59.86	GGAAACGAAAATGAGTTGGTACTACC	60.35
	1561	chr1	A	A	1	13	3223816	3223828	13	129	GGTTATGCTTTGAAGTCATAATCGC	59.09	ACCCATTGGCACATACCTGC	60.68
	1562	chr1	A	T	1	14	3225155	3225168	14	140	TTGAAGGAGCCTCAACCCC	59.23	TCCAGGTAGGATGGAGAATATCC	58.31
	1563	chr1	AT	TA	2	6	3228961	3228972	12	106	TGAGGGATAAATTGTAAATGTCAACCG	60.15	AACGCTCATTCGTCTACTAACC	58.23
	1564	chr1	ATC	CAT	3	6	3229753	3229770	18	118	GCGTACCACATGAAACACTGG	59.8	TCGTCTACGGATTCTCGTGC	59.62
	1565	chr1	AAT	TAT	3	7	3229771	3229791	21	118	GCGTACCACATGAAACACTGG	59.8	TCGTCTACGGATTCTCGTGC	59.62
	1566	chr1	A	T	1	21	3229963	3229983	21	155	TAACTCAGTGGCTGACGTGC	60.32	TATGGAAAACACCGTGCACG	59.13
	1567	chr1	A	A	1	14	3230297	3230310	14	141	GGATAGGCCATAACAAATGTCGC	60.06	GTAAATCTCCCACTTATTTCATTCGC	58.87
	1568	chr1	AC	TG	2	14	3231182	3231209	28	143	CGTAGGCTTTGCGTGTTGG	59.79	CTAGAGACCCTCCCCTCAGC	60.47
	1569	chr1	AG	AG	2	7	3231232	3231245	14	143	CGTAGGCTTTGCGTGTTGG	59.79	CTAGAGACCCTCCCCTCAGC	60.47
	1570	chr1	A	A	1	13	3240570	3240582	13	111	GTCTGCTAACCTTTGTGCTCC	59.19	TTACTTTGAGCTGGTCCGCC	60.32
	1571	chr1	A	A	1	14	3240613	3240626	14	174	GTCTGCTAACCTTTGTGCTCC	59.19	CCAGCGTATACCTGGTTCCC	59.89
	1572	chr1	AAT	TTA	3	5	3242779	3242793	15	100	TCCTCTGTCTCTGTGTGTGC	59.32	GGAATTAATGGTTGCTTGTGCC	58.74
	1573	chr1	A	T	1	15	3244130	3244144	15	152	TTATTTCCAATCAAGAAACAGTCAGG	58.11	GTTTCACCTTTCCTGGAAGTCC	59.11
	1574	chr1	A	T	1	15	3247075	3247089	15	183	AGAGTTAGTCAACCTCTCCTGC	59.17	AATAACTTGCAACAATCACACCC	58.12
	1575	chr1	AT	AT	2	7	3254270	3254283	14	102	TGCTACAAATGTTGAGAGTTCGG	59.25	CCTACAGACAGACCCAGAATCC	59.57
	1576	chr1	A	A	1	13	3254516	3254528	13	135	ACATCATCTAACAACAGGGAAAATCC	59.62	AAGGCCAGTTTGCTCCATCC	60.61
	1577	chr1	AG	AG	2	6	3259055	3259066	12	127	ACCATTCATCGCAAATCTTGGG	59.57	CTACTGCAGAAGCCAGAAAGC	59.26
	1578	chr1	A	A	1	12	3271262	3271273	12	123	CAGCACTTTCTGTCGAAGCC	59.49	CCTAGTCGAGCACCAAAGGG	60.11
	1579	chr1	A	A	1	13	3271577	3271589	13	115	TGGGTCTTCTAAATAAAATGAGCCC	59.11	TTCTCATAACCACCAGGCCG	59.75
	1580	chr1	A	A	1	13	3271678	3271690	13	128	AAAAACTTCGGCCTGGTGG	58.57	TTCTCATAACCACCAGGCCC	59.38
	1581	chr1	A	A	1	13	3271864	3271876	13	115	TGGGTCTTCTAAATAAAATGAGCCC	59.11	TTCTCATAACCACCAGGCCG	59.75
	1582	chr1	A	A	1	13	3271965	3271977	13	134	GAAGCTAGCAGAGGAGGAGG	58.96	TCCAACTTCCTCCTCCTCCC	60.25
	1583	chr1	AGG	GGA	3	4	3272030	3272041	12	138	TGTGCCTCGAAAAAGCTAGC	58.84	GGCTCTGGATGTTATTTCTCAAACC	60.16
	1584	chr1	A	A	1	13	3272078	3272090	13	139	AAAGCTAGCAGAGGGGGAGG	60.99	ACTTTGTGAGACGGCTCTGG	59.97
	1585	chr1	A	A	1	14	3272305	3272318	14	168	GTCAAACTTTTAAAGGCTTGGGG	58.62	TCACTCTAACGAGCAAGCCC	59.75
	1586	chr1	A	A	1	12	3274907	3274918	12	171	TTTGATCCCATGGACGGTGG	60.03	GTGGAGAGGGATGGTTGTGG	60.04
	1587	chr1	A	T	1	18	3275441	3275458	18	138	CAGTTGATGGAGTCCAAGTGG	58.57	ACCACAAATGTCAGAGGAAACC	58.78
	1588	chr1	A	A	1	23	3276348	3276370	23	101	ACTCTACTAGGGTGGCAACC	58.43	TTGGAAGCACTTATCTACTGGC	58.13
	1589	chr1	AG	CT	2	6	3277297	3277308	12	126	AAACGGACCCTTACTGGAGC	59.68	CGACATAGATGGAAGCGGGG	60.32
	1590	chr1	AT	AT	2	29	3287874	3287931	58	251	AGCAAAGCTTAAAATCTCCCTGC	59.81	AAACTTAACGGGAGGGGAGG	59.01
	1591	chr1	A	A	1	13	3288908	3288920	13	126	TCCATGGTGGAGGTGGTCC	60.92	TCTAGAGCGTCCATCAGAACC	58.97
	1592	chr1	A	A	1	14	3290053	3290066	14	157	ACAAATTGGGACTGTGTGCC	58.96	CAGTCCATCCTTTGCGTTGG	59.48
	1593	chr1	AAAT	TTTA	4	4	3292291	3292306	16	147	GGCTTCGTTTTGGTTCAGGC	60.32	CTCCTCGTTTGCTGCTCCC	60.74
	1594	chr1	A	A	1	17	3294188	3294204	17	141	ACCTGAACAACAAACAAATTCAAGG	59.13	CCTTGGCATATTGTCTGGTGC	59.59
	1595	chr1	C	C	1	21	3295159	3295179	21	120	AGAGCTGTTTCAAATGCGCC	59.76	TGCTTGCTCTGGATTATGTTAATCG	59.76
	1596	chr1	AGG	GAG	3	4	3295913	3295924	12	182	CGGGGAAGTTGAAGGACTGG	60.32	AGATCGTTCTCCGTTCACTCC	59.53
	1597	chr1	A	T	1	17	3301411	3301427	17	141	TTCTACGTAATTGTCCAGACTTGG	58.52	AGGTTCTTGACAGGTTTCAGC	58.42
	1598	chr1	A	A	1	13	3303314	3303326	13	165	ACAGGTTTCCAGCTATGTCCC	59.72	GTTCCTCTGGGACGAACACG	60.67
	1599	chr1	A	T	1	17	3308140	3308156	17	125	GGTTGATTGTTTTCTGGTGGGG	59.96	GTCAGTGGTAGTTTCGTCAAACC	59.75
	1600	chr1	AT	AT	2	11	3310478	3310499	22	165	TCGGACTTTCCTTTCAGACCC	59.65	ACGATTAACCACTAACATCAGCG	59.14
	1601	chr1	ACG	AGC	3	4	3314113	3314124	12	112	TGGCTACAAAATAAATCGGGTGC	59.87	GTTACAAGAAAAAGGAACGCACC	58.96
	1602	chr1	AG	TC	2	8	3314531	3314546	16	132	AGCAAGGTCAACAAGCCTCC	60.54	TTGTTCAAACTAACAACCAACAGC	58.84
	1603	chr1	A	A	1	21	3318254	3318274	21	107	CTTCTTCAATCACTCCAGGTTCC	58.99	TGATGGTCCAACTAAAAGATCCC	58.14
	1604	chr1	A	A	1	18	3332834	3332851	18	174	GCTTGGCTGGCTTGTATTGC	60.46	CAATGATGGTTGAACTTGAGAGGG	59.84
	1605	chr1	A	T	1	19	3337403	3337421	19	152	AGAGCATCATGACCTTGCCC	60.11	TGGACTTTCCATCTCCAACGG	60
	1606	chr1	AT	TA	2	6	3346604	3346615	12	101	CTGTACTAGTAGCAGGTGTAAACC	58.35	AAAGATGATTGTAGAAATGCTCAGC	58.21
	1607	chr1	AT	AT	2	9	3350320	3350337	18	158	CCATCAATCTATCTTCCACAATCTGG	59.57	TCTCTCTCTCTCTATCTCCCTGC	59.67
	1608	chr1	AAG	AAG	3	4	3350373	3350384	12	135	TGGATCTGCTCATTTCTCTATTTAGG	58.55	TCTCTCTCTCTCTATCTCCCTGC	59.67
	1609	chr1	AG	AG	2	7	3350495	3350508	14	178	AGAGAGAGAGAGAGAGAGTTGGG	59.8	CCTTCTCATTCTTTTCTCTTCACTGC	60.35
	1610	chr1	AT	TA	2	12	3353766	3353789	24	178	ATCCCTTATGCTCTCACGCC	59.61	TTTTGTAAAGCACTTGCAACTCC	58.57
	1611	chr1	AC	AC	2	6	3353793	3353804	12	178	ATCCCTTATGCTCTCACGCC	59.61	TTTTGTAAAGCACTTGCAACTCC	58.57
	1612	chr1	AG	TC	2	20	3355010	3355049	40	155	AACCTCCCCTCATCGTCTCC	60.69	TGTTGGGACTGCTTGGATGG	60.25
	1613	chr1	CCG	GCC	3	5	3355222	3355236	15	153	CGGTTCAGTGATCCTTCTCTTCC	60.68	TTAGAGGTGGTGGTGTTGGC	59.89
	1614	chr1	A	T	1	13	3357993	3358005	13	181	GAAACAGTGAAAATACTTGCTAGGC	58.91	GGTGTAGAAAGGCAAAACTCAGG	59.75
	1615	chr1	A	A	1	13	3358510	3358522	13	158	AATTTGATCTGGACCGCCCC	60.4	AGAACCCTCTTCGTCGATCG	59.27
	1616	chr1	A	T	1	15	3362076	3362090	15	105	CCAGAAGGGTTCGATCTTCG	58.07	ATGATGGACGGTGGAGATCC	58.95
	1617	chr1	AAT	AAT	3	6	3362821	3362838	18	116	GATCAACACGATGTGCAGCC	59.9	ACATGTACATATCCTAACCAATCAACG	59.56
	1618	chr1	A	A	1	12	3362950	3362961	12	143	GATTGGTTAGGATATGTACATGTTTGG	58.43	GAAAATTATTCACGAATCATGGATTGC	58.52
	1619	chr1	AGG	CCT	3	4	3364789	3364800	12	149	GAGACGCCCCAGTTCATCC	60.15	TTGGGTTGGGTGTTGTGACC	60.68
	1620	chr1	A	A	1	13	3371236	3371248	13	117	TGATTAATGTCGATAGGCTCCGG	60.06	TTCTCCCCTCACATTTTTAGGC	58.3
	1621	chr1	AATCC	TCCAA	5	4	3373252	3373271	20	177	TGATTTTATCCCATCCCATCCTATACC	60.09	CACTGTAATGCCCCGTTTGG	59.47
	1622	chr1	AAT	ATA	3	9	3373905	3373931	27	123	GCACACCCTTAATACTATTGGTCC	59.18	ACCTACACGCTACTCCTGGG	60.68
	1623	chr1	ACC	GGT	3	5	3374314	3374328	15	146	AGTCAAAGCTTTGCCTGTGG	58.96	TCAAGGTCCCGATTAGGTTGC	60.07
	1624	chr1	AAT	AAT	3	5	3375059	3375073	15	152	TCCTCCATTTTTAAAATAACAGACGG	58.18	TCCACCAATCTTGATGGACGG	60.07
	1625	chr1	A	A	1	16	3375195	3375210	16	118	TCAAGATTGGTGGACGGTGG	59.96	TCGTGTGAAGAACCTAGATTGGG	60.06
	1626	chr1	A	T	1	14	3375381	3375394	14	171	TCTGGGTTCTTCGATTCAAACC	58.59	CCATGGCTAGATCTCCAGCG	60.04
	1627	chr1	A	T	1	13	3375495	3375507	13	104	CGCTGGAGATCTAGCCATGG	60.04	AATTTGATGGATGGTGGAGATCC	58.52
	1628	chr1	ACGGC	CACGG	5	6	3380007	3380036	30	142	ACCACTGCAAAAATCTCCCC	58.37	TATTTCCCGTTGCGTTTGGC	59.76
	1629	chr1	A	A	1	16	3385196	3385211	16	136	ATCTGGATCTCCACCAACCC	58.78	CAAACTGAAGAAGATGAACAAACCC	59.02
	1630	chr1	A	T	1	13	3385314	3385326	13	114	GGATCAACGAACCCAGATCTAGG	60.24	GATTGCATCTCCACCAACCC	58.89
	1631	chr1	A	T	1	13	3386511	3386523	13	130	ACTCGCATTAAAGAAAATGGTTTGC	59.59	AGCAAATGTTAATCTCATTTTTCGAGC	59.73
	1632	chr1	AT	TA	2	6	3388673	3388684	12	191	AGTTTGGAAGCCATTGTTTTCG	58.28	TCAATCTCGAGACTCACGCG	59.9
	1633	chr1	AT	AT	2	7	3393393	3393406	14	124	CAAGTTCGAGTCGTTAGTATCGC	59.52	AGCACGTGGAAGTATATATGAGC	58.19
	1634	chr1	AT	TA	2	18	3395537	3395572	36	196	ACAATGTCCGGGACTAGTAGG	58.61	TTATAGGCCAAAACTGTCACTAGG	58.26
	1635	chr1	AT	AT	2	11	3395574	3395595	22	198	CAGTCTATTAACACTCATACACACACC	59.72	TCCATCAACAATTTTCCAACAACC	58.64
	1636	chr1	AC	TG	2	10	3398997	3399016	20	109	CTTAAAAACGGGGGTGGTGC	59.68	TGAATCAGCCAAGCCTCTGC	60.68
	1637	chr1	ACG	TGC	3	4	3399468	3399479	12	133	GCCCAAGGAAGAGAAGACCC	60.03	AGTACTCTTTCCATGGACGACC	59.5
	1638	chr1	AAG	TCT	3	4	3402536	3402547	12	134	TTCAATAATGCTGGCCTGGC	58.89	AGGACCCAAAGCATGTTGC	58.65
	1639	chr1	AG	CT	2	11	3402703	3402724	22	154	TCCTCGCTGTTCCTCTTTGC	60.32	GGTGCTTTTTGATGCAAACACC	59.71
	1640	chr1	A	A	1	12	3403798	3403809	12	202	TGATCAGGAAGGACTTCTTTTTCC	58.68	ACCCAAAAGTATCCAGGGGC	59.66
	1641	chr1	A	A	1	17	3404359	3404375	17	162	GAGAGTAATTGTTCGGACCGC	59.07	TGCCTCTGTTAGTGTCCTGC	59.68
	1642	chr1	ACC	CAC	3	5	3404648	3404662	15	135	GCTTCTCTGCAATGGCTTCC	59.54	TGGTTAGAGGGGAGCCTCC	60
	1643	chr1	A	T	1	12	3404837	3404848	12	161	GGTCTCTCAGATGGCTCAGC	59.9	ACCCTCCAACCAAATCGACC	59.96
	1644	chr1	AAG	CTT	3	4	3406161	3406172	12	144	CCATGATTACAAGGGCCATGC	59.66	TCTGTTGAGACTTGAGAGGAGG	58.84
	1645	chr1	AAAAT	TATTT	5	4	3409481	3409500	20	158	TCCTAATGAATGGAAACGGATGG	58.54	TCGTTAGGTTCCGGTGATCC	59.18
	1646	chr1	AAT	AAT	3	6	3412451	3412468	18	140	ACTACCATTGCACCACAAAAGC	59.96	CAGATCATGCTAATATGGCCTTCG	59.67
	1647	chr1	AAG	GAA	3	7	3420919	3420939	21	129	AGAGAGACTGAGAGAGCACG	58.26	CTTCCTCTTCTCTTCTTCTTCTTCC	58.6
	1648	chr1	AAG	GAA	3	7	3420948	3420968	21	129	AGAGAGACTGAGAGAGCACG	58.26	CTTCCTCTTCTCTTCTTCTTCTTCC	58.6
	1649	chr1	AAG	GAA	3	4	3420989	3421000	12	169	AGAGCACGAGAGAAAAACAAAAGG	59.96	TTTCCCTTTCTCTTTTTCTTTCACC	58.13
	1650	chr1	A	A	1	12	3423284	3423295	12	115	AGGGACTAAATTGAAGTTCCCCC	59.99	TGAGAGTACAAGAATATGACTTGAACC	58.96
	1651	chr1	AT	AT	2	16	3423386	3423417	32	143	ACGTAACTCACATAAAAGAGATTCTGG	59.45	CCCAAAACTGTGCCGATTCG	60.11
	1652	chr1	AT	AT	2	33	3426979	3427044	66	173	ACACCACAAGCATCAGAACC	58.39	TCTCTGAACTTTGATTTTTGGCCC	59.96
	1653	chr1	AAG	TCT	3	5	3427540	3427554	15	162	TCTTCCTCCTCTTTCCTTTCTCC	59.16	AGAGAGAGAAACCGTGAGAGG	58.56
	1654	chr1	AAAT	TATT	4	4	3429065	3429080	16	140	TCTCTCCTGTATGAGATTATATTTGCC	58.46	TGGTATCCTGTGGGAGTTGC	59.38
	1655	chr1	A	T	1	17	3429216	3429232	17	123	ATCAAGTGTATCCTGCGAATCC	58.27	ACCTGCAGTTGTTTTCAGTCG	59.33
	1656	chr1	A	T	1	13	3430072	3430084	13	159	CTTGGTGTTAAGGCCGGTCC	60.96	ATGGTTTCATGTAAGCGCAAAGC	60.92
	1657	chr1	AT	TA	2	13	3431416	3431441	26	195	TGGTGCCAAAAGACCTGAGG	60.18	TCCAAGTTGTTATTGTCGGGC	58.84
	1658	chr1	AT	TA	2	9	3437656	3437673	18	150	CTGAGGCGTAGACCAATGGG	60.18	ACATCCTCATATGCTTCAATTTACCC	59.51
	1659	chr1	A	A	1	16	3441248	3441263	16	102	GCATAGATAACAAAGCCCCGG	59.12	TTTGTCAGGATTCTCAATAATTCTTGG	58.26
	1660	chr1	A	A	1	21	3443074	3443094	21	142	TCAACCGTCTATCATTTTGATGATGG	59.74	TGAACGAAGAACTCAGGGGG	59.31
	1661	chr1	A	A	1	13	3444863	3444875	13	153	ATGACTTCACGATTCACTCACC	58.41	GGCCACACAAATACCGTTCG	59.83
	1662	chr1	AG	CT	2	8	3444966	3444981	16	110	CGAACGGTATTTGTGTGGCC	59.83	CGTCGTTGGAGGGTTTTTGG	59.69
	1663	chr1	AG	CT	2	16	3445097	3445128	32	198	CCAAAAACCCTCCAACGACG	59.69	GCCATTTGCAATGAAAGAGAGC	59.07
	1664	chr1	AAAT	ATTT	4	4	3448176	3448191	16	175	TCTTTTGCACTCGCTGTTTGG	59.93	TGCAGGAATATAGCATCCTTGC	58.58
	1665	chr1	ACG	AGC	3	5	3454097	3454111	15	153	TGAGGAAGATCTTGAGGAATGGC	60.12	GAACAAGAAAGCACCTCGGG	59.12
	1666	chr1	ATC	TCA	3	4	3454511	3454522	12	190	CCTCCACGTTTGATTCCATGG	59.25	GGCTCACAAGGGAAATTGGC	59.75
	1667	chr1	ATC	CAT	3	4	3455094	3455105	12	166	GAGGATCTCTTGCAATGGCC	58.68	AGATGCAGAAGTATTGGCAGG	58.07
	1668	chr1	A	T	1	12	3455459	3455470	12	136	CATCAGTGATTATCGCGGGC	59.21	CCATTTTTCCTGAACTAAAGGGGG	59.78
	1669	chr1	A	A	1	13	3455524	3455536	13	142	TCACTTCCCCCTTTAGTTCAGG	59.36	CCATGAACCCTCAACCATTGG	59.17
	1670	chr1	ACC	CCA	3	4	3456007	3456018	12	116	CAAAAGCCGCCACAAAAGC	59.07	GGAGAAAAAGAAGCCGCAGC	60.11
	1671	chr1	A	A	1	12	3457392	3457403	12	135	AATTGCAAACAGGGCTCGC	59.71	TGGTGGGTAACTGGGTATGG	58.71
	1672	chr1	AAT	TTA	3	4	3458733	3458744	12	175	ATACGATGCATGTCCCTGCC	60.25	TCTGCTTCGGTGCTATCATCC	59.93
	1673	chr1	AT	AT	2	8	3462588	3462603	16	122	TTCTATACGGGAGAAGTCTACCC	58.28	AGTTGGAGCCTCACAAGTCC	59.6
	1674	chr1	AT	AT	2	16	3463129	3463160	32	154	TTTGATCTCTCTTGATATGCCCC	58.02	CTGCTGGTTGTTCATGGTGG	59.4
	1675	chr1	AT	TA	2	9	3463184	3463201	18	154	TTTGATCTCTCTTGATATGCCCC	58.02	CTGCTGGTTGTTCATGGTGG	59.4
	1676	chr1	A	T	1	12	3465096	3465107	12	131	AGTAACATAACCAGCTGGCCC	60.06	AGAGAGCGTAATGAAATGAACGG	59.13
	1677	chr1	AAG	GAA	3	4	3466219	3466230	12	148	GGGAGGGATAAAATCGTCTTTATACC	59.12	GATTTCTTCTTCTTCTTCTTCTTCTCC	58.06
	1678	chr1	AAT	TAT	3	4	3467007	3467018	12	128	CGGTTTTTAATGTTCGATCAATGGG	59.49	AGTGTTAGTCAAAATAAGGAGAATTGC	58.48
	1679	chr1	AT	TA	2	42	3467523	3467606	84	206	ATATTGTTTGTTTAAGGGCAAATTGC	58.18	ACTGTTGATCATTGTTAGTCAACTCG	59.85
	1680	chr1	AAG	TTC	3	4	3468285	3468296	12	101	GGTTCTTCCTCTTCTTTCTTCTTCC	59.3	ACTAACGGTCAAAAGGGTAAAATCG	59.82
	1681	chr1	AG	CT	2	6	3470415	3470426	12	121	AACTCTGGGACTCTGTCAGC	59.03	GTGTACACCCACTAAGCTATATGC	59.01
	1682	chr1	AAG	TCT	3	5	3471562	3471576	15	159	TTTCGTTCGTCAAATCGCGG	59.84	AAGAAGAGAGAGGAGAGACCG	58
	1683	chr1	AAG	TCT	3	4	3471580	3471591	12	156	GTTCGTCAAATCGCGGTTCC	60.18	AAAGAAGAGAGAGGAGAGACCG	58.65
	1684	chr1	AAT	TTA	3	7	3488301	3488321	21	155	CGTGTGAACCGATCAAGTTGG	59.81	TGGATATGCATTTGAACTCCACC	59.05
	1685	chr1	ACG	GCT	3	4	3491657	3491668	12	107	GTGTGACTTCCTTCCAACTGC	59.4	ATGAAAAGTTATGCCCGGGC	58.89
	1686	chr1	AAC	CAA	3	4	3492790	3492801	12	124	GCCTGGGATGGTTAAGGAGG	59.82	TCTGCCTCTCTATGCCATGC	59.6
	1687	chr1	A	A	1	12	3500225	3500236	12	119	TTACAAAGAAAGTGAAAATCTGTCCC	58.29	TTTTTCAGGCCAGGGTCTCC	59.89
	1688	chr1	AT	TA	2	7	3500976	3500989	14	177	ACTTGTACTGGAGCCTACAGC	59.45	TGTATGCCCATCAGACGTGG	59.82
	1689	chr1	AT	AT	2	7	3503064	3503077	14	115	ACTCCTTTCAGATATAATCCCAGCC	59.99	CATTGCCTGACCCAACCTCC	60.97
	1690	chr1	AT	TA	2	17	3507034	3507067	34	179	TGAATTTACTTCCATTGCAGATGC	58.35	ACTGCTTAATTCATAGGCTAGCC	58.35
	1691	chr1	A	T	1	22	3518605	3518626	22	137	ACGCTTGCTACTAAGATGGC	58.06	AACAATTTTTCTTCCGGAGTTCG	58.14
	1692	chr1	AG	AG	2	17	3522364	3522397	34	137	TCCTTCTCCGAGATTGGTGC	59.46	TCGTATTTGTATATCACGTATGACAGC	59.46
	1693	chr1	ATC	TCA	3	4	3522887	3522898	12	130	CGTCGTCATCATCGTCATCG	58.96	ATGGAAAACATCGCGAAGGG	58.91
	1694	chr1	A	A	1	19	3525760	3525778	19	135	ACAATAACCGCTTCCAAAGACG	59.52	TTTTGCAATTGTGGAAACAGGG	58.46
	1695	chr1	A	A	1	12	3525869	3525880	12	201	ACCTGAGAGTTCACACTTGCC	60.2	CTGGATTGTTAGGTCTCCTCGG	59.9
	1696	chr1	A	A	1	16	3526306	3526321	16	109	GCCAGTGAAAGAATGTCCCG	59.2	TGCTACTGAAATTCGTGACGC	59.28
	1697	chr1	A	T	1	13	3526435	3526447	13	120	GTAACAAGGCCCACCATTGG	59.11	TCACAAACCAACTAAGAACTCAGC	59.43
	1698	chr1	A	A	1	14	3527303	3527316	14	165	TCAGACAACAAGAGCAACTGG	58.44	GTTGTTAACCACGTTGAGAGGG	59.45
	1699	chr1	AG	CT	2	6	3527332	3527343	12	165	TCAGACAACAAGAGCAACTGG	58.44	GTTGTTAACCACGTTGAGAGGG	59.45
	1700	chr1	A	A	1	16	3532872	3532887	16	170	AGTAGCATGAACTCAGCCCC	59.46	TCGTCTCTAATTACATTCTGTCATGC	59.3
	1701	chr1	A	T	1	17	3533409	3533425	17	195	TTGATGTTGGGGTCTCTCTGC	60	GGCTCGTACACGGCTTTGG	61.39
	1702	chr1	AAG	TTC	3	4	3533427	3533438	12	200	TGATGTTGGGGTCTCTCTGC	59.38	GAGATAGGCTCGTACACGGC	60.04
	1703	chr1	AT	TA	2	6	3534086	3534097	12	162	ACCGAACCAAACTATGAAACCG	59.19	TCGTATTTTGCGACTGAAGTGC	59.84
	1704	chr1	AAAAT	AAATA	5	5	3534098	3534122	25	162	ACCGAACCAAACTATGAAACCG	59.19	TCGTATTTTGCGACTGAAGTGC	59.84
	1705	chr1	A	T	1	12	3537240	3537251	12	148	GCTATTTTTCTCTCGTCATCCCG	59.51	TGGGAAAAGTCACCACATAACC	58.51
	1706	chr1	A	A	1	19	3539995	3540013	19	107	TTTCTGGTGCAGGAATGTGC	59.04	GCGGAAAAGATGAAGGATGTGG	59.9
	1707	chr1	AAT	ATT	3	5	3540779	3540793	15	132	TGAGTATCCAAAGAATGTGCTGG	58.74	CATTTTGGTTGCCCCCATCC	59.75
	1708	chr1	A	A	1	13	3542150	3542162	13	151	TGCGTTGAACAGAGTTGACG	59.07	CTACCCAAGGGAAGGTGACG	59.75
	1709	chr1	ATC	ATC	3	5	3543760	3543774	15	102	GTCAGACCTTCAATCCATGTGC	59.58	GATTTTGCATCCACCTCCTGG	59.25
	1710	chr1	ACG	CAG	3	5	3550803	3550817	15	162	ACTTGTGGCAATGAAAGGCG	59.69	TGCAAAGCCTTTTCACCAGC	59.9
	1711	chr1	AAG	AGA	3	4	3551828	3551839	12	140	CCGATGGAACTTCAAAGCAGG	59.53	TTGCTGTGGAGGTTCTTGGG	60.18
	1712	chr1	A	T	1	12	3560762	3560773	12	164	TCATCAACCAAATTAACCCAAACG	58.47	TGGAAACCATTGCAGATGGC	59.1
	1713	chr1	A	A	1	16	3562028	3562043	16	140	TTTTGCATTGGCCCAACAGC	60.53	CCGGTAGTCCTCTAACCTGG	58.6
	1714	chr1	AAG	TTC	3	4	3564043	3564054	12	144	GTTCGAGAAATCGCGGTTCC	59.63	AGAGGAGAGAGAAACGACCG	58.54
	1715	chr1	A	T	1	12	3564136	3564147	12	156	TCTCGGTCGTTTCTCTCTCC	58.55	TGCGAATGGTCCAGTGAGC	60.38
	1716	chr1	A	A	1	13	3566317	3566329	13	144	AAAGGCCTACAGACTACGCG	59.83	CGAAGTATTATTGACTGGGAGGAGG	60.51
	1717	chr1	ATC	TCA	3	5	3566362	3566376	15	164	AAAGGCCTACAGACTACGCG	59.83	AGAAACACCGTTACAATCGACG	59.27
	1718	chr1	A	A	1	14	3567131	3567144	14	208	CTTTGACTTCAATCTCGGTTTTGG	58.78	TTGACCATCCATACATATGCAGG	58.35
	1719	chr1	AT	AT	2	6	3569350	3569361	12	115	TTATGGAGGCAAGGGAAGGC	59.74	ATGGTTATGGCGTTCGAAGC	58.99
	1720	chr1	A	T	1	17	3570722	3570738	17	113	ATAGCTGCCTTTCTGCCTGG	60.11	GGAAATCAATTTTGCATCCCGC	59.39
	1721	chr1	AG	CT	2	10	3571561	3571580	20	195	ATAGAATACCTGTGGGCCCG	58.94	TGTGGTTGATTTTTGCCTGTACC	59.93
	1722	chr1	A	T	1	12	3584043	3584054	12	146	CGGTTGCCTTTCATTTGTGG	58.22	AAAGAATTGAGTGGAAAGTTGCC	58.05
	1723	chr1	AT	AT	2	7	3585150	3585163	14	100	AGTTTTTGTTGGACACCATGGG	59.57	GGTCCTCGTATGAAGCTCCC	59.61
	1724	chr1	A	T	1	13	3586981	3586993	13	182	CACGGCTCATACTTTCTGTTGG	59.58	AGTAAGACAACCACCACCACC	59.86
	1725	chr1	ACC	TGG	3	4	3587049	3587060	12	144	TTTTTGTAAATCCTTGTTGCATTGC	58.28	AGGTGAGGTAAAACCAACCCC	59.85
	1726	chr1	AAAT	TTTA	4	4	3587145	3587160	16	127	TGGTTGTCTTACTTCATTGATTGCC	60.05	GTTGCAAGAGAACGCTGTCC	59.76
	1727	chr1	A	A	1	13	3589200	3589212	13	134	AGTTGTTACTGGTCAATGATCGC	59.32	TCAAGGTTGAGGCACTATCCG	59.79
	1728	chr1	AT	TA	2	12	3590232	3590255	24	217	AGAAACTCGGTTTACTTCCATGC	59.25	CCTTTGCTCGATCACATGTGG	59.6
	1729	chr1	AG	GA	2	11	3595312	3595333	22	132	GGAAAATTGAGAGAGAGAGGGGG	60.12	AACACAACACACCAGCTTCC	58.9
	1730	chr1	A	A	1	16	3595953	3595968	16	186	AACACGCATTCAACTAGTTTTTAGC	59.09	GGTCCGTCTTCAACTCCTGC	60.67
	1731	chr1	A	A	1	17	3597525	3597541	17	121	GCCCAACGGTTTCTACTTTCC	59.46	TGTGACGTGTCTTGTGGTCC	60.18
	1732	chr1	ATG	ATG	3	4	3600868	3600879	12	163	AACCCAAGGTGACAAAGAAGG	58.33	AGCCTTCCCTGGTATTCTGC	59.45
	1733	chr1	AAG	TTC	3	8	3604832	3604855	24	175	GGTTCAAGCTATGCAACCGG	59.55	TTGACAGCTTTGTTGTCGCG	59.97
	1734	chr1	AAG	TCT	3	4	3607694	3607705	12	120	TCCACAGCATCTTCACACGG	60.32	TGGCGGACCTAAAAGGAACG	60.32
	1735	chr1	AGGG	CTCC	4	4	3607998	3608013	16	119	CACCAAAACCAAACCAGGCC	60.18	TGGAGTGTAAGTGTTAAGAAGGGG	59.96
	1736	chr1	A	T	1	12	3610897	3610908	12	143	TTTATCCAACTTCCGCATCCC	58.35	ATGACTTGCCACAAAGCTGG	59.04
	1737	chr1	A	A	1	19	3612234	3612252	19	157	ATCCGTTGACCACCGTTAGG	59.75	GATCTCTGGGTTCGCGTTCG	61.14
	1738	chr1	A	T	1	15	3612596	3612610	15	147	GTGCTCTTCGAACACGAACC	59.49	CAACCAATAAGAACATGCCACG	58.5
	1739	chr1	A	T	1	13	3612983	3612995	13	164	TGAAAAGACTTAGAAAAGAGCAAGC	58.27	AGTCACTTAGGAGACAGCAGC	59.45
	1740	chr1	AG	TC	2	9	3614867	3614884	18	116	TCTGCTCCTTCTTCTTCACTAGG	59.23	TCCAATCTGCAACAACAGGG	58.38
	1741	chr1	AG	AG	2	6	3616559	3616570	12	178	GACCACAAGTCACGAGGAGC	60.67	TTCCTTCCTCTCTCTTCTTCTTCC	59.22
	1742	chr1	AAG	AGA	3	5	3616662	3616676	15	101	AGAGAGGAAGGAAGAAGAGAAGG	58.65	TTCCCTTTTCTCTTTTTCCCTCC	58.52
	1743	chr1	AAG	GAA	3	4	3616683	3616694	12	101	AGAGAGGAAGGAAGAAGAGAAGG	58.65	TTCCCTTTTCTCTTTTTCCCTCC	58.52
	1744	chr1	AT	AT	2	9	3620962	3620979	18	208	AGTGGGAGGAAGATGTACTAACC	58.97	CCTTAATAGGTGACCCTGCCC	59.86
	1745	chr1	AT	AT	2	7	3621214	3621227	14	155	GTTTTAACCCTTGGGCTGGC	59.68	GTTGGACATCCTAGAGGCGG	59.89
	1746	chr1	AAT	AAT	3	5	3623118	3623132	15	160	ATGAGTTTGGTGCTTCGTGC	59.41	GCCAAGGAAGAAGAAGACAGC	59.19
	1747	chr1	A	A	1	14	3624698	3624711	14	102	AAAAATATCCCACCGCGGC	58.89	TCCTATCACTCGTTTTATTCATCTTCC	59.07
	1748	chr1	A	T	1	13	3625868	3625880	13	132	TTTTGGGTCGAGATCCACGG	60.04	AAAAACTTACACTGAACTTTCTCGG	58.22
	1749	chr1	AG	GA	2	7	3628592	3628605	14	130	TTATGCCTTCGTATAATAATTTGGGC	58.18	AGAATGAGAGGTTGAGGAAGCC	59.76
	1750	chr1	AAT	TAT	3	4	3628643	3628654	12	153	CAAGTGGAGAGAGAGAGAGAGG	58.72	CGTAAGGTTTCAAATTACCCCCG	59.87
	1751	chr1	ATG	TAG	3	4	3630231	3630242	12	155	TCGTTCTCTTTGGCTGCTGG	60.6	GGAAAGCACAGGGTTGAACC	59.33
	1752	chr1	A	A	1	13	3631771	3631783	13	128	TTTCATATGGGTTTGCAAGGGG	59.16	TTTGATGGCTCTGTCCTGCG	60.67
	1753	chr1	AT	AT	2	8	3633650	3633665	16	105	AAAAGACAAAACGCGGACCC	59.62	CAAAACAATACAACTATATGGCTGGC	59.3
	1754	chr1	C	C	1	29	3633899	3633927	29	140	ACATGCGAGCAAAAAGAGGC	59.76	ATGGCTCAATTATCCATGGACC	58.23
	1755	chr1	AT	TA	2	14	3640397	3640424	28	217	CAAACCCCACCCCACACC	60.52	TGTGGGATCGACTCTGTAACG	59.53
	1756	chr1	AGGG	CCTC	4	4	3640548	3640563	16	129	TACAGAGTCGATCCCACACG	58.91	AGGTTTGCATGCTTTCAACCC	59.93
	1757	chr1	AAT	AAT	3	4	3642394	3642405	12	160	TTCCAAACATTTGCGAGATGC	58.05	ACGATGAGATAGTGGCGTACG	59.74
	1758	chr1	A	A	1	14	3644391	3644404	14	106	ACTACCAGTATCAGTATTTCAATCAGC	59.07	AAGCGACGATTAGGGTTAACC	58.1
	1759	chr1	AG	GA	2	8	3644845	3644860	16	135	CTCGGTTCTGGCGTTCGG	60.81	CTTCCAAAACCGACGCTTCG	60.11
	1760	chr1	A	T	1	15	3645212	3645226	15	176	AGAAACAGCTTAACCGGGGG	59.96	TTCTGACGCCAATTCCTTCC	58.18
	1761	chr1	AAG	CTT	3	4	3647543	3647554	12	100	GTGTACACCGAATTTGAATCACCC	60.38	AGAGAAAGAAGGGAGAAGCAAGG	59.99
	1762	chr1	A	T	1	14	3647595	3647608	14	134	CTTTTCTCTCTCGGCCTTGC	58.92	TCCACTAAAAGTGCAAGTCAACC	59.37
	1763	chr1	AT	TA	2	23	3647708	3647753	46	238	CTCTTCTGGCCGATTTTACTCG	59.14	TGGTGGGTTAATTTGATAATTCAAGG	58.15
	1764	chr1	AC	TG	2	6	3649690	3649701	12	146	TGGTTGTTCCCGTAAAATCACG	59.45	TTCTCCGCTTCGTTTCGTGG	60.94
	1765	chr1	AT	TA	2	10	3649702	3649721	20	146	TGGTTGTTCCCGTAAAATCACG	59.45	TTCTCCGCTTCGTTTCGTGG	60.94
	1766	chr1	ACC	GGT	3	4	3653015	3653026	12	104	AGTTTATGGTATCCAAGGTGGC	58.1	CAGTCAAAGGAACTGCAGGG	58.76
	1767	chr1	A	T	1	13	3656553	3656565	13	100	TGCATAACGGACTGAATGAAAGG	59.31	GTGTGAGGTAGTGTAGGGCC	59.46
	1768	chr1	A	A	1	22	3662712	3662733	22	102	AGTCCAAGAATGTCTGTTACGC	58.67	GAGGCTTCATCCAAACTATCACC	59.12
	1769	chr1	A	A	1	13	3665031	3665043	13	133	AAACATATTTCCACATGCGTGC	58.49	AATAGAAGAATGCTTGTTTTAGATGGG	58.31
	1770	chr1	AT	TA	2	6	3665983	3665994	12	128	TGCGATTGGACCGTAATGGG	60.46	CATCTGACTTTTGGCACGCC	60.11
	1771	chr1	ACC	CCA	3	6	3667804	3667821	18	198	TTTCCTAGGACCAGCAGTGC	59.68	GGAGGTCTAGTCGGGAGAGG	60.18
	1772	chr1	A	A	1	16	3672180	3672195	16	128	ACGCCAAGAACAGTGTAAAAGC	59.97	GTGGCTGATTATAACATATTTTCTCCG	58.77
	1773	chr1	AC	TG	2	7	3675229	3675242	14	166	TTGGTGCCACAATCCCTTCC	60.54	CGCTAAAAGTACATGCATGGATGG	60.56
	1774	chr1	AT	TA	2	10	3675243	3675262	20	124	ACATTGGCGTTGATCTTCACC	59.19	CGCTAAAAGTACATGCATGGATGG	60.56
	1775	chr1	AT	TA	2	9	3679649	3679666	18	126	GCCGTGTAAATTTGTCTGTATTTAGC	59.53	AGTGAATGGACCTTCCTTTAATGC	59.29
	1776	chr1	AAT	TAA	3	4	3679673	3679684	12	194	GCCGTGTAAATTTGTCTGTATTTAGC	59.53	TGCAATATAATCAAACGTCAGGGC	59.96
	1777	chr1	AT	AT	2	8	3680955	3680970	16	156	TTCCCTCACGTTAGGCCCC	61.3	CAGAATTTACATTCTCAACACACACG	59.43
	1778	chr1	A	T	1	44	3683050	3683093	44	199	TCAACTGGAGAAACGGAGCC	59.97	TATTACGTTCGCGCCACTGC	61.42
	1779	chr1	A	T	1	12	3684661	3684672	12	120	TTTAAGTTCTGGTCATTTAAGCTGC	58.32	ATCATTGCCATTGGATAGTCTCC	58.34
	1780	chr1	AAG	GAA	3	4	3685494	3685505	12	197	CACCGGTTTTGAGGACATATCC	59.06	TTTTACAAATCCGGCATTCACG	58.17
	1781	chr1	AAT	ATA	3	6	3689737	3689754	18	156	GGATTTATGGAGAAAAATATGCCGC	59.14	CACAACCAGAAAATTACGGTCCC	60.06
	1782	chr1	A	T	1	12	3689823	3689834	12	100	AAGTTGGGACCGTAATTTTCTGG	59.18	TCTTCTTGGTGATCTCGATAGTCC	59.42
	1783	chr1	AT	AT	2	18	3692981	3693016	36	109	AGAGGGTATGAGTGTAATTAGCCC	59.41	CTTGTTACCTTGTAGGACCAACC	58.93
	1784	chr1	AAG	GAA	3	5	3693749	3693763	15	151	ACGAAGGTTACGGTTACGGG	59.76	GCTATGAACTCCTCTGCTCTCG	60.29
	1785	chr1	AAG	AGA	3	4	3693802	3693813	12	136	ACGGGTATGATTGTGCAACG	58.92	GCTATGAACTCCTCTGCTCTCG	60.29
	1786	chr1	A	T	1	14	3695163	3695176	14	154	AACCCACAAGTGTTCAACGC	59.55	TGTAACATTTTTGAGTCTTGCATATGG	58.97
	1787	chr1	AG	AG	2	6	3699925	3699936	12	149	TCAGTTCCCGAACACTGTGC	60.53	ATGAGTCAAGGTTGCGATTACC	58.73
	1788	chr1	A	A	1	12	3701809	3701820	12	127	CTCCTCCTGTAACCAGCACG	60.11	AGCAAACAAGCGGACCTTCC	61.17
	1789	chr1	ACG	TCG	3	4	3703847	3703858	12	134	CAAATGGAGCTTCGCTTGGG	59.83	CTCCAGTCAACTTCCTTTGCC	59.12
	1790	chr1	AGG	GAG	3	4	3704102	3704113	12	132	CCGATATGGTTTCACTGCTGG	59.06	TGTCACATTTGTCTCATAACTTTGC	58.56
	1791	chr1	A	T	1	19	3704204	3704222	19	172	GAGACAAATGTGACAAAGCTATTGG	58.91	GTTCATGTTCGGTAGTTGTTTTCC	58.79
	1792	chr1	AAG	AGA	3	7	3705878	3705898	21	110	GAGTCTGTGCTTTCATGGGC	59.19	AGGGTTTGGTTTCTGCAGGG	60.47
	1793	chr1	ACG	AGC	3	4	3705899	3705910	12	110	GAGTCTGTGCTTTCATGGGC	59.19	AGGGTTTGGTTTCTGCAGGG	60.47
	1794	chr1	AG	AG	2	7	3708172	3708185	14	122	GCAGAGAGCCATGAAGACGG	60.81	CAACCCAAAAACGTCCACCC	59.9
	1795	chr1	A	T	1	19	3710760	3710778	19	151	GACATCACATGCATTGGCCC	59.9	GCGTGTTAAACTGGGCAAGG	60.04
	1796	chr1	ATG	TAG	3	4	3713833	3713844	12	202	GTGCCTAATTGGTTTTTGTTGAGG	59.25	GGACATGTTCACGAGTGTTGC	60.07
	1797	chr1	A	T	1	15	3714707	3714721	15	154	CAGAAAACGACGAAACCTTAGC	58.2	CTTTTCATGTGCTTTAGGTCTGC	58.52
	1798	chr1	AAAAC	TTTGT	5	4	3716209	3716228	20	195	TCGTGCATCACAAACACAAGG	59.67	TGATGTTGACGTTGTTGCGG	59.69
	1799	chr1	A	T	1	22	3717050	3717071	22	143	AGGTCCTTTGTCTTGCAAATATGG	59.54	ACAGTAAATCCAGCGAAACCG	58.93
	1800	chr1	A	T	1	22	3725898	3725919	22	201	AGATTGCGTTATCATTCAATATGGC	58.38	ATCCTATTAAGTTATAATCTTTGCGCG	58.34
	1801	chr1	AT	AT	2	8	3727490	3727505	16	153	ACAGACGAATGTAATTGGTGATTCG	59.94	ACAAAACACTGGTATGTGCAGC	59.97
	1802	chr1	AT	TA	2	7	3730108	3730121	14	110	CACCGTATCGCTCTCTTCGG	60.32	TCTCTTCTTAGCTATTTATCATGCGC	59.41
	1803	chr1	AT	TA	2	24	3734396	3734443	48	189	GTGAATTTTCTCCAAACGAGTTGC	59.56	AAGTTGCACGCATCTTTGGG	59.69
	1804	chr1	A	T	1	15	3736305	3736319	15	174	AATAATCAAATACGAGTCCCGAGG	58.46	GGGCTCCACACACCATCG	60.44
	1805	chr1	A	T	1	13	3736445	3736457	13	114	AAACGATGGTGTGTGGAGCC	60.89	AGTTGTTTGCTGTGTGCTGG	59.54
	1806	chr1	A	A	1	12	3739809	3739820	12	130	TGGCCAAAGCAAATAGATCATAGG	59.17	GATCGTGAGCTAATTTTACTTTAGTCG	58.74
	1807	chr1	C	C	1	26	3743232	3743257	26	139	CACAGCTTCATCTTTAGTGCCG	59.91	ATGGGTACAAAGTCACGGGG	59.67
	1808	chr1	AG	GA	2	13	3754933	3754958	26	111	TGTGTGTTTGAGAGTGTGCG	58.99	TCTCCAATAAATCCCGGCCC	59.52
	1809	chr1	A	A	1	12	3755274	3755285	12	152	ATTGACAGAGAAGCTCCCCC	59.08	ACAAGTCGATCAAAGCAACCC	59.12
	1810	chr1	AT	TA	2	8	3755806	3755821	16	116	AGTCCTACCACTCTTGAAAGCC	59.7	AGAGAAGTGGAAAGGACGGC	59.68
	1811	chr1	AG	TC	2	7	3755894	3755907	14	142	TCCATTTACACATGCCGTCC	58.25	ACCTCTTAGAACAGAAGAGTACTCC	59.05
	1812	chr1	AAG	AAG	3	4	3756617	3756628	12	177	TGGAGAACCACACTATACTGTTGG	60.02	CTTGTCACACACACCAAGCG	59.97
	1813	chr1	AAAT	AATA	4	4	3765051	3765066	16	202	TCTCACTATCCGATAACACCTCG	59.19	AGCGTATAGGAAGCTCGCC	59.34
	1814	chr1	AAT	TTA	3	4	3767440	3767451	12	160	CACCGTCCACTAATCTTGATGG	58.8	TCATCCCTCCATCTTTAAAATAACGG	59.23
	1815	chr1	AC	GT	2	8	3768227	3768242	16	197	ATTATATAACCCAAGCGACCGC	58.67	ACCAATTTGTGCTTGCGCG	60.66
	1816	chr1	AT	AT	2	7	3768243	3768256	14	198	TTATATAACCCAAGCGACCGC	58.24	TAACCAATTTGTGCTTGCGC	58.22
	1817	chr1	AAG	GAA	3	4	3768809	3768820	12	167	GCAATAATGGCACCAGCAGC	60.53	ACAAATGACAGAGAACGACTTCG	59.26
	1818	chr1	AAG	GAA	3	4	3768828	3768839	12	167	GCAATAATGGCACCAGCAGC	60.53	ACAAATGACAGAGAACGACTTCG	59.26
	1819	chr1	AAG	AAG	3	4	3768862	3768873	12	143	GCAGCTAATAAAGATGAAGACCAGC	60.28	ACAAATGACAGAGAACGACTTCG	59.26
	1820	chr1	AT	AT	2	9	3770661	3770678	18	164	TACATAACAACCAGGCCCGC	60.39	TTGACAACAGGGTGGAGCC	59.85
	1821	chr1	AT	AT	2	12	3770848	3770871	24	151	GCATCTTTCCAAATTCAGTAGGCC	60.44	GTCTCGATAGGGCAGTTGGC	60.53
	1822	chr1	A	A	1	15	3772387	3772401	15	126	GCGAAGGATTCTACAGAGATTGC	59.51	TCCTCTCTCCTCCAAACAAAGG	59.36
	1823	chr1	AAG	TTC	3	4	3775976	3775987	12	175	TTTTTCGTTCGACCAACCGC	59.97	AGAGAAAGAGAGAGAAAGAGCCG	59.56
	1824	chr1	AAG	TCT	3	5	3775990	3776004	15	213	TTTTTCGTTCGACCAACCGC	59.97	AGAAGAAGTTTCTCGCAGAAGC	58.94
	1825	chr1	AAG	TTC	3	4	3778997	3779008	12	119	CCTTTCCCTTTTTCTCTTTCCTCC	59.48	AGAAAGAAGAAGAAGAAGAGAAGAGG	58.33
	1826	chr1	AAG	CTT	3	4	3779016	3779027	12	183	CCTTTCCCTTTTTCTCTTTCCTCC	59.48	AGAAGAGAGAGAGTACGAGAGAGG	59.9
	1827	chr1	AAG	TCT	3	5	3779035	3779049	15	183	CCTTTCCCTTTTTCTCTTTCCTCC	59.48	AGAAGAGAGAGAGTACGAGAGAGG	59.9
	1828	chr1	A	A	1	12	3780633	3780644	12	199	TCTGTCAATCGAGAAGGTTTTTGG	59.48	AACCCAGGTTCTTGTACGGC	60.25
	1829	chr1	A	T	1	12	3785078	3785089	12	136	CTTAGCTGTCTTTGCTGTGCC	59.8	AGAAGTTCAAGGGAGCAAATGG	58.84
	1830	chr1	A	A	1	15	3789436	3789450	15	137	AGTCAAGATCAAGAGTGTCCCC	59.43	AGCCTAACATCTATTATATTCATGCCG	59.29
	1831	chr1	AAG	AAG	3	4	3790140	3790151	12	114	TGATTGAAAGAAGCGGCAGC	59.48	GTGACTCCGAGATACGAGGC	59.69
	1832	chr1	AGG	AGG	3	4	3790555	3790566	12	104	TTTGAAGTCTCTGTGGCCGG	60.25	GACCATCCTCCACCAGAACG	60.11
	1833	chr1	A	A	1	12	3795234	3795245	12	125	AGGGATGATGTCTCGTTGATACC	59.68	ACCTCAAGCAAAGAATTTATTCACG	58.62
	1834	chr1	A	A	1	15	3795530	3795544	15	183	TGATGTATTCGACCGGTGGC	60.18	TTCCTTTTCCAATAGCTTCAGGG	58.66
	1835	chr1	AAG	GAA	3	4	3797892	3797903	12	127	AGGAATCGCGTTAGCCAACC	60.74	GTACTTGAAGTAGTTGGGTCTGC	59
	1836	chr1	AAT	ATT	3	5	3798146	3798160	15	139	CGGCGGTTTAATATGACTGGC	59.74	AAAATCCATAAAGCCCCCTCG	58.33
	1837	chr1	A	A	1	13	3800000	3800012	13	116	ACAACCTGAGTTCGTGTTCG	58.43	ACACTCTTCCACCACATCACC	59.93
	1838	chr1	A	T	1	16	3808696	3808711	16	204	CCTCCTCTCTTCCCCTCCC	60.07	TGCACGAATTCTCACGAGGC	61.01
	1839	chr1	A	T	1	17	3810496	3810512	17	108	CTATTTCTTTTGTGTATTAGGCAGACC	58.6	GTCACCCACAACACAACAGG	59.26
	1840	chr1	AAG	GAA	3	4	3810729	3810740	12	168	GAGGGGCGCTCCTAAACC	59.81	CAATGACTGACAAATCTGACATTCC	58.68
	1841	chr1	A	A	1	20	3810741	3810760	20	146	ACAATTCTCTCAAAACAGACGGG	59.18	CAATGACTGACAAATCTGACATTCC	58.68
	1842	chr1	A	A	1	14	3812585	3812598	14	169	ACCCGATGTTAATCTTCTCAATTACC	59.23	TTTTGACGATTTTAATTAGCTAGGCC	58.52
	1843	chr1	AG	GA	2	14	3813730	3813757	28	148	GGAGAGAGGGAAAATGGGAGC	60.13	TGTCTGAGGTCAAAGCTGGC	60.25
	1844	chr1	ACACCC	CCACAC	6	4	3814551	3814574	24	194	AGGGCGTAGAAAGTGACTCG	59.47	AGAGAGGAGGAAGGAGAGCC	59.74
	1845	chr1	AG	CT	2	10	3814650	3814669	20	125	TGGATAGATGGCCAGATGGG	58.63	GTCTTCGAGAGAGTGGTGGG	59.47
	1846	chr1	A	T	1	19	3815713	3815731	19	147	AACCCAGTTGACTCAGCTCG	59.97	CACTTGTCTCTCCGACTCCG	59.83
	1847	chr1	AAT	ATT	3	4	3818836	3818847	12	153	TGCATGTATTCGCATATGGTGG	59.19	CCCTCTATGGTGAAGTGACCC	59.51
	1848	chr1	A	A	1	20	3819119	3819138	20	122	TTCAATTGACGCCAGCAAGC	60.04	TGTTTTAAGCATTTGATGACACCC	58.46
	1849	chr1	A	A	1	20	3819703	3819722	20	194	CAGAAAAACTCTGGGGCGC	59.42	AAATTGGCTGGCTCTCTTGC	59.11
	1850	chr1	A	A	1	13	3823139	3823151	13	203	TGCAAGGGACTCGTGTATCC	59.46	TTGTCCCATATTCGCCACCG	60.46
	1851	chr1	AAG	AGA	3	4	3827495	3827506	12	142	AAACGGCAAACCTTTCGTCG	59.97	AAAAATGGCCTGCGACACC	59.33
	1852	chr1	ACC	TGG	3	4	3827727	3827738	12	115	GATCTCCACGTTGATTTTAACTGC	58.68	AGCATCGATTACACTAACAATCAACC	59.96
	1853	chr1	A	A	1	13	3830449	3830461	13	139	CCAACGTCACTTTTAAGAAATTTGAGG	59.83	CCCTGTTCCCCCACTTTGG	60.23
	1854	chr1	AT	AT	2	13	3831237	3831262	26	114	AGTCTTGAGCTACCCTACTGC	58.9	ACTCTATGCGTACAGTACTCAAGC	60.2
	1855	chr1	A	A	1	20	3832515	3832534	20	163	CTAGGAACCAGAACCGGCG	60.15	CTTTAGAACCGGTGTGGAACC	58.85
	1856	chr1	AG	AG	2	34	3838234	3838301	68	193	TGTGGGTGTTGATCTTAGTGGG	59.96	CCACAAGCCACAATTCCTGG	59.4
	1857	chr1	A	A	1	16	3841458	3841473	16	184	CACTTGCAACCCATGAACGC	60.66	GTCACGGTGCAAATTTTCATGC	59.84
	1858	chr1	AAG	AGA	3	4	3841475	3841486	12	194	CACTTGCAACCCATGAACGC	60.66	CTTGTTTCTGGTCACGGTGC	59.69
	1859	chr1	A	A	1	16	3844206	3844221	16	106	TGAACGGTGGAGATCTAATCTGG	59.62	ACCCAGAAATCTAGGTTCGTGG	59.76
	1860	chr1	A	A	1	19	3844362	3844380	19	107	TGGATCTCCACCAAGAACAGC	60	CACCATTTATCAAGATTGATGGACG	58.57
	1861	chr1	A	A	1	15	3845386	3845400	15	130	CAATGATGAACGGTGGAGATCC	59.13	AAGCCTGGGTTTGTCGACG	60.6
	1862	chr1	A	A	1	15	3845420	3845434	15	146	CAATGATGAACGGTGGAGATCC	59.13	TCCTCTTCAAACCCAGAAGCC	59.93
	1863	chr1	A	T	1	19	3845589	3845607	19	138	GGTTTCTGGGTTCGATGACG	58.92	ATGATGGACGGTGGAGATGC	59.89
	1864	chr1	A	T	1	15	3846539	3846553	15	100	AAATCCCAATTCGATTTTGCTGG	58.49	GAAATAATTTATAAGACTGTCACCGCG	59.21
	1865	chr1	A	A	1	15	3847923	3847937	15	145	GATGGACGGTCCGATCTGG	59.64	AGAACCGGGTTCATCGATCG	59.9
	1866	chr1	AT	AT	2	6	3849829	3849840	12	168	CATGAAGAAATCCTGCCAGCC	59.59	TGCAAACACACGACACATTCC	59.94
	1867	chr1	A	T	1	12	3856251	3856262	12	130	ACCACTGAACTTACCATCCGC	60.34	CATAGGTCGCCAAAAGCACG	59.9
	1868	chr1	A	T	1	15	3856394	3856408	15	155	GTGCTTTTGGCGACCTATGG	59.55	GGAACAGCAAATAGGCTTGAACC	60.37
	1869	chr1	A	T	1	23	3857213	3857235	23	139	GTCGTTTCATGCCATTTGCG	59.02	TAGGATGCCGACTTCTGTGC	59.82
	1870	chr1	A	T	1	18	3857349	3857366	18	190	AAGCACAGAAGTCGGCATCC	60.67	GAAAAGCACGAGTAGCTGCG	59.91
	1871	chr1	AAT	ATT	3	4	3857481	3857492	12	115	CTCGTGCTTTTCGATGAGCG	59.98	TCCTACGCCGTTTGGTTACC	60.04
	1872	chr1	A	T	1	15	3858304	3858318	15	106	AATATTTGAGTGCAAGGCAAAGG	58.18	AAGTCAAAACAAACTCTTATCCATCC	58.11
	1873	chr1	A	A	1	13	3861065	3861077	13	112	ACAAGATGACTACATTATTCAACAGC	58.02	ACCTCCTACTGACTAGTACTGC	58.11
	1874	chr1	A	A	1	12	3865682	3865693	12	198	CTGACCAGTAACCAGCATACC	58.09	ACGTCAAGAAGCTGTCGC	58.06
	1875	chr1	A	T	1	14	3870301	3870314	14	113	CCGGGAATTGTTACGGTCCC	60.75	CGAATCGAGTTGAGAAAAGCCC	59.91
	1876	chr1	A	T	1	14	3876025	3876038	14	119	GGAAATCAGAGAAAATGAGCATGC	58.96	CACCATCAAACACAACTCAAAGC	59.2
	1877	chr1	AT	TA	2	12	3886590	3886613	24	167	TTTTGATCTTGCCTCCTGCC	58.45	TCTATAAGTTGATGGTTGGGTTGG	58.49
	1878	chr1	AT	AT	2	6	3888345	3888356	12	137	ACGAAATAGGGGCAGGGC	59.4	ATTTGAGTCGCTATCACCTGC	58.44
	1879	chr1	AG	AG	2	6	3889503	3889514	12	140	ACTCTCCATCCCCACCATGG	60.99	TGGGATCCAAAGATTGAATGAAGC	59.6
	1880	chr1	A	T	1	21	3894216	3894236	21	123	ACAGCTGACTCTTGAAAGGC	58.11	TAAGACTGGGGACTGTTGCC	59.31
	1881	chr1	AAC	ACA	3	5	3904207	3904221	15	147	TGTTATGAGATTAGAAACTGGCAGC	59.41	TGTACAAAATGTAACTAGGCTGCC	59.3
	1882	chr1	AT	AT	2	16	3906053	3906084	32	214	TGAGATGAAACATCCACATACTCG	58.65	AGGGAAGGGGTAAATTGATCTGG	59.79
	1883	chr1	AAC	ACA	3	4	3908070	3908081	12	136	AGAGTTGTGTCCAGAGCAACC	60.2	CACATTCAAGCCCTGCTTCC	59.47
	1884	chr1	A	T	1	16	3909303	3909318	16	130	ACTGTCATTACAATGGGCATTCC	59.3	CAGAAGGACGCCTTGTTTTGG	60
	1885	chr1	AC	AC	2	8	3909938	3909953	16	149	TGGAACCCCTTCTTCTGAAAGG	59.89	TGGTTTTTGCTCATCATGAATGC	58.75
	1886	chr1	AT	AT	2	10	3910719	3910738	20	129	TCAACAACATCCCCTGGAGC	59.96	TCATGAGGTGGATTTGCATGG	58.62
	1887	chr1	A	A	1	13	3912918	3912930	13	165	AATGTTCATGTATTTGGCTTCGC	58.58	TCGATTACGACTCAGACAGAGG	59.06
	1888	chr1	AG	GA	2	8	3913027	3913042	16	118	ACCTCTGTCTGAGTCGTAATCG	59.32	CCGCCCTTTATCATTTGCCG	59.97
	1889	chr1	AG	AG	2	17	3916690	3916723	34	153	AGGGCAAAAGAGAAAATCGCC	59.45	ATGCAAGCGTCATGGAGAGC	61.09
	1890	chr1	A	T	1	15	3918657	3918671	15	133	GCACGTAAATAATTCAATTACCAAGGC	60.04	AATCATTAAGAACTGGCTTAGGGG	58.55
	1891	chr1	A	A	1	21	3923205	3923225	21	100	AAAGGCATCCATAGGCATCTGC	61.08	TTAATCGGGCTTTACAGTTTAGCTAGG	61.11
	1892	chr1	A	A	1	19	3925127	3925145	19	110	AATTTACGAGGAAACCCAAAACG	58.14	TGAGCTTGAGCATTTTTGGGG	59.38
	1893	chr1	AT	TA	2	10	3928854	3928873	20	179	ACCCAGAAAAACAAAAATGAAGAAAGC	60.15	TGTGTTCTCGGTGGATCTCC	59.1
	1894	chr1	A	T	1	13	3929619	3929631	13	104	TGCATGCTTGAAGTTTCGATCC	59.84	CCTGCACCTCAAAGTTCACG	59.41
	1895	chr1	A	A	1	12	3931766	3931777	12	183	AGGCAAGTGACATAATGTTCACG	59.56	TGAGTATTATGTCCTGAAGACTTCG	58.2
	1896	chr1	A	A	1	17	3945026	3945042	17	176	GTTACTTCTCAGTGCAGTGCC	59.2	GCAATGGGCTGCGAATGC	60.58
	1897	chr1	AT	AT	2	10	3946902	3946921	20	189	TCCACCAAAAACCAGAAAGGC	59.24	CGAACAGAGCACAAGAGAATCG	59.66
	1898	chr1	A	A	1	12	3947162	3947173	12	102	AGTATTCAAATCCGTACGTCCG	58.3	CGATGCGTTATTGTTTGTATTGCG	60.09
	1899	chr1	A	A	1	14	3947751	3947764	14	121	AAAATTGGGTGAAAAGACTATTCTACC	58.2	TCATTACCCACCAAATCCATATGG	58.61
	1900	chr1	A	T	1	13	3949613	3949625	13	175	AGATCGCAAACCCAGCTACC	60.11	CTGTAATCCGTTGACCACCG	58.64
	1901	chr1	AT	TA	2	6	3949794	3949805	12	195	ACGGATTACAGGGTATTAGAGTGC	59.96	CACAAGCCAAGCCATGTGG	59.71
	1902	chr1	A	T	1	15	3950086	3950100	15	133	CCAATTGGATAAAGGCAGCGG	59.93	TTCTAACTTCACCATTAATAACAACCG	58.28
	1903	chr1	AT	TA	2	13	3955501	3955526	26	196	TGACATCAGTGACGTTATGGC	58.38	GCGTGAAACTAATAGAAAATTTGGGC	59.97
	1904	chr1	A	T	1	13	3959395	3959407	13	100	AATGTTGACTTGTGTGACGGC	59.67	AAGTTTCTGTTTGAGTTTAGTCCTGC	60.18
	1905	chr1	ACCAGC	AGCACC	6	5	3960487	3960516	30	118	GTTCAACTAGAGGTCCCGGG	59.46	ACTTTAGCTGCTCTGGTCTCC	59.45
	1906	chr1	A	A	1	18	3970371	3970388	18	121	TCCTTCTACATGGCTTCCAGC	59.79	TTAACGGGACCTGGTTCTGG	59.31
	1907	chr1	AAAG	AAAG	4	4	3971260	3971275	16	170	TCAGCAAAACACAAGCACGG	59.9	AGGCGGAAAGAGTCGTTTCG	60.67
	1908	chr1	A	A	1	12	3971729	3971740	12	192	AAGCCCTGCTCCTCAAAAGG	60.25	GCATATGATCAGATGAAATTTTCCCG	59.19
	1909	chr1	A	T	1	20	3972648	3972667	20	186	TTGGAATCGGCGGTTCTCC	60.08	TTTCGCCGGTTCTGGTTCC	60.6
	1910	chr1	A	A	1	13	3973415	3973427	13	138	AGTTATTATCTCCTATTGCTGGATGC	58.89	GTTATCTTCCCCAAGAAATCCGC	59.68
	1911	chr1	A	T	1	17	3974612	3974628	17	171	ACCAAAGAACAATCATCCAAAGC	58.11	ACATTAGCTGTCATGTGTGTTAGG	59.06
	1912	chr1	A	A	1	22	3982110	3982131	22	147	CGATATCGACGCAAAAAGTTGG	58.66	GTCAGCGTCAAAGTAGCAATCC	59.91
	1913	chr1	AAG	TCT	3	4	3989023	3989034	12	155	GTACACCAACCTCGGTACCG	60.11	GCAGCTGGAAAGAGAGAAAAGG	59.51
	1914	chr1	AT	AT	2	18	3991995	3992030	36	207	GGATTCCTGGTACCTACGCG	59.97	TGACCTCATTATTGAAGTTCAAGTGC	60.07
	1915	chr1	AAG	TTC	3	5	3993021	3993035	15	147	GTACACCAACCTCGGTACCG	60.11	GAAAGAGAGAGGAGAGGCCG	59.26
	1916	chr1	AT	AT	2	21	3993920	3993961	42	168	CTAAGGCAGTGACAAGCAGC	59.2	CCCTGATCAGCTTGCTTGC	59.19
	1917	chr1	A	T	1	13	3995532	3995544	13	145	ATGTTTTAAAGGATGGATGAAGTGC	58.37	CGGTGTTAAAAGCACTTATTCAGC	59.15
	1918	chr1	ATG	ATG	3	4	3996046	3996057	12	105	TGGTGTTTCTTGGTGGAGATCC	60.22	GTGTTCTTGGTGTTCTTGGTGG	59.9
	1919	chr1	A	A	1	17	3996122	3996138	17	117	GATGATGGACGGTGGAGATCC	60	CCCGTTGATGGAGCAAATCG	59.62
	1920	chr1	A	T	1	18	3996477	3996494	18	148	AGAACTGGGTTCGCCTTCG	60	TTGATGGACGGTGGAGATCC	59.17
	1921	chr1	A	T	1	16	3999235	3999250	16	101	TCGTCATAATTATTCTTCCGCTACG	59.15	TTTCAGAGAAGTAAATGATTCACAGC	58.19
	1922	chr1	A	A	1	13	4001804	4001816	13	195	AGAGTTGAATGGAGCATAGTCTAGG	59.7	GAGGCATGCAAAACCTTTTTGG	59.45
	1923	chr1	AC	GT	2	7	4002075	4002088	14	151	TGGCTTCATCAGACAAGGTCG	60.34	ACCTCAAATGCTGATGTCTTTGG	59.49
	1924	chr1	A	A	1	18	4003480	4003497	18	148	TCTTATATTGGGTGGTTGGAGTCC	59.83	TCTGCGCTTAAAGCTGGTCC	60.67
	1925	chr1	AATT	ATTA	4	4	4003691	4003706	16	155	AGCTCTCACAGTGACAAGTACG	60.03	GCACTGCCAAGCATCAATGG	60.46
	1926	chr1	A	T	1	13	4003897	4003909	13	145	ACTTCTCAGCAAATTGTCTCTCC	58.68	GCCCAATAAGGTTCAGTGGC	59.18
	1927	chr1	AAT	TAT	3	5	4005246	4005260	15	179	TCATCCAAGGTTCACTTTCTTTTCC	59.7	AGGAAAGAATTTTACCCCAACTCC	58.92
	1928	chr1	A	T	1	17	4006101	4006117	17	128	TATATTGGCATGCCCACGCC	60.89	GCTCTCATGGCAAAGTGATGC	60.2
	1929	chr1	A	A	1	13	4009232	4009244	13	102	TGGTTACCTTTGGTCCCAGC	59.89	TTGTCCCATGTGCCTTTTGC	59.61
	1930	chr1	AAAT	AAAT	4	4	4016895	4016910	16	117	CCACACAACAAAAGGCACCC	60.18	CGGTTCTGTTTCTGGGTTTCG	59.74
	1931	chr1	A	T	1	12	4017751	4017762	12	110	AGAAGAATCTCATTGGCAGAAGC	59.05	AATCTAATTGGCAGAGACAGAGC	58.55
	1932	chr1	A	A	1	13	4017775	4017787	13	110	AGAAGAATCTCATTGGCAGAAGC	59.05	AATCTAATTGGCAGAGACAGAGC	58.55
	1933	chr1	A	A	1	15	4018470	4018484	15	134	CCGTTACTAGGAGTAGTTTTTCGG	58.9	TCCAATTTCTGAGCCTGTTAGG	58.04
	1934	chr1	AAT	TAA	3	5	4022959	4022973	15	186	GAGCTGCACACCACATGC	59.44	TGTGTGTTTCAGATCTTTCTCATATGC	60.15
	1935	chr1	AAT	ATT	3	5	4025566	4025580	15	157	AAACCAAAATCTCCAAACAGAACC	58.33	GCTTTGGGAAATGTAGGGAACG	59.84
	1936	chr1	A	A	1	15	4029598	4029612	15	127	GAAAGGTGCCAGCCAAATGG	60.04	CCTACCATAGGCAGCTACGC	60.04
	1937	chr1	AAG	GAA	3	4	4031760	4031771	12	126	AGAAGAAGAAGAGAGAGAAGAAAAAGG	58.85	GGATTTTCTTTTCCCTTTCTCTTTCC	58.84
	1938	chr1	A	T	1	14	4048195	4048208	14	100	CAGTGGAGATGGAGAGAGAACC	59.57	ATTGGTAATCAAATGGCCTCCTTCC	61.4
	1939	chr1	A	A	1	13	4048541	4048553	13	133	GGAGTTCATCATTGACGGTTGG	59.58	TTGTCTCGGTTTTGGCTTCG	59.06
	1940	chr1	A	A	1	18	4058572	4058589	18	100	CTTCCTAATCCTGGTCCTCCC	58.95	CTGACTTAAATTTGTGAACATCTGACC	59.19
	1941	chr1	A	A	1	13	4061475	4061487	13	149	AGGCACTTAAAAGAAAAGAGGGC	59.43	GTTTGTCTTCCACTATGCCTGC	59.84
	1942	chr1	A	A	1	22	4063674	4063695	22	116	GCCAGCAATTTAGAAACTATGATAGC	58.92	GACTATCATCGGGTCCAGTTCC	59.96
	1943	chr1	A	A	1	17	4070747	4070763	17	108	ACTGCTCCTTCAACACCTCC	59.6	TCCGAAATGGGTGTTTATGCG	59.26
	1944	chr1	A	T	1	12	4071952	4071963	12	139	TGTTTGGTTCACATCTTTGATGC	58.38	AGGCAACATCAATTTTCTCTGACC	59.78
	1945	chr1	AG	CT	2	7	4073463	4073476	14	132	TTGTGTCCGACTTTGAGATGG	58.23	AGAAAAACTATAAAGGGATTAGAGGGG	58.5
	1946	chr1	A	A	1	15	4076195	4076209	15	176	GGTTGACTCAGGGGTAAGCC	60.04	GTGCTGCGAACCTTTCTGC	60.08
	1947	chr1	A	T	1	13	4076486	4076498	13	151	TGTGTCTTTGATCTTACCACTTCC	58.69	AGCTTGATTCAACATTGATTTGTCC	58.84
	1948	chr1	AAC	GTT	3	5	4076927	4076941	15	140	AGTCGCTTAATTGAGTTAATGTTGG	58.16	TCAATCAGAAATTATGACGCCTAAGG	59.52
	1949	chr1	AAT	TTA	3	5	4076981	4076995	15	137	CGCTTAATTGAGTTAATGTTGGTGG	59.2	TCAATCAGAAATTATGACGCCTAAGG	59.52
	1950	chr1	A	T	1	17	4078895	4078911	17	150	AGTATGCTTTCTCACCTCCAGC	60.09	AAACATAAGATATGACGAATGCAAGG	58.36
	1951	chr1	A	T	1	18	4079988	4080005	18	169	ACAAAGGAAAAGACGTTCTGCC	59.64	ACCTTTCCTCTCCTCATTTAGGG	59.22
	1952	chr1	A	T	1	13	4081300	4081312	13	172	GCCAAAGTGAGTTGATCCTACC	58.99	GGTATTCCCGTTGTGGTTTGG	59.46
	1953	chr1	ATG	TAG	3	4	4081997	4082008	12	109	CCTTGCTAGATTTGCTCAGGC	59.33	TCATTCTTCTTTTGGCAAAACGC	59.2
	1954	chr1	AG	TC	2	6	4087182	4087193	12	140	TGCCGTTTCTGGTAACCACC	60.54	ACGCTTGAGGACTATATACAGGC	59.74
	1955	chr1	AGG	AGG	3	5	4089666	4089680	15	126	CAGGTGGAGGTGTTGGTGG	60.23	CACTACCACCACCACCACC	59.93
	1956	chr1	ACC	GGT	3	5	4089706	4089720	15	129	GCGCTACAGGTGGAAGAGG	60.15	CACCTCCACCAATACCACCG	60.39
	1957	chr1	ACC	TGG	3	4	4089828	4089839	12	100	ATTGGTGGAGGTGTAGGTGG	59.01	CTCCACCTGCTCCAACACC	60.3
	1958	chr1	ACC	TGG	3	6	4089948	4089965	18	135	GTGTTGGAGCAGGTGGAGG	60.3	CTCCAACACCACCACCAGC	60.9
	1959	chr1	ACC	GGT	3	5	4090315	4090329	15	166	GTTGGGGGAGGCATTAGTGG	60.4	CACCACCACCAATGCCTCC	60.98
	1960	chr1	A	T	1	19	4094925	4094943	19	174	GCAAATTAAATCCATCACATGTCCC	59.25	GCAACACCAACTGGATACGC	59.83
	1961	chr1	A	T	1	17	4095599	4095615	17	123	TGGTATCAGAGCTATGGTAATTTATGC	59.18	CTACGATGCACCAGGAGAGC	60.25
	1962	chr1	AAG	AAG	3	5	4097436	4097450	15	155	GAAGAGAAAGAGAGTGAGAGGTCG	60.14	ATCGCGGTTCCACGATTTCG	61.42
	1963	chr1	AAAACG	TTTTCG	6	4	4097632	4097655	24	210	TCGAACGAAAACTCGGATTTCC	59.27	TCAACCATAGATCCACAAATCATCG	59.24
	1964	chr1	AT	TA	2	6	4098596	4098607	12	143	CGCGTAGGTACCAGGAATCC	59.97	ACAATTCCCCTGTATATGCATGC	59.17
	1965	chr1	AAT	ATT	3	4	4099907	4099918	12	131	GGATGCATTTTCCCAAAGGGC	60.41	AATGAAATTTGACGTTGGTACTTGG	58.79
	1966	chr1	A	T	1	14	4101516	4101529	14	110	TGGTATGGTATGCTCTAATTAGATGGG	60.09	AGTAAACCGTTAGACACACTTAACG	59.31
	1967	chr1	A	A	1	16	4101870	4101885	16	209	GAGAGTCAAGAGACCCCAGC	59.47	CACAATTATGAAGGGGAGTACGC	59.44
	1968	chr1	AAT	TAA	3	4	4102026	4102037	12	139	CGTACTCCCCTTCATAATTGTGG	58.87	GGATGAAATGGTTGACACGCG	60.47
	1969	chr1	AAT	ATT	3	4	4104531	4104542	12	128	GTACGGAAACAGTAATCGCGC	60.01	CCCAAAAATCTGAAAAGAGGAAAGC	59.3
	1970	chr1	A	A	1	12	4107909	4107920	12	111	GTGGAGGGGGAGATTTGTGG	60.03	ATTGAAAAACCATGTGCACCG	58.25
	1971	chr1	AACCT	TGGAT	5	4	4119531	4119550	20	103	AGGGTGCGTTTGGTATACGG	60.11	ACTGTACCAAACACATCACAATACC	59.53
	1972	chr1	A	A	1	18	4121804	4121821	18	133	GTTGTGGATGGGCTTCAACC	59.4	AGGCTATTTGATGGTAAACAAAGGC	60.11
	1973	chr1	A	A	1	18	4123056	4123073	18	126	ATGTGGCTCGGTGGTAAAGG	60.04	ATGTATATACATGTATTGGGTCTGGG	58.14
	1974	chr1	AT	TA	2	27	4129569	4129622	54	219	GCAATACTCAAAAAGGAGATGAAATGC	59.99	ATGTGCAATGACGTGTTCGC	60.11
	1975	chr1	AT	TA	2	12	4130835	4130858	24	148	AGGAAGAGAACATCCCACATTCC	60.05	CGTGGCTAAATGTAGATTAGGTCG	59.32
	1976	chr1	A	T	1	16	4133627	4133642	16	121	ACCATGCATAATCACGCACC	58.98	AACATCACTCGAAACAGACTACC	58.44
	1977	chr1	AG	AG	2	6	4134948	4134959	12	202	GCTTGTCGCAAAAGTCTCTCG	60.14	CCTCCTCTTTTCCTTTCTCTTTCC	58.99
	1978	chr1	AAG	AAG	3	9	4134971	4134997	27	154	AGAGACCAAGAGAAAAAGAAAGGG	58.62	CCTCCTCTTTTCCTTTCTCTTTCC	58.99
	1979	chr1	AAG	GAA	3	4	4135019	4135030	12	122	AAAGAGAAAGAAAAGAGAGAGAGAGG	58.33	CCTCCTCTTTTCCTTTCTCTTTCC	58.99
	1980	chr1	AAC	TGT	3	4	4138011	4138022	12	182	TTCTCAAGTCTTCGTCAACAAACC	59.67	CGTCGGCTTGCTCCATACG	61.23
	1981	chr1	AT	AT	2	7	4139014	4139027	14	183	AAAAGACGTACCAATCCGAGG	58.03	ATTTGAGCTGTGCACATGGG	59.11
	1982	chr1	A	T	1	12	4141421	4141432	12	175	GCTTTGCCTTATGCCCGC	59.9	TCCTTATTGGCCATTTTTGTTGG	58.1
	1983	chr1	AAT	TTA	3	7	4147808	4147828	21	100	ACCCCTATATGTATAGCCCACG	58.63	TGCCTCTCTTGTTTTCTACTTGC	59.18
	1984	chr1	AG	CT	2	12	4148611	4148634	24	134	AGCATGCAAAGGAGAGTCGG	60.39	AAAAGTCCATGCACGTGTGG	59.33
	1985	chr1	AAAT	TTTA	4	4	4148770	4148785	16	114	TCAAAGAACATTGTTATCTCCCCC	58.74	TGCTGCTTTTCTTTTTCTTTTGTAGC	59.96
	1986	chr1	AG	TC	2	9	4149674	4149691	18	112	TAGCCAACCCTGCTATTGCC	60.11	AGTAGAGAGTAGGGTTGATCTGG	58.2
	1987	chr1	A	T	1	14	4151615	4151628	14	131	CTAGGCTTTCCTTCTCCGGG	59.53	GTATCCGCCCTTTGCAAACC	59.83
	1988	chr1	AAAT	TTAT	4	5	4151885	4151904	20	210	TGTGGATAAGCTCTGCAACCC	60.34	ACATATATGGCAGTAACAGCTTAGC	59.07
	1989	chr1	AC	CA	2	6	4158281	4158292	12	143	AGTACACATGTGCACGTGGG	60.6	TTGAAGACTACAGTTGGCATGC	59.19
	1990	chr1	A	A	1	22	4161911	4161932	22	142	ACCAACCAACTTTAATGTCTAACCC	59.46	CAGAGAGTTACCCTTTTGCTTGC	60.06
	1991	chr1	A	A	1	24	4163137	4163160	24	115	ACAAGAGACATGTTGACAATTTTCC	58.49	TTCAATCATCTGCAGTTGAAAAGG	58.22
	1992	chr1	AAG	AGA	3	5	4165190	4165204	15	145	TCTTGGTGATCAGGGAAGCG	59.75	GTTTACCTGTTCCTCCCCGC	60.68
	1993	chr1	AG	GA	2	6	4166439	4166450	12	156	ACAGGTGAACTAGCGATTTCG	58.39	CAGAAATCACAACAGAACATCTCG	58.38
	1994	chr1	A	A	1	12	4172197	4172208	12	120	TGGAAAGGGGTTCTAGAGAAACG	59.99	TGAGAGGCAATGGTAGCAGC	60.11
	1995	chr1	A	T	1	12	4173881	4173892	12	119	ACAGCCACTTTGCTCAATTCC	59.38	ACGCATTAATTAGTCCTAGAAGTGG	58.72
	1996	chr1	A	T	1	18	4176509	4176526	18	199	TGGTCAGAACAGATTTATCTAAGAACG	59.24	TGTACATATAAAAATAGTTGCAGGCC	58.06
	1997	chr1	AT	AT	2	22	4182249	4182292	44	186	GCCAAGATCTATCAAGTTTCGGG	59.44	GCCATCATGCATTGATCCACG	60.34
	1998	chr1	AAAT	TTTA	4	6	4182448	4182471	24	173	CGTTATTGCAAGCGTGTTGC	59.3	CCCGTGAATTCCAACATAAATTAACC	59.25
[truncated: 158,573 more rows]
