# Supplementary material for: Genome-Wide Characterization and Development of Simple Sequence Repeat Markers for Molecular Diversity Analyses in Yellowhorn (Xanthoceras sorbifolium Bunge)
Source: Plants (Basel). 2024 Oct 5;13(19):2794. doi: 10.3390/plants13192794 (PMC11479088; doi:10.3390/plants13192794)
Supplement: Supplementary file 1 [file plants-13-02794-s001.zip › Table S6.xlsx]

## Sheet: Sheet1
Supplementary Table 6. Detailed information about polymorpic SSR primers in yellwhorn genome
No.	Primer Name	Repeat unit	Forward sequence	Reverse sequence	Chromosome
1	XsSSR1	(AT)15	GTGCTCATTATAATACACTCTGGGG	TCTGGCAATCCCGTGTACG	chr1
2	XsSSR2*	(AAG)8	TCACCATGATTCGTGCAATGC	TTCTCTCTGATTGCAGGGCG	chr1
3	XsSSR3	(ACTGCC)7	GTATCCGATGCACCATGTGG	AATTGCAGTTACAGTCGCCG	chr2
4	XsSSR4*	(ATC)7	AACTCCTCCTCCTCCTCACC	ACAGTCCTTGTGGTTTGTGC	chr2
5	XsSSR5	(ACTCTC)5	GCCACTCTTAATTACGAAATTGCC	CAGATTTTACGTGGAAAACCCCC	chr3
6	XsSSR6*	(AAG)5	AGGAATGGTCAAACTTGTGCC	AGACACTAGAATCGTCATCATTTTCG	chr3
7	XsSSR7	(AATCC)7	TCCAATCTCATTCTACACCAAATAAGG	GCGTGCGGGATTAGATTGG	chr4
8	XsSSR8*	(AAT)8	GAATGATGGGTTCCAAGCAGC	GGAACACGAAAGACATGCGC	chr4
9	XsSSR9	(AAAAAG)5	CTCCTCTTTTCCTTTTCCTTCTCC	AGACGGTGAGAAGCTTCACG	chr5
10	XsSSR10*	(AAG)6	AATTGAATTTGAATGAGTACCTGGC	GCCGCGTAATCATCATCTGC	chr5
11	XsSSR11	(AG)14	CACCCCACAAGACTTTCATGG	AGGAAAATGTTATCTCTATGTGTGCG	chr6
12	XsSSR12*	(ACC)5	GCCTGAAGAAGACTCCTCTCC	TGAAATTACAACACTTGGTGGTCG	chr6
13	XsSSR13	(AAGGAG)7	AAAGAGAGAGGAGGGAGCGG	GACCTACTGCTGCTTCTCCG	chr7
14	XsSSR14*	(AG)16	TCAAACGACTTTCAAGTGGCC	GGTTTCCATGGACTCGTTGC	chr7
15	XsSSR15	(AATAT)8	TTGGTTTTTGATAACTTAGTGGAGC	GTCAAGGAGGGAGCAAATTGC	chr8
16	XsSSR16*	(AGG)5	GTCCGATGCTGTTTCTCCGG	GGATTGGAGAGTGGGAGTGG	chr8
17	XsSSR17	(AACCT)	GGGCTCGTTTGTTTCATGGG	TTAATCCAATCCGTACTGCACC	chr9
18	XsSSR18*	(ATG)10	TCTCTGGAGGGTCGTCTACG	ACCAACTTCACTAAGTCCAGTCC	chr9
19	XsSSR19	(AAG)17	GAAGAATAGAGAGGGAGAGACCG	ACCAACCTGGATACCGTTTCC	chr10
20	XsSSR20*	(AGG)8	GTTGGGAAGAGGGAAGAAAGC	TATGCTGTGGCTGTCAGTGG	chr10
21	XsSSR21	(AAAG)6	AGGGTTCTCTGAAAAGCTCCC	TTTATTGTGAAAAGCAACCAAAACG	chr11
22	XsSSR22*	(AG)10	ACATCACAGAAACGAACTCGG	CAAGAGCTGACAGCACAAGC	chr11
23	XsSSR23	(AACC)5	TCTTCCCAAATCCCACTCATGG	GCCAAGTATGATGATGCCTTCG	chr12
24	XsSSR24*	(CCG)7	GTGGCATCATAGGTGGTGGG	GGATGTCAGGAGCTGTACCG	chr12
25	XsSSR25	(AAG)13	CTGAGAGAGAGAGAGAAGAGCG	ATCGCGGTTCTACGATTTCG	chr13
26	XsSSR26*	(ACCTCG)4	AGTAACCCAGAAATGGAACCCC	GGTTCTTGCGTTTGGATGGG	chr13
27	XsSSR27	(ATCACC)5	TGTGGAGAATGAGATTTAGTGTGC	TTTGCGGGATCCATAGCCG	chr14
28	XsSSR28*	(ATC)12	TGATTGGGTCTTTCATCCAAGC	AACGTCCAGCTCCAACAAGG	chr14
29	XsSSR29	(AACTCC)5	GAAGCAGACATGGTGGTGGG	CATCGAGACTCTCTCACGCG	chr15
30	XsSSR30*	(AG)16	TTCTCATATATACGCGCACCG	ACCAGCCATTTTCAAAACACG	chr15
Note: The asterisk beside primer names indicates that the SSR loci are derived from the coding regions of the yellowhorn genome.
