# Supplementary material for: Genome-Wide Characterization and Development of Simple Sequence Repeat Markers for Molecular Diversity Analyses in Yellowhorn (Xanthoceras sorbifolium Bunge)
Source: Plants (Basel). 2024 Oct 5;13(19):2794. doi: 10.3390/plants13192794 (PMC11479088; doi:10.3390/plants13192794)
Supplement: Supplementary file 1 [file plants-13-02794-s001.zip › Table S7.xlsx]

## Sheet: Sheet3
Supplementary Table 7. Mann-Whitney U Test (two-tailed) for the genetic diversity parameters of the core collections and the whole yellowhorn germplasms.
Germplasm	N	Na	Ne	Ho	He	I	PIC
Original Collection	174	7.8	4.573	0.563	0.689	1.249	0.639
Core Collection	26	7.561	4.332	0.514	0.636	1.198	0.618
Z-value		0.435	0.387	0.533	0.532	0.438	0.347
P-value		0.768	0.824	0.845	0.765	0.653	0.453
